# Supplementary material for: Establishing normal metabolism and differentiation in hepatocellular carcinoma cells by culturing in adult human serum
Source: Sci Rep. 2018 Aug 3;8:11685. doi: 10.1038/s41598-018-29763-2 (PMC6076254; doi:10.1038/s41598-018-29763-2)
Supplement: Supplementary file 2 — Supplementary data 4 [file 41598_2018_29763_MOESM2_ESM.xls]

## Sheet: GO terms, Biological Process
Cluster	GO ID	MinDepth	MaxDepth	Term Name	P-value	FDR	Cluster Frequency	Cluster Proportion	Overall Frequency	Overall Proportion	FoldChange	Genes
cluster1	GO:0006695	9	9	cholesterol biosynthetic process	3.15541e-07	0.00285148	18	0.00856327	43	0.00225805	3.792	CYB5R3,CYP51A1,DHCR7,EBP,FDFT1,FGF1,HMGCR,HMGCS1,HSD17B7,INSIG1,INSIG2,LSS,MVD,NPC1L1,NSDHL,POR,SC5DL,SQLE
cluster1	GO:0016126	8	8	sterol biosynthetic process	4.79039e-07	0.00285148	19	0.00903901	49	0.00257312	3.513	C14orf1,CYB5R3,CYP51A1,DHCR7,EBP,FDFT1,FGF1,HMGCR,HMGCS1,HSD17B7,INSIG1,INSIG2,LSS,MVD,NPC1L1,NSDHL,POR,SC5DL,SQLE
cluster1	GO:0051276	6	6	chromosome organization	1.24551e-06	0.0049426	117	0.0556613	664	0.0348685	1.596	ACD,ACIN1,ARID1B,AXIN2,BAZ1B,BNC1,BNIP3,CBX6,CBX8,CDAN1,CDC73,CDCA8,CDKN2A,CENPA,CENPV,CHAF1B,CHD1L,CIT,CTCFL,DCLRE1B,DDX11,DIS3L2,DMAP1,DNMT3B,EP400,ESPL1,GFI1B,H2AFV,H2AFY2,HDAC4,HDAC6,HIST1H1A,HIST1H2BA,HIST2H2AC,HMGA1,HMGA2,HMGB2,HNF1A,HP1BP3,ING2,ING3,ING5,ITGB3BP,KAT2A,KDM1A,KDM3A,KDM4C,KDM4D,KDM5A,LATS1,LEO1,LIF,LIG1,LPIN1,MBTD1,MCM2,MLL3,NAP1L1,NAP1L4,NASP,NCAPH2,NEK2,NSD1,PAPD7,PARP1,PAX…
cluster1	GO:1901360	5	5	organic cyclic compound metabolic process	2.69457e-06	0.00742318	684	0.325404	5280	0.277267	1.174	AADAT,ABCG8,ACACB,ACADL,ACD,ACIN1,ACTR5,ACVR2B,ADAD2,ADAM8,ADCY10,ADCYAP1R1,ADD1,ADNP2,AEBP1,AFAP1L2,AFMID,AGAP1,AGAP5,AGER,AGFG2,AGTR1,AHI1,AIPL1,AK5,AKAP12,AKT2,ALK,ALKBH5,ALX4,AMPD1,AMPD3,ANK1,ANP32A,APITD1,APOBEC3F,APOBEC4,AQP1,ARAP2,ARFGAP2,ARGLU1,ARHGAP22,ARHGAP4,ARHGEF7,ARID1B,ARL8A,ATAD2,ATF6B,ATP2A1,ATP2A2,ATP2B4,ATP5L2,ATRX,AXIN2,BARD1,BAZ1B,BBX,BCHE,BCL9L,BDP1,BHLHA15,BIRC5,BNC1,BNC2,B…
cluster1	GO:0000278	6	6	mitotic cell cycle	3.11767e-06	0.00742318	125	0.0594672	743	0.039017	1.524	AFAP1L2,ALMS1,APITD1,ARL8A,BIRC5,CAMK2A,CCNE1,CD28,CDC7,CDC73,CDCA8,CDK10,CDK6,CDKN1B,CDKN2A,CDKN2C,CDT1,CENPA,CENPJ,CENPM,CENPV,CEP250,CETN2,CETN3,CHEK2,CIT,CSNK1D,CUL1,CYLD,DBF4,DCLRE1A,DCTN1,DDX11,DGKZ,DIS3L2,E2F6,E2F7,EDN3,ENSA,ESPL1,FER,FGFR3,FHL1,GFI1B,GINS2,HAUS3,HAUS5,HGF,HMGA2,HTT,ILKAP,ING5,IQGAP3,ITGB3BP,KATNB1,KIF15,KIF18B,KNTC1,LATS1,LIG1,LIN54,MAP9,MAPRE3,MCM2,MCM3,MCM5,MCM6,MCM7,MD…
cluster1	GO:0022402	5	5	cell cycle process	4.29861e-06	0.00845549	163	0.0775452	1021	0.0536155	1.446	AKT2,ALMS1,APITD1,ARL8A,AXIN2,BARD1,BIRC5,CAMK2A,CCNE1,CD28,CDC7,CDC73,CDCA8,CDK10,CDK6,CDKN1B,CDKN2A,CDKN2C,CDT1,CENPA,CENPJ,CENPM,CENPV,CEP250,CETN2,CETN3,CHEK2,CIT,CSNK1D,CUL1,DBF4,DCLRE1A,DCLRE1B,DCTN1,DDX11,DGKZ,DIS3L2,E2F6,E2F7,EDN3,ENSA,ESPL1,FANCA,FANCG,FBXO43,FGFR3,FHL1,GFI1B,GINS2,GPR3,HAUS3,HAUS5,HEPACAM,HGF,HMGA2,HTT,ILK,ILKAP,ING2,ING5,INTS3,IQGAP3,ITGB3BP,KATNB1,KIF15,KIF18B,KLHDC3,…
cluster1	GO:0022616	7	9	DNA strand elongation	4.97173e-06	0.00845549	15	0.00713606	37	0.00194297	3.673	DCLRE1B,GINS2,LIG1,MCM2,MCM3,MCM5,MCM6,MCM7,PCNA,POLD1,POLD2,POLD3,POT1,PRIM1,RPA1
cluster1	GO:1901362	6	6	organic cyclic compound biosynthetic process	7.45644e-06	0.0105738	479	0.227878	3560	0.186945	1.219	ACACB,ACTR5,ACVR2B,ADAM8,ADCY10,ADCYAP1R1,ADNP2,AEBP1,AFAP1L2,AGER,AHI1,AK5,AKAP12,ALK,ALX4,AMPD1,AMPD3,ANK1,ANP32A,APITD1,AQP1,ARGLU1,ARHGAP22,ARID1B,ATAD2,ATF6B,ATP2A1,ATP2A2,ATP2B4,ATP5L2,ATRX,BAZ1B,BBX,BCL9L,BDP1,BHLHA15,BIRC5,BNC1,BNC2,BRF1,BTAF1,C14orf1,CA9,CALCOCO1,CAMK2A,CAMKK2,CAND2,CAP2,CAPRIN2,CBX5,CBX6,CBX8,CCNE1,CD28,CD38,CDC73,CDKN1B,CDKN2A,CDON,CDT1,CDX2,CDX4,CHAF1B,CHCHD3,CHEK2,CH…
cluster1	GO:0034641	5	5	cellular nitrogen compound metabolic process	8.03242e-06	0.0105738	682	0.324453	5298	0.278212	1.166	AADAT,AASDHPPT,ABCG8,ACACB,ACADL,ACD,ACIN1,ACSL3,ACTR5,ACVR2B,ADAD2,ADAM8,ADAMTS13,ADCY10,ADCYAP1R1,ADD1,ADNP2,AEBP1,AFAP1L2,AFMID,AGAP1,AGAP5,AGER,AGFG2,AHI1,AIPL1,AK5,AKAP12,AKT2,ALK,ALKBH5,ALX4,AMPD1,AMPD3,ANK1,ANP32A,APITD1,APOBEC3F,APOBEC4,AQP1,ARAP2,ARFGAP2,ARG1,ARGLU1,ARHGAP22,ARHGAP4,ARHGEF7,ARID1B,ARL8A,ATAD2,ATF6B,ATP2A1,ATP2A2,ATP2B4,ATP5L2,ATRX,AXIN2,BARD1,BAZ1B,BBX,BCHE,BCKDHA,BCL9L,…
cluster1	GO:0046483	5	5	heterocycle metabolic process	9.47893e-06	0.0105738	656	0.312084	5073	0.266397	1.171	AADAT,ABCG8,ACACB,ACD,ACIN1,ACTR5,ACVR2B,ADAD2,ADAM8,ADCY10,ADCYAP1R1,ADD1,ADNP2,AEBP1,AFAP1L2,AFMID,AGAP1,AGAP5,AGER,AGFG2,AHI1,AIPL1,AK5,AKAP12,AKT2,ALK,ALKBH5,ALX4,AMPD1,AMPD3,ANK1,ANP32A,APITD1,APOBEC3F,APOBEC4,AQP1,ARAP2,ARFGAP2,ARGLU1,ARHGAP22,ARHGAP4,ARHGEF7,ARID1B,ARL8A,ATAD2,ATF6B,ATP2A1,ATP2A2,ATP2B4,ATP5L2,ATRX,AXIN2,BARD1,BAZ1B,BBX,BCHE,BCL9L,BDP1,BHLHA15,BIRC5,BNC1,BNC2,BNIP3,BRF1,BT…
cluster1	GO:0022403	6	6	cell cycle phase	9.76999e-06	0.0105738	132	0.0627973	810	0.0425353	1.476	ALMS1,APITD1,ARL8A,BIRC5,CAMK2A,CCNE1,CD28,CDC7,CDC73,CDCA8,CDK10,CDK6,CDKN1B,CDKN2A,CDKN2C,CDT1,CENPA,CENPJ,CENPM,CENPV,CEP250,CETN2,CETN3,CHEK2,CIT,CSNK1D,CUL1,DBF4,DCLRE1A,DCTN1,DDX11,DGKZ,DIS3L2,E2F6,E2F7,EDN3,ENSA,ESPL1,FANCA,FBXO43,FGFR3,FHL1,GFI1B,GINS2,GPR3,HAUS3,HAUS5,HGF,HMGA2,ILKAP,ING2,ING5,IQGAP3,ITGB3BP,KATNB1,KIF15,KIF18B,KLHDC3,KNTC1,LATS1,LIF,LIG1,MAP9,MAPRE3,MCM2,MCM3,MCM5,MCM6,…
cluster1	GO:0006725	5	5	cellular aromatic compound metabolic process	1.99063e-05	0.0182296	654	0.311132	5082	0.26687	1.166	AADAT,ABCG8,ACACB,ACD,ACIN1,ACTR5,ACVR2B,ADAD2,ADAM8,ADCY10,ADCYAP1R1,ADD1,ADNP2,AEBP1,AFAP1L2,AFMID,AGAP1,AGAP5,AGER,AGFG2,AHI1,AIPL1,AK5,AKAP12,AKT2,ALK,ALKBH5,ALX4,AMPD1,AMPD3,ANK1,ANP32A,APITD1,APOBEC3F,APOBEC4,AQP1,ARAP2,ARFGAP2,ARGLU1,ARHGAP22,ARHGAP4,ARHGEF7,ARID1B,ARL8A,ATAD2,ATF6B,ATP2A1,ATP2A2,ATP2B4,ATP5L2,ATRX,AXIN2,BARD1,BAZ1B,BBX,BCL9L,BDP1,BHLHA15,BIRC5,BNC1,BNC2,BNIP3,BRF1,BTAF1,C…
cluster1	GO:0090304	6	7	nucleic acid metabolic process	2.22211e-05	0.0188959	548	0.260704	4181	0.219556	1.187	ACD,ACIN1,ACTR5,ACVR2B,ADAD2,ADAM8,ADNP2,AEBP1,AFAP1L2,AGER,AHI1,ALK,ALKBH5,ALX4,ANP32A,APITD1,APOBEC3F,APOBEC4,ARGLU1,ARHGAP22,ARID1B,ATAD2,ATF6B,ATRX,AXIN2,BARD1,BAZ1B,BBX,BCL9L,BDP1,BHLHA15,BIRC5,BNC1,BNC2,BNIP3,BRF1,BTAF1,CA9,CALCOCO1,CAMK2A,CAMKK2,CAND2,CAPRIN2,CBX5,CBX6,CBX8,CCDC88A,CCNE1,CD28,CD38,CDAN1,CDC7,CDC73,CDKN1B,CDKN2A,CDON,CDT1,CDX2,CDX4,CELF2,CELF3,CENPA,CENPV,CETN2,CHAF1B,CHCHD…
cluster1	GO:0006284	8	10	base-excision repair	2.80563e-05	0.0216685	14	0.00666032	38	0.00199548	3.338	HMGA1,HMGA2,HMGB1,HMGB2,LIG1,PARP1,PARP2,PCNA,POLD1,POLD2,POLD3,POLE,UNG,XRCC1
cluster1	GO:0006139	5	6	nucleobase-containing compound metabolic process	2.91219e-05	0.0216685	635	0.302093	4930	0.258888	1.167	ABCG8,ACACB,ACD,ACIN1,ACTR5,ACVR2B,ADAD2,ADAM8,ADCY10,ADCYAP1R1,ADD1,ADNP2,AEBP1,AFAP1L2,AGAP1,AGAP5,AGER,AGFG2,AHI1,AIPL1,AK5,AKAP12,AKT2,ALK,ALKBH5,ALX4,AMPD1,AMPD3,ANP32A,APITD1,APOBEC3F,APOBEC4,AQP1,ARAP2,ARFGAP2,ARGLU1,ARHGAP22,ARHGAP4,ARHGEF7,ARID1B,ARL8A,ATAD2,ATF6B,ATP2A1,ATP2A2,ATP2B4,ATP5L2,ATRX,AXIN2,BARD1,BAZ1B,BBX,BCL9L,BDP1,BHLHA15,BIRC5,BNC1,BNC2,BNIP3,BRF1,BTAF1,CA9,CALCOCO1,CAMK2…
cluster1	GO:0006259	6	8	DNA metabolic process	3.33344e-05	0.0233439	127	0.0604186	809	0.0424828	1.422	ACD,ACIN1,ACTR5,APITD1,APOBEC3F,ATRX,AXIN2,BARD1,BAZ1B,BNIP3,CCDC88A,CCNE1,CD28,CDAN1,CDC7,CDKN2A,CDT1,CENPA,CENPV,CETN2,CHAF1B,CHD1L,CHEK2,CSNK1D,CTCFL,DBF4,DCLRE1A,DCLRE1B,DDX11,DMAP1,DNMT3B,DNMT3L,DUT,E2F7,EPO,ESCO1,FANCA,FANCB,FANCG,FGFR4,GADD45G,GINS2,GLI2,GNAS,H2AFV,H2AFY2,HGF,HIST1H1A,HIST1H2BA,HIST2H2AC,HMGA1,HMGA2,HMGB1,HMGB2,HMGB3,HP1BP3,HSPD1,ING5,INO80B,INTS3,ITGB3BP,KLHDC3,LIG1,MCM2,…
cluster1	GO:0006271	8	10	DNA strand elongation involved in DNA replication	4.02088e-05	0.0265937	13	0.00618459	34	0.00178543	3.464	GINS2,LIG1,MCM2,MCM3,MCM5,MCM6,MCM7,PCNA,POLD1,POLD2,POLD3,PRIM1,RPA1
cluster1	GO:0007049	5	5	cell cycle	4.71317e-05	0.0295317	198	0.094196	1330	0.0698419	1.349	AFAP1L2,AKT2,ALMS1,APITD1,ARL8A,AXIN2,BARD1,BIRC5,CABLES2,CAMK1,CAMK2A,CCNE1,CD28,CDC14A,CDC7,CDC73,CDCA8,CDK10,CDK6,CDKN1B,CDKN2A,CDKN2C,CDT1,CENPA,CENPJ,CENPM,CENPV,CEP250,CETN2,CETN3,CHAF1B,CHEK2,CIT,CITED2,CSNK1D,CTCFL,CUL1,CYLD,DBF4,DBF4B,DCLRE1A,DCLRE1B,DCTN1,DDX11,DGKZ,DIS3L2,E2F6,E2F7,EDN3,EGFL6,ENSA,ERF,ESCO1,ESPL1,ESX1,EVI5,FANCA,FANCG,FBXO43,FER,FGFR1,FGFR3,FHL1,GADD45B,GADD45G,GFI1B,G…
cluster1	GO:0018130	6	6	heterocycle biosynthetic process	8.60394e-05	0.051215	458	0.217888	3461	0.181747	1.199	ACACB,ACTR5,ACVR2B,ADAM8,ADCY10,ADCYAP1R1,ADNP2,AEBP1,AFAP1L2,AGER,AHI1,AK5,AKAP12,ALK,ALX4,AMPD1,AMPD3,ANK1,ANP32A,APITD1,AQP1,ARGLU1,ARHGAP22,ARID1B,ATAD2,ATF6B,ATP2A1,ATP2A2,ATP2B4,ATP5L2,ATRX,BAZ1B,BBX,BCL9L,BDP1,BHLHA15,BIRC5,BNC1,BNC2,BRF1,BTAF1,CA9,CALCOCO1,CAMK2A,CAMKK2,CAND2,CAP2,CAPRIN2,CBX5,CBX6,CBX8,CCNE1,CD28,CD38,CDC73,CDKN1B,CDKN2A,CDON,CDT1,CDX2,CDX4,CHAF1B,CHCHD3,CHEK2,CHRD,CIC,C…
cluster1	GO:0071103	7	9	DNA conformation change	0.00010145	0.0575126	35	0.0166508	168	0.00882214	1.887	ACIN1,ATRX,CDAN1,CDKN2A,CENPA,CENPV,CHAF1B,DDX11,H2AFV,H2AFY2,HIST1H1A,HIST1H2BA,HIST2H2AC,HMGA1,HMGA2,HMGB1,HMGB2,HP1BP3,ITGB3BP,MCM2,MCM6,MCM7,NAP1L1,NAP1L4,NCAPH2,PAPD7,POT1,RAD50,RBBP4,RBBP7,SHPRH,SMC1A,SMC4,TOP2B,TSPYL2
cluster1	GO:0044271	6	6	cellular nitrogen compound biosynthetic process	0.000110622	0.0598618	465	0.221218	3532	0.185475	1.193	ACACB,ACTR5,ACVR2B,ADAM8,ADCY10,ADCYAP1R1,ADNP2,AEBP1,AFAP1L2,AGER,AHI1,AK5,AKAP12,ALK,ALX4,AMPD1,AMPD3,ANK1,ANP32A,APITD1,AQP1,ARG1,ARGLU1,ARHGAP22,ARID1B,ATAD2,ATF6B,ATP2A1,ATP2A2,ATP2B4,ATP5L2,ATRX,BAZ1B,BBX,BCL9L,BDP1,BHLHA15,BIRC5,BNC1,BNC2,BRF1,BTAF1,CA9,CALCOCO1,CAMK2A,CAMKK2,CAND2,CAP2,CAPRIN2,CBX5,CBX6,CBX8,CCNE1,CD28,CD38,CDC73,CDKN1B,CDKN2A,CDON,CDT1,CDX2,CDX4,CHAF1B,CHCHD3,CHDH,CHEK2,…
cluster1	GO:0019438	6	6	aromatic compound biosynthetic process	0.000128625	0.0665775	455	0.216461	3450	0.181169	1.195	ACACB,ACTR5,ACVR2B,ADAM8,ADCY10,ADCYAP1R1,ADNP2,AEBP1,AFAP1L2,AGER,AHI1,AK5,AKAP12,ALK,ALX4,AMPD1,AMPD3,ANK1,ANP32A,APITD1,AQP1,ARGLU1,ARHGAP22,ARID1B,ATAD2,ATF6B,ATP2A1,ATP2A2,ATP2B4,ATP5L2,ATRX,BAZ1B,BBX,BCL9L,BDP1,BHLHA15,BIRC5,BNC1,BNC2,BRF1,BTAF1,CA9,CALCOCO1,CAMK2A,CAMKK2,CAND2,CAP2,CAPRIN2,CBX5,CBX6,CBX8,CCNE1,CD28,CD38,CDC73,CDKN1B,CDKN2A,CDON,CDT1,CDX2,CDX4,CHAF1B,CHCHD3,CHEK2,CHRD,CIC,C…
cluster1	GO:0019219	7	7	regulation of nucleobase-containing compound metabolic process	0.000169782	0.0783398	437	0.207897	3265	0.171454	1.213	ACD,ACTR5,ACVR2B,ADAM8,ADCYAP1R1,ADD1,AFAP1L2,AGAP1,AGAP5,AGER,AGFG2,AHI1,AIPL1,AKAP12,AKT2,ALK,ALX4,ANP32A,ARAP2,ARFGAP2,ARGLU1,ARHGAP22,ARHGAP4,ARHGEF7,ARID1B,ATAD2,ATRX,AXIN2,BARD1,BAZ1B,BBX,BCL9L,BDP1,BHLHA15,BIRC5,BNC1,BNC2,BRF1,BTAF1,CA9,CALCOCO1,CAMK2A,CAMKK2,CAND2,CAP2,CAPRIN2,CBX5,CBX6,CBX8,CCDC88A,CCNE1,CD28,CD38,CDAN1,CDC73,CDKN1B,CDKN2A,CDON,CDT1,CDX2,CDX4,CELF3,CHAF1B,CHCHD3,CHEK2,CH…
cluster1	GO:0006260	7	9	DNA replication	0.000174331	0.0783398	50	0.0237869	262	0.0137583	1.729	ACD,APITD1,CCDC88A,CCNE1,CDAN1,CDC7,CDT1,CHAF1B,DBF4,DUT,E2F7,EPO,ESCO1,GINS2,GLI2,HMGA1,ING5,LIG1,MCM2,MCM3,MCM5,MCM6,MCM7,NAP1L1,NASP,NF2,NOL8,PAPD7,PCNA,PML,POLD1,POLD2,POLD3,POLE,POLI,POT1,PPP2R1A,PRIM1,RAD50,RBBP4,RBBP7,RNASEH2A,RPA1,SHC1,SMC1A,TOP2B,TSPYL2,TYMS,UPF1,WAPAL
cluster1	GO:0016125	7	7	sterol metabolic process	0.000187819	0.0783398	27	0.0128449	117	0.00614399	2.091	ACADL,C14orf1,CYB5R3,CYP46A1,CYP51A1,DHCR7,EBP,FDFT1,FGF1,HMGCR,HMGCS1,HNF1A,HSD17B7,INSIG1,INSIG2,LCAT,LDLR,LSS,MVD,NPC1L1,NSDHL,OSBPL5,PCSK9,POR,SC5DL,SQLE,SREBF2
cluster1	GO:1901576	5	5	organic substance biosynthetic process	0.000187857	0.0783398	623	0.296384	4901	0.257365	1.152	AASDHPPT,ACACB,ACADL,ACD,ACSL3,ACSS2,ACTR5,ACVR2B,ADAM8,ADCY10,ADCYAP1R1,ADNP2,AEBP1,AFAP1L2,AGER,AGPAT2,AHI1,AK5,AKAP12,AKT2,ALDOC,ALG9,ALK,ALOX5,ALOXE3,ALX4,AMELX,AMPD1,AMPD3,ANK1,ANP32A,APITD1,AQP1,ARG1,ARGLU1,ARHGAP22,ARID1B,ART5,ATAD2,ATF6B,ATP2A1,ATP2A2,ATP2B4,ATP5L2,ATRX,AWAT2,B3GALNT1,B3GALT5,B3GAT1,B3GNT3,B3GNT8,BAZ1B,BBX,BCL9L,BDP1,BHLHA15,BIRC5,BNC1,BNC2,BRF1,BTAF1,C14orf1,C1QTNF3,CA9,…
cluster1	GO:0051329	8	8	interphase of mitotic cell cycle	0.000195472	0.0783398	67	0.0318744	385	0.0202174	1.577	ALMS1,BIRC5,CAMK2A,CCNE1,CDC7,CDC73,CDK10,CDK6,CDKN1B,CDKN2A,CDKN2C,CDT1,CENPJ,CEP250,CETN2,CHEK2,CSNK1D,CUL1,DBF4,DCTN1,DDX11,DGKZ,E2F6,E2F7,ENSA,FHL1,GFI1B,GINS2,HMGA2,ILKAP,ING5,IQGAP3,LATS1,LIG1,MCM2,MCM3,MCM5,MCM6,MCM7,NEK2,NFATC1,PCM1,PCNA,PKD1,PKD2,PKIA,PLCB1,PLK1,POLD1,POLD2,POLD3,POLE,PPP2R1A,PRIM1,PSMA1,PSMA8,PSMB6,PSMB8,PSMD3,RPA1,TFDP1,TFDP3,TOP2B,TUBB,TYMS,USP37,WEE1
cluster1	GO:0006351	7	10	transcription, DNA-dependent	0.00019591	0.0783398	407	0.193625	3035	0.159376	1.215	ACTR5,ACVR2B,ADAM8,ADNP2,AEBP1,AFAP1L2,AGER,AHI1,ALK,ALX4,ANP32A,APITD1,ARGLU1,ARHGAP22,ARID1B,ATAD2,ATF6B,ATRX,BAZ1B,BBX,BCL9L,BDP1,BHLHA15,BIRC5,BNC1,BNC2,BRF1,BTAF1,CA9,CALCOCO1,CAMK2A,CAMKK2,CAND2,CAPRIN2,CBX5,CBX6,CBX8,CCNE1,CD28,CD38,CDC73,CDKN1B,CDKN2A,CDON,CDT1,CDX2,CDX4,CHAF1B,CHCHD3,CHEK2,CHRD,CIC,CITED2,CRCP,CREBZF,CSDC2,CSF3,CTCFL,CTDSP1,CTNNBIP1,CYLD,DACH1,DMAP1,DMD,DMRTA2,DNMT3B,DNM…
cluster1	GO:0034654	6	7	nucleobase-containing compound biosynthetic process	0.000197412	0.0783398	447	0.212655	3397	0.178386	1.192	ACACB,ACTR5,ACVR2B,ADAM8,ADCY10,ADCYAP1R1,ADNP2,AEBP1,AFAP1L2,AGER,AHI1,AK5,AKAP12,ALK,ALX4,AMPD1,AMPD3,ANP32A,APITD1,AQP1,ARGLU1,ARHGAP22,ARID1B,ATAD2,ATF6B,ATP2A1,ATP2A2,ATP2B4,ATP5L2,ATRX,BAZ1B,BBX,BCL9L,BDP1,BHLHA15,BIRC5,BNC1,BNC2,BRF1,BTAF1,CA9,CALCOCO1,CAMK2A,CAMKK2,CAND2,CAP2,CAPRIN2,CBX5,CBX6,CBX8,CCNE1,CD28,CD38,CDC73,CDKN1B,CDKN2A,CDON,CDT1,CDX2,CDX4,CHAF1B,CHCHD3,CHEK2,CHRD,CIC,CITED2…
cluster1	GO:0008203	8	8	cholesterol metabolic process	0.000213851	0.0821256	26	0.0123692	111	0.00582891	2.122	ACADL,CYB5R3,CYP46A1,CYP51A1,DHCR7,EBP,FDFT1,FGF1,HMGCR,HMGCS1,HNF1A,HSD17B7,INSIG1,INSIG2,LCAT,LDLR,LSS,MVD,NPC1L1,NSDHL,OSBPL5,PCSK9,POR,SC5DL,SQLE,SREBF2
cluster1	GO:0031497	6	9	chromatin assembly	0.000226861	0.0843995	22	0.0104662	98	0.00514625	2.034	CDAN1,CDKN2A,CENPA,CENPV,CHAF1B,H2AFV,H2AFY2,HIST1H1A,HIST1H2BA,HIST2H2AC,HMGA1,HMGA2,HMGB2,HP1BP3,ITGB3BP,MCM2,NAP1L1,NAP1L4,RBBP4,RBBP7,SHPRH,TSPYL2
cluster1	GO:0006357	9	11	regulation of transcription from RNA polymerase II promoter	0.000238082	0.0858899	180	0.0856327	1226	0.0643806	1.33	ACVR2B,AHI1,ALX4,BCL9L,BHLHA15,BNC1,CA9,CALCOCO1,CAPRIN2,CBX6,CBX8,CCNE1,CD28,CDC73,CDKN2A,CDON,CDT1,CDX2,CDX4,CHCHD3,CHRD,CITED2,CSF3,CTDSP1,CTNNBIP1,DMAP1,DNMT3B,DRD2,DSCR6,DUSP22,E2F6,E2F7,EGR2,EIF2A,ELF2,ELP3,ENO1,EPO,ERF,ESR1,ETV3,EZH1,FGF1,FGFR1,FGFR3,FHL5,FOXD1,FZD1,FZD8,GATA4,GDF7,GFI1B,GLI2,GREM2,GRHL3,HBE1,HCFC2,HDAC4,HDAC7,HDGF,HEY1,HGF,HIF3A,HMGA2,HMGB1,HMGB2,HNF1A,HNF4A,HNRNPK,HOXC8,…
cluster1	GO:0051171	6	6	regulation of nitrogen compound metabolic process	0.000247341	0.0860715	444	0.211227	3345	0.175655	1.203	ACD,ACSL3,ACTR5,ACVR2B,ADAM8,ADCYAP1R1,ADD1,AFAP1L2,AGAP1,AGAP5,AGER,AGFG2,AHI1,AIPL1,AKAP12,AKT2,ALK,ALX4,ANP32A,ARAP2,ARFGAP2,ARGLU1,ARHGAP22,ARHGAP4,ARHGEF7,ARID1B,ATAD2,ATRX,AXIN2,BARD1,BAZ1B,BBX,BCL9L,BDP1,BHLHA15,BIRC5,BNC1,BNC2,BRF1,BTAF1,CA9,CALCOCO1,CAMK2A,CAMKK2,CAND2,CAP2,CAPRIN2,CBX5,CBX6,CBX8,CCDC88A,CCNE1,CD28,CD38,CDAN1,CDC73,CDKN1B,CDKN2A,CDON,CDT1,CDX2,CDX4,CELF3,CHAF1B,CHCHD3,CH…
cluster1	GO:0090342	6	6	regulation of cell aging	0.000253045	0.0860715	8	0.0038059	17	0.000892716	4.263	CDK6,CDKN2A,HMGA1,HMGA2,ING2,MIF,NUAK1,WNT1
cluster1	GO:2000772	7	8	regulation of cellular senescence	0.000301953	0.0974932	6	0.00285442	10	0.000525127	5.436	CDK6,CDKN2A,HMGA1,HMGA2,ING2,NUAK1
cluster1	GO:0051325	7	7	interphase	0.000303003	0.0974932	67	0.0318744	391	0.0205325	1.552	ALMS1,BIRC5,CAMK2A,CCNE1,CDC7,CDC73,CDK10,CDK6,CDKN1B,CDKN2A,CDKN2C,CDT1,CENPJ,CEP250,CETN2,CHEK2,CSNK1D,CUL1,DBF4,DCTN1,DDX11,DGKZ,E2F6,E2F7,ENSA,FHL1,GFI1B,GINS2,HMGA2,ILKAP,ING5,IQGAP3,LATS1,LIG1,MCM2,MCM3,MCM5,MCM6,MCM7,NEK2,NFATC1,PCM1,PCNA,PKD1,PKD2,PKIA,PLCB1,PLK1,POLD1,POLD2,POLD3,POLE,PPP2R1A,PRIM1,PSMA1,PSMA8,PSMB6,PSMB8,PSMD3,RPA1,TFDP1,TFDP3,TOP2B,TUBB,TYMS,USP37,WEE1
cluster1	GO:0006355	8	10	regulation of transcription, DNA-dependent	0.0003352	0.102322	370	0.176023	2742	0.14399	1.222	ACTR5,ACVR2B,ADAM8,AFAP1L2,AGER,AHI1,ALK,ALX4,ANP32A,ARGLU1,ARHGAP22,ARID1B,ATAD2,ATRX,BAZ1B,BBX,BCL9L,BDP1,BHLHA15,BIRC5,BNC1,BNC2,BRF1,BTAF1,CA9,CALCOCO1,CAMK2A,CAMKK2,CAND2,CAPRIN2,CBX5,CBX6,CBX8,CCNE1,CD28,CD38,CDC73,CDKN1B,CDKN2A,CDON,CDT1,CDX2,CDX4,CHAF1B,CHCHD3,CHEK2,CHRD,CIC,CITED2,CREBZF,CSDC2,CSF3,CTCFL,CTDSP1,CTNNBIP1,CYLD,DACH1,DMAP1,DMD,DMRTA2,DNMT3B,DNMT3L,DPF1,DRD2,DSCR6,DUSP22,DVL…
cluster1	GO:0006366	8	11	transcription from RNA polymerase II promoter	0.000349106	0.103903	200	0.0951475	1397	0.0733603	1.297	ACVR2B,AHI1,ALX4,BCL9L,BHLHA15,BNC1,CA9,CALCOCO1,CAPRIN2,CBX6,CBX8,CCNE1,CD28,CDC73,CDKN2A,CDON,CDT1,CDX2,CDX4,CHCHD3,CHRD,CITED2,CSF3,CTDSP1,CTNNBIP1,DMAP1,DNMT3B,DRD2,DSCR6,DUSP22,E2F6,E2F7,EGR2,EIF2A,ELF2,ELL,ELP3,ENO1,EPO,ERF,ESR1,ETV3,EZH1,FGF1,FGFR1,FGFR3,FHL5,FOXD1,FZD8,GATA4,GDF7,GFI1B,GLI2,GREM2,GRHL3,HBE1,HCFC2,HDAC4,HDAC7,HDGF,HEY1,HGF,HIF3A,HLF,HMGA2,HMGB1,HMGB2,HNF1A,HNF4A,HNRNPK,HOX…
cluster1	GO:0006333	8	8	chromatin assembly or disassembly	0.000435291	0.126108	25	0.0118934	119	0.00624902	1.903	BAZ1B,CDAN1,CDKN2A,CENPA,CENPV,CHAF1B,H2AFV,H2AFY2,HIST1H1A,HIST1H2BA,HIST2H2AC,HMGA1,HMGA2,HMGB2,HP1BP3,ITGB3BP,MCM2,NAP1L1,NAP1L4,RBBP4,RBBP7,SHPRH,SMARCC2,SMARCE1,TSPYL2
cluster1	GO:0060972	6	7	left/right pattern formation	0.000456602	0.126108	7	0.00333016	14	0.000735178	4.53	AHI1,CITED2,DPCD,INVS,NOTCH1,PITX2,PKD1L1
cluster1	GO:0006323	5	10	DNA packaging	0.000461866	0.126108	27	0.0128449	132	0.00693168	1.853	ACIN1,CDAN1,CDKN2A,CENPA,CENPV,CHAF1B,H2AFV,H2AFY2,HIST1H1A,HIST1H2BA,HIST2H2AC,HMGA1,HMGA2,HMGB2,HP1BP3,ITGB3BP,MCM2,NAP1L1,NAP1L4,NCAPH2,PAPD7,RBBP4,RBBP7,SHPRH,SMC1A,SMC4,TSPYL2
cluster1	GO:0046165	7	7	alcohol biosynthetic process	0.000466087	0.126108	28	0.0133206	130	0.00682666	1.951	ACSL3,ADCYAP1R1,C14orf1,CYB5R3,CYP51A1,DHCR7,EBP,FDFT1,FGF1,HMGCR,HMGCS1,HRH1,HSD17B3,HSD17B7,INSIG1,INSIG2,LCAT,LPIN1,LPIN3,LSS,MVD,NPC1L1,NSDHL,PHOSPHO1,POR,SC5DL,SQLE,TNF
cluster1	GO:0000082	6	6	G1/S transition of mitotic cell cycle	0.000506844	0.133727	37	0.0176023	194	0.0101875	1.728	CAMK2A,CCNE1,CDC7,CDC73,CDK6,CDKN1B,CDKN2A,CDKN2C,CDT1,CUL1,DBF4,DGKZ,E2F6,E2F7,FHL1,IQGAP3,MCM2,MCM3,MCM5,MCM6,MCM7,NFATC1,PCNA,PKD1,PKD2,POLE,PRIM1,PSMA1,PSMB6,PSMB8,PSMD3,RPA1,TFDP1,TFDP3,TYMS,USP37,WEE1
cluster1	GO:2001141	8	9	regulation of RNA biosynthetic process	0.000519654	0.133727	370	0.176023	2760	0.144935	1.214	ACTR5,ACVR2B,ADAM8,AFAP1L2,AGER,AHI1,ALK,ALX4,ANP32A,ARGLU1,ARHGAP22,ARID1B,ATAD2,ATRX,BAZ1B,BBX,BCL9L,BDP1,BHLHA15,BIRC5,BNC1,BNC2,BRF1,BTAF1,CA9,CALCOCO1,CAMK2A,CAMKK2,CAND2,CAPRIN2,CBX5,CBX6,CBX8,CCNE1,CD28,CD38,CDC73,CDKN1B,CDKN2A,CDON,CDT1,CDX2,CDX4,CHAF1B,CHCHD3,CHEK2,CHRD,CIC,CITED2,CREBZF,CSDC2,CSF3,CTCFL,CTDSP1,CTNNBIP1,CYLD,DACH1,DMAP1,DMD,DMRTA2,DNMT3B,DNMT3L,DPF1,DRD2,DSCR6,DUSP22,DVL…
cluster1	GO:0009889	6	6	regulation of biosynthetic process	0.000527944	0.133727	424	0.201713	3215	0.168828	1.195	ACADL,ACD,ACSL3,ACTR5,ACVR2B,ADAM8,ADCYAP1R1,AFAP1L2,AGER,AHI1,AKAP12,AKT2,ALK,ALX4,AMELX,ANP32A,ARGLU1,ARHGAP22,ARID1B,ATAD2,ATRX,BAZ1B,BBX,BCL9L,BDP1,BHLHA15,BIRC5,BNC1,BNC2,BRF1,BTAF1,C1QTNF3,CA9,CALCOCO1,CAMK2A,CAMKK2,CAND2,CAP2,CAPRIN1,CAPRIN2,CBX5,CBX6,CBX8,CCDC88A,CCNE1,CD28,CD38,CD3E,CDAN1,CDC73,CDKN1B,CDKN2A,CDON,CDT1,CDX2,CDX4,CHAF1B,CHCHD3,CHEK2,CHRD,CIC,CITED2,CREBZF,CSDC2,CSF3,CTCFL,…
cluster1	GO:0033554	5	6	cellular response to stress	0.00063793	0.153849	169	0.0803996	1176	0.061755	1.302	ACD,ACTR5,ADAM8,ADD1,ADNP2,AIDA,AKT2,APITD1,AQP1,ARG1,ATAD5,ATG9B,ATP2A1,ATRX,AXIN2,BARD1,BAZ1B,BNIP3,CA9,CCM2,CDK6,CDKN1B,CDKN2A,CETN2,CHAF1B,CHD1L,CHEK2,CITED2,CSNK1D,CSPG5,CUL7,DBNL,DCLRE1A,DCLRE1B,DCTN1,DDIT4,DDX11,DERL3,DGKZ,DIXDC1,DUSP22,DVL3,E2F7,EIF2A,EPO,FABP1,FADS1,FANCA,FANCB,FANCG,FER,FGF1,FZD8,GADD45G,GSTM2,HDAC6,HDGF,HGF,HIF3A,HMGA1,HMGA2,HMGB1,HMGB2,HMGCR,HP,HSP90B1,IGFBP1,IL1RN,IN…
cluster1	GO:0006633	7	11	fatty acid biosynthetic process	0.000642171	0.153849	26	0.0123692	123	0.00645907	1.915	ACACB,ACADL,ACSL3,ALOX5,ALOXE3,AWAT2,DEGS2,ELOVL4,ELOVL6,FADS1,FADS2,FASN,HNF1A,INSIG1,INSIG2,LIPT2,MIF,MLXIPL,OXSM,PRG3,PRKAB2,PTGS1,RNPEP,SC5DL,SCD,TBXAS1
cluster1	GO:0032774	7	9	RNA biosynthetic process	0.000646152	0.153849	409	0.194577	3117	0.163682	1.189	ACTR5,ACVR2B,ADAM8,ADNP2,AEBP1,AFAP1L2,AGER,AHI1,ALK,ALX4,ANP32A,APITD1,ARGLU1,ARHGAP22,ARID1B,ATAD2,ATF6B,ATRX,BAZ1B,BBX,BCL9L,BDP1,BHLHA15,BIRC5,BNC1,BNC2,BRF1,BTAF1,CA9,CALCOCO1,CAMK2A,CAMKK2,CAND2,CAPRIN2,CBX5,CBX6,CBX8,CCNE1,CD28,CD38,CDC73,CDKN1B,CDKN2A,CDON,CDT1,CDX2,CDX4,CHAF1B,CHCHD3,CHEK2,CHRD,CIC,CITED2,CRCP,CREBZF,CSDC2,CSF3,CTCFL,CTDSP1,CTNNBIP1,CYLD,DACH1,DMAP1,DMD,DMRTA2,DNMT3B,DNM…
cluster1	GO:0031326	7	7	regulation of cellular biosynthetic process	0.000660522	0.154186	420	0.19981	3189	0.167463	1.193	ACADL,ACD,ACSL3,ACTR5,ACVR2B,ADAM8,ADCYAP1R1,AFAP1L2,AGER,AHI1,AKAP12,AKT2,ALK,ALX4,ANP32A,ARGLU1,ARHGAP22,ARID1B,ATAD2,ATRX,BAZ1B,BBX,BCL9L,BDP1,BHLHA15,BIRC5,BNC1,BNC2,BRF1,BTAF1,C1QTNF3,CA9,CALCOCO1,CAMK2A,CAMKK2,CAND2,CAP2,CAPRIN1,CAPRIN2,CBX5,CBX6,CBX8,CCDC88A,CCNE1,CD28,CD38,CD3E,CDAN1,CDC73,CDKN1B,CDKN2A,CDON,CDT1,CDX2,CDX4,CHAF1B,CHCHD3,CHEK2,CHRD,CIC,CITED2,CREBZF,CSDC2,CSF3,CTCFL,CTDSP1…
cluster1	GO:0000279	7	7	M phase	0.000685981	0.15705	82	0.0390105	504	0.0264664	1.474	APITD1,ARL8A,BIRC5,CD28,CDCA8,CENPA,CENPM,CENPV,CETN2,CETN3,CHEK2,CIT,CSNK1D,DCLRE1A,DCTN1,DDX11,DIS3L2,EDN3,ENSA,ESPL1,FANCA,FBXO43,FGFR3,GPR3,HAUS3,HAUS5,HGF,HMGA2,ING2,ITGB3BP,KATNB1,KIF15,KIF18B,KLHDC3,KNTC1,LATS1,LIF,MAP9,MAPRE3,MDK,MLH1,MND1,MNS1,MSH6,NEK2,NSL1,NUF2,NUP43,NUP85,OSM,PAPD7,PBK,PDGFRB,PDS5B,PES1,PLCB1,PLK1,PPP1R9B,PPP5C,PSRC1,RAD21,RAD50,RPA1,SENP6,SMC1A,SMC4,SPAG5,SPO11,STAG3…
cluster1	GO:0051252	7	8	regulation of RNA metabolic process	0.000741746	0.16514	376	0.178877	2821	0.148138	1.208	ACTR5,ACVR2B,ADAM8,AFAP1L2,AGER,AHI1,ALK,ALX4,ANP32A,ARGLU1,ARHGAP22,ARID1B,ATAD2,ATRX,BARD1,BAZ1B,BBX,BCL9L,BDP1,BHLHA15,BIRC5,BNC1,BNC2,BRF1,BTAF1,CA9,CALCOCO1,CAMK2A,CAMKK2,CAND2,CAPRIN2,CBX5,CBX6,CBX8,CCNE1,CD28,CD38,CDC73,CDKN1B,CDKN2A,CDON,CDT1,CDX2,CDX4,CELF3,CHAF1B,CHCHD3,CHEK2,CHRD,CIC,CITED2,CREBZF,CSDC2,CSF3,CTCFL,CTDSP1,CTNNBIP1,CYLD,DACH1,DMAP1,DMD,DMRTA2,DNMT3B,DNMT3L,DPF1,DRD2,DSCR…
cluster1	GO:0006694	7	7	steroid biosynthetic process	0.000749059	0.16514	28	0.0133206	136	0.00714173	1.865	C14orf1,CYB5R3,CYP46A1,CYP51A1,DHCR7,EBP,FDFT1,FGF1,FGFR4,HINT2,HMGCR,HMGCS1,HNF1A,HSD11B1,HSD17B3,HSD17B7,INSIG1,INSIG2,LSS,MVD,NPC1L1,NSDHL,POR,PRLR,SC5DL,SF1,SQLE,TNF
cluster1	GO:0006310	7	9	DNA recombination	0.000855757	0.183097	37	0.0176023	193	0.010135	1.737	ACTR5,APITD1,ATRX,CD28,HMGB1,HMGB2,HMGB3,HSPD1,INO80B,KLHDC3,LIG1,MDC1,MLH1,MND1,MSH6,PAXIP1,PCNA,POLD1,POLD2,POLD3,POLE,POLM,PRIM1,RAD21,RAD50,RBPJ,RDM1,RPA1,RTEL1,SFPQ,SHFM1,SMC1A,SMC4,SPO11,TEX15,TOP2B,UNG
cluster1	GO:0071824	6	6	protein-DNA complex subunit organization	0.00086147	0.183097	27	0.0128449	136	0.00714173	1.799	BAZ1B,CENPA,CENPV,CHAF1B,H2AFV,H2AFY2,HIST1H1A,HIST1H2BA,HIST2H2AC,HMGA1,HMGB1,HMGB2,HP1BP3,ITGB3BP,MCM2,NAP1L1,NAP1L4,NASP,RBBP4,RBBP7,RPA1,SENP6,SHPRH,SMARCC2,SMARCE1,TCF4,TSPYL2
cluster1	GO:0010833	8	10	telomere maintenance via telomere lengthening	0.000891451	0.183097	12	0.00570885	39	0.002048	2.788	ACD,LIG1,PCNA,PML,POLD1,POLD2,POLD3,POLE,POT1,PRIM1,RAD50,RPA1
cluster1	GO:2000112	8	8	regulation of cellular macromolecule biosynthetic process	0.000892032	0.183097	395	0.187916	2984	0.156698	1.199	ACD,ACTR5,ACVR2B,ADAM8,AFAP1L2,AGER,AHI1,AKT2,ALK,ALX4,ANP32A,ARGLU1,ARHGAP22,ARID1B,ATAD2,ATRX,BAZ1B,BBX,BCL9L,BDP1,BHLHA15,BIRC5,BNC1,BNC2,BRF1,BTAF1,CA9,CALCOCO1,CAMK2A,CAMKK2,CAND2,CAPRIN1,CAPRIN2,CBX5,CBX6,CBX8,CCDC88A,CCNE1,CD28,CD38,CDAN1,CDC73,CDKN1B,CDKN2A,CDON,CDT1,CDX2,CDX4,CHAF1B,CHCHD3,CHEK2,CHRD,CIC,CITED2,CREBZF,CSDC2,CSF3,CTCFL,CTDSP1,CTNNBIP1,CYLD,DACH1,DAPK1,DAZL,DMAP1,DMD,DMRTA…
cluster1	GO:0033189	7	9	response to vitamin A	0.000959309	0.192929	6	0.00285442	13	0.000682666	4.181	ARG1,EPO,FADS1,PITX2,SFTPC,TYMS
cluster1	GO:0034728	7	8	nucleosome organization	0.000972344	0.192929	22	0.0104662	107	0.00561886	1.863	BAZ1B,CENPA,CHAF1B,H2AFV,H2AFY2,HIST1H1A,HIST1H2BA,HIST2H2AC,HMGA1,HMGB2,HP1BP3,ITGB3BP,MCM2,NAP1L1,NAP1L4,NASP,RBBP4,RBBP7,SHPRH,SMARCC2,SMARCE1,TSPYL2
cluster2	GO:0015031	5	6	protein transport	1.10059e-11	6.55128e-08	171	0.104587	1200	0.0630153	1.66	ABCG1,ADAM9,AFTPH,AHCTF1,AHCYL1,AKR1C3,AKTIP,ANK3,ANKRD1,ANXA1,AP1AR,AP1S1,AP4E1,APOA2,ARF3,ARF4,ARF6,ARFGEF2,ARRB2,ATG16L1,ATG3,ATP6V0E1,ATP6V1D,ATP6V1E1,ATP6V1G1,ATP6V1H,BCL3,BCL6,BET1,BLOC1S3,BMP4,CBLN4,CD74,CDH1,CDK5R1,CDKN1A,CHMP1B,CHMP2B,CHMP4C,CLTB,COG3,COG5,COG6,COX18,CREB3,CTSA,CUBN,DAB2,DDX58,DENND1B,DERL1,DNAJC1,DOPEY2,EGF,ERBB2IP,ERP29,EXOC2,EXOC7,F2R,F2RL1,GCC2,GFER,GNPTAB,GOLGA4,GOL…
cluster2	GO:0016192	5	5	vesicle-mediated transport	3.83209e-11	1.14053e-07	136	0.0831804	858	0.0450559	1.846	AAK1,ABL1,ACTN1,AIF1,AKTIP,ANK3,ANXA1,ANXA3,AP1S1,AP4E1,APOC2,ARF3,ARF4,ARF6,ARFGEF2,ARRB2,ATAD1,ATP6V1H,BET1,BIN1,BLOC1S3,CBL,CBLL1,CCR1,CD47,CD63,CDC42SE1,CDC42SE2,CLTB,CLU,COG3,COG5,COG6,CREB3L2,CUBN,DAB2,DNM1,DOPEY2,EGF,EHD4,ELMOD2,EPS15L1,EXOC2,EXOC7,F2RL1,FTL,GATA2,GCC2,GOLGA3,GOLGA4,GOLT1B,GOSR1,GOSR2,GRB2,HABP4,ITGAV,KIAA1244,KLHL12,LIN7A,LIN7B,LMAN1,M6PR,MAP2K2,MCFD2,MEGF10,MYO1E,MYO5A,M…
cluster2	GO:0071702	5	5	organic substance transport	1.13882e-10	2.71153e-07	241	0.147401	1881	0.0987765	1.492	ABCG1,ABCG2,ADAM9,AFTPH,AHCTF1,AHCYL1,AKR1C1,AKR1C3,AKR1C4,AKTIP,ANK3,ANKRD1,ANXA1,AP1AR,AP1S1,AP4E1,APOA2,APOC2,AQP4,ARF3,ARF4,ARF6,ARFGEF2,ARPP19,ARRB2,ATG16L1,ATG3,ATP11A,ATP11B,ATP11C,ATP6V0E1,ATP6V1D,ATP6V1E1,ATP6V1G1,ATP6V1H,BAAT,BCL3,BCL6,BET1,BLOC1S3,BMP4,CA12,CA3,CACNA1D,CACNB4,CBLN4,CD74,CDH1,CDK5R1,CDKN1A,CFTR,CHMP1B,CHMP2B,CHMP4C,CLN8,CLTB,CLU,COG3,COG5,COG6,COX18,CREB3,CRYM,CTSA,CUBN…
cluster2	GO:0008104	5	5	protein localization	1.83539e-10	3.12147e-07	203	0.124159	1524	0.0800294	1.551	AAK1,ABCG1,ADAM9,AFTPH,AHCTF1,AHCYL1,AKR1C3,AKTIP,ALS2,ANK3,ANKRD1,ANKRD13C,ANXA1,AP1AR,AP1S1,AP4E1,APC,APOA2,ARF3,ARF4,ARF6,ARFGEF2,ARRB2,ATG16L1,ATG3,ATP6V0E1,ATP6V1D,ATP6V1E1,ATP6V1G1,ATP6V1H,BCL3,BCL6,BET1,BLOC1S3,BMP4,CBLN4,CD63,CD74,CDH1,CDK5R1,CDKN1A,CHMP1B,CHMP2B,CHMP4C,CLASP2,CLTB,COG3,COG5,COG6,COX18,CRB3,CREB3,CTSA,CUBN,DAB2,DDX4,DDX58,DENND1B,DERL1,DNAJC1,DOPEY2,EGF,EPHA2,ERBB2IP,ERP2…
cluster2	GO:0048193	5	6	Golgi vesicle transport	8.30584e-10	1.09868e-06	43	0.0262997	173	0.0090847	2.895	ANK3,AP1S1,ARFGEF2,BET1,BLOC1S3,COG3,COG5,COG6,CREB3L2,DOPEY2,FTL,GCC2,GOLGA3,GOLGA4,GOSR1,GOSR2,KLHL12,LMAN1,NAPA,NAPG,PICK1,RAB10,RAB2A,RAB31,RAB33B,SCYL1,SEC13,SEC16B,SEC22B,SEC23A,SEC24A,SEC24B,SORT1,SPAST,SPTBN1,TMED2,TMED9,TRAPPC3,VAMP5,VAMP7,VAMP8,WIPI1,YIPF5
cluster2	GO:0044281	5	5	small molecule metabolic process	7.7405e-08	6.58219e-05	280	0.171254	2433	0.127763	1.34	AARSD1,ABCG1,ABCG2,ABHD5,ACADSB,ACAP2,ACO2,ACOX3,ADH1C,ADIPOR1,ADSS,AGPS,AHCYL1,AHCYL2,AKR1C1,AKR1C2,AKR1C3,AKR1C4,ALDH1A1,ALDH8A1,ALS2,AMACR,ANGPTL3,ANKRD1,ANXA1,APOA2,APOC2,ARF3,ARF4,ARF6,ARHGEF5,ARPP19,ARRB2,ARSD,ARSJ,ASAP2,ASRGL1,ASS1,ATIC,ATL1,ATP1B1,ATP6V1H,ATPIF1,B3GNT2,BAAT,BBOX1,BCL6,BCO2,BDH1,BIN1,BLVRB,BMP2,BPNT1,CA12,CA3,CACNA1D,CACNB4,CCBL2,CD74,CDIPT,CDS1,CFTR,CHPF2,CHST11,CHST12,CH…
cluster2	GO:0006888	6	7	ER to Golgi vesicle-mediated transport	1.12441e-07	8.41536e-05	19	0.0116208	54	0.00283569	4.098	BET1,COG3,CREB3L2,GOSR1,GOSR2,KLHL12,LMAN1,RAB2A,SEC13,SEC16B,SEC22B,SEC23A,SEC24A,SEC24B,SPAST,TMED2,TRAPPC3,VAMP7,YIPF5
cluster2	GO:0016044	5	6	cellular membrane organization	2.48142e-07	0.000140673	68	0.0415902	407	0.0213727	1.946	AIF1,ANK3,ANO6,ANXA1,AP1S1,ARF6,ARFGEF2,ATP11A,ATP11B,ATP11C,BAK1,BET1,BLOC1S3,CDH1,CHMP2B,CHMP4C,CLN8,COX18,CRB3,DAB2,EPHA2,ETV5,F2RL1,FTL,GJA1,GOSR2,GPR158,KLHL12,MYO5A,MYOF,NAPA,NAPG,NDEL1,NOX1,NRCAM,PACS2,PAFAH1B1,PDPK1,PICK1,PIK3C2A,PPIF,PPP2R5A,RAB10,RAB11A,RAMP1,SAMM50,SEC13,SEC16B,SEC23A,SEC24A,SEC24B,SERP1,SERPINA5,SNAP29,SPTBN1,STAM,STX11,THBS1,TMED2,TMED9,TOR1A,TOR1B,TPST2,TSG101,VAMP7…
cluster2	GO:0061024	5	5	membrane organization	3.52912e-07	0.000190974	68	0.0415902	411	0.0215827	1.927	AIF1,ANK3,ANO6,ANXA1,AP1S1,ARF6,ARFGEF2,ATP11A,ATP11B,ATP11C,BAK1,BET1,BLOC1S3,CDH1,CHMP2B,CHMP4C,CLN8,COX18,CRB3,DAB2,EPHA2,ETV5,F2RL1,FTL,GJA1,GOSR2,GPR158,KLHL12,MYO5A,MYOF,NAPA,NAPG,NDEL1,NOX1,NRCAM,PACS2,PAFAH1B1,PDPK1,PICK1,PIK3C2A,PPIF,PPP2R5A,RAB10,RAB11A,RAMP1,SAMM50,SEC13,SEC16B,SEC23A,SEC24A,SEC24B,SERP1,SERPINA5,SNAP29,SPTBN1,STAM,STX11,THBS1,TMED2,TMED9,TOR1A,TOR1B,TPST2,TSG101,VAMP7…
cluster2	GO:0044248	5	5	cellular catabolic process	2.0473e-06	0.0010597	193	0.118043	1628	0.0854907	1.381	ABHD5,ABL1,ACADSB,ACAP2,ACOX3,ADAM9,ADSS,AKR1C3,ALDH1A1,ALS2,AMACR,ANGPTL3,APOA2,APOC2,ARF3,ARF4,ARF6,ARHGEF5,ARIH1,ARIH2,ARRB2,ASAP2,ASRGL1,ATG13,ATG14,ATG16L1,ATG3,ATL1,ATP6V1H,BCL6,BCO2,BDH1,BECN1,BIN1,BLVRB,BTG2,C12orf44,CASP8,CCBL2,CCNH,CDC34,CDK7,CLN8,CLPX,CLU,COMT,CPS1,CRK,CROT,CTH,CUL4A,CUL5,CYP1A1,CYP2B6,CYP2C19,CYP2C9,DAB2,DCP1A,DERL1,DNAJB9,DNAJC1,DNM1,DOCK4,ECD,EDEM1,EDEM3,EGF,ELMOD2,…
cluster2	GO:1901135	5	5	carbohydrate derivative metabolic process	8.83505e-06	0.00420725	158	0.0966361	1278	0.0671113	1.44	ACAP2,ADSS,AKR1C1,AKR1C2,AKR1C3,AKR1C4,ALDH1A1,ALS2,ARF3,ARF4,ARF6,ARHGEF5,ARRB2,ARSD,ARSJ,ART3,ASAP2,ATIC,ATL1,ATP1B1,ATP6V1H,B3GNT2,BCL6,BIN1,BMP2,BPNT1,C1GALT1,CACNB4,CHPF2,CHST11,CHST12,CHST9,COG3,CRK,CTSA,DHDDS,DNAJC1,DNM1,DOCK4,DSE,EDEM1,EDEM2,EDEM3,EDNRB,EGF,ELMOD2,EPHA2,EPHA5,EXT1,FBP1,FBXO2,FGD4,FGD6,FUCA1,FUT2,GALC,GALNT1,GALNT5,GBAS,GCH1,GCNT3,GFPT1,GK,GM2A,GNAI1,GNAL,GNL3,GNS,GPC5,GPD…
cluster2	GO:0035556	6	7	intracellular signal transduction	1.2869e-05	0.0058925	214	0.130887	1811	0.0951006	1.376	ABL1,ADAM9,AIF1,AKR1C2,AKR1C3,ALS2,ANKRD1,APBB2,APC,ARF3,ARF4,ARF6,ARFGEF2,ARHGDIB,ARHGEF18,ARHGEF5,ARL13B,ARL15,ARRB2,ATP6AP2,AVPI1,BAK1,BCAR3,BCL10,BCL3,BCL6,BCLAF1,BMP2,BMP4,BRAP,C18orf32,C5AR1,CAPS,CASP8,CBL,CC2D1A,CCR1,CD74,CD8A,CDC34,CDC42BPA,CDH2,CDKN1A,CLU,COL1A2,CRK,CTH,CUL4A,CUL5,DAB2,DDX58,DIRAS2,DOCK4,DOCK6,DUSP19,DUSP4,DUSP5,EDNRB,EGF,EPHA2,EPHA5,F2R,F2RL1,F3,FBP1,FGD4,FNIP2,GADD45A,…
cluster2	GO:0008219	5	5	cell death	1.64631e-05	0.00699976	196	0.119878	1675	0.0879588	1.363	ABL1,ACO2,ACTN1,ACVR1,AKR1C3,AKTIP,ALS2,ANKRD1,ANKRD13C,ANXA1,ANXA5,APC,ARF6,ARHGEF18,ARRB2,ATF5,ATG3,ATL1,ATPIF1,BAK1,BCAR1,BCL10,BCL2L14,BCL3,BCL6,BCLAF1,BECN1,BIK,BLCAP,BMP2,BMP4,BRMS1,BTG2,C10orf2,C19orf12,C5AR1,C7,C8orf4,CARD16,CARD6,CASP4,CASP6,CASP7,CASP8,CBL,CCNB1IP1,CD74,CDH1,CDK5R1,CDKN1A,CHMP2B,CHST11,CIAPIN1,CIDEC,CLN5,CLN8,CLU,CSNK2A1,CSRNP1,CTH,CTSL2,CUL4A,CUL5,DAB2,DAGLA,DCUN1D3,DY…
cluster2	GO:0007165	5	6	signal transduction	1.76767e-05	0.0070147	422	0.258104	3993	0.209683	1.231	AAK1,ABL1,ACVR1,ADAM9,ADAMTS1,ADIPOR1,AIF1,AKR1C2,AKR1C3,ALS2,ANGPTL1,ANGPTL2,ANGPTL3,ANK3,ANKRD1,ANKS1A,ANXA1,ANXA5,APBB2,APC,APPL2,ARF3,ARF4,ARF6,ARFGEF2,ARHGAP42,ARHGDIB,ARHGEF18,ARHGEF5,ARIH1,ARL13B,ARL15,ARRB2,ATP6AP2,ATP6V0E1,ATP6V1D,ATP6V1E1,ATP6V1G1,ATP6V1H,AVPI1,B2M,BAIAP2L1,BAK1,BCAR1,BCAR3,BCL10,BCL3,BCL6,BCLAF1,BICC1,BIK,BMP2,BMP4,BRAP,C12orf52,C18orf32,C1orf85,C5AR1,CACNA1D,CACNB4,CA…
cluster2	GO:0009753	6	7	response to jasmonic acid stimulus	2.73929e-05	0.00988221	4	0.00244648	4	0.000210051	11.65	AKR1C1,AKR1C2,AKR1C3,AKR1C4
cluster2	GO:0071395	7	9	cellular response to jasmonic acid stimulus	2.73929e-05	0.00988221	4	0.00244648	4	0.000210051	11.65	AKR1C1,AKR1C2,AKR1C3,AKR1C4
cluster2	GO:0006952	5	5	defense response	3.2248e-05	0.0112916	123	0.0752294	1046	0.0549283	1.37	ACVR1,AIF1,ALS2,ANKRD42,ANO6,ANXA1,ANXA3,AOC3,AP1S1,APOA2,AQP4,ARRB2,ATP6V1H,B2M,BCL10,BCL3,BCL6,BECN1,BMP2,C1R,C1S,C4BPA,C5AR1,C7,CALCOCO2,CAPZA2,CASP8,CCR1,CCR4,CCRL2,CD47,CD55,CD74,CD8A,CD97,CLU,CREB3,CXADR,CXCL6,DDX58,DUSP4,ELMOD2,F11R,F2R,F2RL1,F3,GBP1,GBP2,GCH1,GPX1,GPX2,GRIK2,HDAC9,HIST1H2BC,HIST2H2BE,HLA-C,IFI30,IFI35,IFI6,IFIH1,IFIT1,IFIT3,IFNAR1,IFNAR2,IKBKB,IL15,IL17D,IL18,IRAK2,ISG15,…
cluster2	GO:0012501	6	6	programmed cell death	3.38335e-05	0.0115082	177	0.108257	1512	0.0793993	1.363	ABL1,ACTN1,ACVR1,AKR1C3,AKTIP,ANKRD1,ANKRD13C,ANXA1,ANXA5,APC,ARF6,ARHGEF18,ARRB2,ATF5,ATG3,ATPIF1,BAK1,BCAR1,BCL10,BCL2L14,BCL3,BCL6,BCLAF1,BECN1,BIK,BLCAP,BMP2,BMP4,BRMS1,BTG2,C5AR1,C8orf4,CARD16,CARD6,CASP4,CASP6,CASP7,CASP8,CBL,CCNB1IP1,CD74,CDH1,CDK5R1,CDKN1A,CHST11,CIAPIN1,CIDEC,CLN8,CLU,CSNK2A1,CSRNP1,CTH,CTSL2,CUL4A,CUL5,DAB2,DCUN1D3,DYNLL2,EAF2,EDNRB,EGLN2,EPHA2,F2R,F3,FAIM,FAM129B,FAM18…
cluster2	GO:0031100	6	6	organ regeneration	3.81971e-05	0.0122902	13	0.00795107	42	0.00220553	3.605	APOA2,ATIC,BAAT,BAK1,C5AR1,CCND1,CDKN1A,LCP1,MED1,NR0B2,PDX1,PGF,TGFBR2
cluster2	GO:0006082	5	6	organic acid metabolic process	5.54769e-05	0.0162066	118	0.0721713	953	0.0500446	1.442	AARSD1,ABCG2,ABHD5,ACADSB,ACO2,ACOX3,ADIPOR1,ADSS,AKR1C1,AKR1C2,AKR1C3,AKR1C4,ALDH8A1,AMACR,ANGPTL3,ANXA1,APOC2,ASRGL1,ASS1,ATIC,B3GNT2,BAAT,BBOX1,BCO2,BPNT1,CCBL2,CD74,CHPF2,CHST11,CHST12,CHST9,CNDP2,COMT,CPS1,CROT,CRYM,CTH,CYP1A1,CYP2C9,DIO1,DSE,EGLN2,ELOVL1,ELOVL7,ETFDH,EXT1,GCAT,GCH1,GFPT1,GNS,GPC5,GPX1,GSTM3,GSTM4,GSTO1,HACL1,HADHB,HEXA,HGD,HPGD,HSPG2,IRS1,KYNU,LDHB,LIAS,LPCAT3,LRRC16A,MARS2…
cluster2	GO:1901564	5	5	organonitrogen compound metabolic process	5.55465e-05	0.0162066	185	0.11315	1612	0.0846505	1.337	AARSD1,ABCG2,ACADSB,ACAP2,ADSS,ALDH1A1,ALS2,AOC3,APOA2,ARF3,ARF4,ARF6,ARHGEF5,ARRB2,ARSD,ARSJ,ASAP2,ASRGL1,ASS1,ATIC,ATL1,ATP1B1,ATP6V1H,ATPIF1,B3GNT2,BAAT,BCL6,BECN1,BIN1,BLVRB,BPNT1,CACNB4,CCBL2,CDS1,CHPF2,CHST11,CHST12,CHST9,CLN5,CLN8,CNDP2,COMT,CPS1,CRK,CRYM,CTH,CTSA,CYP1A1,DIO1,DNAJC1,DNM1,DOCK4,DSE,EDNRB,EGF,EGLN2,EIF2AK1,ELMOD2,ELOVL1,EPHA2,EPHA5,EXT1,FGD4,FGD6,FUCA1,GALC,GALNT5,GBAS,GCAT,…
cluster2	GO:0006629	5	5	lipid metabolic process	5.58145e-05	0.0162066	134	0.0819572	1099	0.0577115	1.42	ABCG1,ABHD5,ACADSB,ACBD3,ACOX3,ADIPOR1,AGPS,AKR1C1,AKR1C2,AKR1C3,AKR1C4,ALDH1A1,ALDH8A1,AMACR,ANGPTL3,ANKRD1,ANXA1,APOA2,APOC2,ARF3,ARSD,ARSJ,BAAT,BCO2,BDH1,BMP2,BPNT1,CD74,CDIPT,CDS1,CFTR,CLN8,CLU,COMT,CPS1,CROT,CTSA,CUBN,CYP1A1,CYP2B6,CYP2C19,CYP2C9,DAGLA,ELOVL1,ELOVL7,ETFDH,ETNK1,GALC,GDE1,GDPD1,GK,GM2A,GPD1,GPD1L,GPX1,HACL1,HADHB,HDLBP,HEXA,HMGCS2,HPGD,HSD3B1,HSPG2,IMPA1,INPP1,IRS1,ITGB8,LEPR…
cluster2	GO:0043436	6	7	oxoacid metabolic process	6.21735e-05	0.0176232	116	0.070948	936	0.0491519	1.443	AARSD1,ABHD5,ACADSB,ACO2,ACOX3,ADIPOR1,ADSS,AKR1C1,AKR1C2,AKR1C3,AKR1C4,ALDH8A1,AMACR,ANGPTL3,ANXA1,APOC2,ASRGL1,ASS1,ATIC,B3GNT2,BAAT,BBOX1,BCO2,BPNT1,CCBL2,CD74,CHPF2,CHST11,CHST12,CHST9,CNDP2,COMT,CPS1,CROT,CRYM,CTH,CYP1A1,CYP2C9,DIO1,DSE,EGLN2,ELOVL1,ELOVL7,ETFDH,EXT1,GCAT,GCH1,GFPT1,GNS,GPC5,GPX1,GSTM3,GSTM4,GSTO1,HACL1,HADHB,HEXA,HGD,HPGD,HSPG2,IRS1,KYNU,LDHB,LIAS,LPCAT3,MARS2,MCEE,MDH2,ME2…
cluster2	GO:0046434	6	7	organophosphate catabolic process	8.1101e-05	0.0224537	72	0.0440367	514	0.0269915	1.632	ACAP2,ADSS,ALDH1A1,ALS2,ANGPTL3,APOA2,APOC2,ARF3,ARF4,ARF6,ARHGEF5,ARRB2,ASAP2,ATL1,ATP6V1H,BCL6,BIN1,CRK,DNAJC1,DNM1,DOCK4,ELMOD2,EPHA2,EPHA5,FGD4,FGD6,GCH1,GDA,GNAI1,GNAL,GNL3,GPD1,GPD1L,GPX1,GSK3B,GTPBP4,IMPA1,NDEL1,NT5E,PAFAH1B1,PDE11A,PDE3A,PDE4D,PICK1,PLA2G4C,PPIF,PSMC2,RAB18,RAB21,RAB2A,RAB30,RAB31,RAB38,RAB5A,RAB5C,RAB9A,RABGAP1L,RGS11,RGS14,RHOF,RND1,SIPA1L1,SMAP1,SMPD1,SMPDL3A,SPRY2,TAX…
cluster2	GO:0006915	7	7	apoptotic process	8.80676e-05	0.0232988	173	0.10581	1499	0.0787166	1.344	ABL1,ACTN1,ACVR1,AKR1C3,AKTIP,ANKRD1,ANKRD13C,ANXA1,ANXA5,APC,ARF6,ARHGEF18,ARRB2,ATF5,ATG3,ATPIF1,BAK1,BCAR1,BCL10,BCL2L14,BCL3,BCL6,BCLAF1,BECN1,BIK,BLCAP,BMP2,BMP4,BRMS1,BTG2,C5AR1,C8orf4,CARD16,CARD6,CASP4,CASP6,CASP7,CASP8,CBL,CCNB1IP1,CD74,CDH1,CDK5R1,CDKN1A,CHST11,CIAPIN1,CIDEC,CLN8,CLU,CSNK2A1,CSRNP1,CTH,CUL4A,CUL5,DAB2,DCUN1D3,DYNLL2,EAF2,EDNRB,EGLN2,EPHA2,F2R,F3,FAIM,FAM129B,FAM188A,FGD…
cluster2	GO:0019637	5	6	organophosphate metabolic process	9.21573e-05	0.0238507	139	0.0850153	1155	0.0606522	1.402	ABHD5,ACAP2,ADSS,ALDH1A1,ALS2,ANGPTL3,APOA2,APOC2,ARF3,ARF4,ARF6,ARHGEF5,ARRB2,ARSD,ARSJ,ASAP2,ATIC,ATL1,ATP1B1,ATP6V1H,ATPIF1,BCL6,BIN1,BPNT1,CACNB4,CDIPT,CDS1,CLN8,CPS1,CRK,CTSA,DNAJC1,DNM1,DOCK4,EDNRB,ELMOD2,EPHA2,EPHA5,ETNK1,FBP1,FGD4,FGD6,GALC,GBAS,GCH1,GDA,GFPT1,GK,GM2A,GNAI1,GNAL,GNL3,GPD1,GPD1L,GPX1,GSK3B,GTPBP4,GUCA2B,HADHB,HEXA,HKDC1,IMPA1,INPP1,KYNU,LDHB,LPCAT3,MC1R,MCEE,MDH2,MGLL,NADK…
cluster2	GO:0043067	7	7	regulation of programmed cell death	0.0001086	0.0275082	138	0.0844037	1164	0.0611248	1.381	ABL1,ACTN1,ACVR1,AKR1C3,ANKRD1,ANKRD13C,ANXA1,ANXA5,APC,ARRB2,ATF5,ATPIF1,BAK1,BCAR1,BCL10,BCL2L14,BCL3,BCL6,BCLAF1,BECN1,BIK,BMP2,BMP4,BRMS1,BTG2,C5AR1,CARD16,CARD6,CASP4,CASP6,CASP7,CASP8,CBL,CD74,CDH1,CDK5R1,CDKN1A,CHST11,CIAPIN1,CIDEC,CLN8,CLU,CSNK2A1,CTH,CUL4A,CUL5,DAB2,DCUN1D3,EAF2,EDNRB,EGLN2,F2R,F3,FAIM,FAM129B,FNIP2,GCH1,GPX1,GRIK2,GSK3B,HEY2,HOXA5,ID3,IFI6,IFIH1,IFIT3,IL18,ITGAV,ITM2B,I…
cluster2	GO:0010627	7	8	regulation of intracellular protein kinase cascade	0.000111075	0.0275295	90	0.0550459	684	0.0359187	1.533	ADAM9,AKR1C2,AKR1C3,APC,ARRB2,ATP6AP2,AVPI1,BCL10,BCL3,BMP2,BMP4,C18orf32,C5AR1,CASP8,CC2D1A,CCR1,CD74,CDH2,CDK5R1,CRK,CTH,DAB2,DUSP19,DUSP4,DUSP5,EGF,EPHA2,F2R,F2RL1,F3,GJA1,GOLT1B,GPD1L,GPX1,GRB2,GSK3B,HES1,IKBKB,IL15,IRAK2,KIAA1161,LAX1,LEPROT,LPAR1,MAP2K2,MAP3K2,MAP3K7,MAP4K4,MAPKAPK5,MC1R,MECOM,MET,MUC20,MYD88,NBR1,NDFIP2,NRAS,PAFAH1B1,PDCD10,PDPK1,PIK3CB,PINK1,PLA2G1B,PRKAA1,PRKCA,PRKD2,PSA…
cluster2	GO:0051648	6	7	vesicle localization	0.000119649	0.0283502	18	0.0110092	74	0.00388594	2.833	BLOC1S3,DYNC1I1,KLHL12,MYO5A,NDEL1,PAFAH1B1,RAB11A,RAB17,SEC13,SEC16B,SEC23A,SEC24A,SEC24B,SNAP29,TMED2,TMED9,WASL,WIPI1
cluster2	GO:0070727	5	6	cellular macromolecule localization	0.00012145	0.0283502	114	0.0697248	928	0.0487318	1.431	AHCYL1,AKR1C3,ANK3,ANKRD13C,AP1AR,AP1S1,AP4E1,APC,ARF6,ATG3,BCL3,BCL6,BMP4,CD63,CD74,CDH1,CDK5R1,CDKN1A,CLASP2,CLTB,COG3,COX18,CRB3,CREB3,CTSA,DAB2,DDX58,DERL1,EGF,EPHA2,ERBB2IP,ERP29,ETV5,F2R,FBLN5,FLNB,FRMD6,GCC2,GFER,GOLGA4,GPD1L,GPR158,GRIK2,GRPEL2,GSK3B,HES1,HEY2,IFIT1,IRS1,JUP,KIF13B,KPNA1,KPNA3,LCP1,LEPROT,MBTPS1,MED1,MFF,MRPL45,MYO1C,MYO5A,MYO6,NAPA,NAPG,NUP98,PACS2,PAM16,PDIA3,PDPK1,PEX1…
cluster2	GO:0010033	5	5	response to organic substance	0.000126609	0.0286241	204	0.124771	1827	0.0959408	1.3	ABCG1,ACVR1,ADAM9,ADIPOR1,ADSS,AIF1,AKR1C1,AKR1C2,AKR1C3,AKR1C4,ANGPTL3,ANKRD1,ANXA1,ANXA5,APOA2,AQP4,ARHGEF18,ARIH1,ARRB2,ATP6V0E1,ATP6V1D,ATP6V1E1,ATP6V1G1,ATP6V1H,B2M,BAK1,BCAR1,BCL10,BDH1,BECN1,BMP2,BMP4,BTG2,C5AR1,CALCOCO2,CASP8,CBL,CCND1,CCR1,CCR4,CCRL2,CD55,CD74,CDH1,CDKN1A,CDKN1C,CDKN2B,CFTR,CHST11,CLU,COL1A2,COL5A2,COMT,CPS1,CREB3,CREB3L2,CRK,CTH,CTSL2,CYP1A1,DAB2,DDX21,DDX58,DERL1,DLX5,…
cluster2	GO:0006184	9	13	GTP catabolic process	0.000132143	0.0291325	50	0.030581	324	0.0170141	1.797	ACAP2,ADSS,ALDH1A1,ALS2,ARF3,ARF4,ARF6,ARHGEF5,ARRB2,ASAP2,ATL1,BCL6,BIN1,CRK,DNM1,DOCK4,ELMOD2,EPHA2,EPHA5,FGD4,FGD6,GCH1,GNAI1,GNAL,GNL3,GSK3B,GTPBP4,NDEL1,PAFAH1B1,RAB18,RAB21,RAB2A,RAB30,RAB31,RAB38,RAB5A,RAB5C,RAB9A,RABGAP1L,RGS11,RGS14,RHOF,RND1,SIPA1L1,SMAP1,SPRY2,TAX1BP3,TBC1D2,TMED2,USP6NL
cluster2	GO:1901069	10	12	guanosine-containing compound catabolic process	0.000150722	0.0316504	50	0.030581	326	0.0171192	1.786	ACAP2,ADSS,ALDH1A1,ALS2,ARF3,ARF4,ARF6,ARHGEF5,ARRB2,ASAP2,ATL1,BCL6,BIN1,CRK,DNM1,DOCK4,ELMOD2,EPHA2,EPHA5,FGD4,FGD6,GCH1,GNAI1,GNAL,GNL3,GSK3B,GTPBP4,NDEL1,PAFAH1B1,RAB18,RAB21,RAB2A,RAB30,RAB31,RAB38,RAB5A,RAB5C,RAB9A,RABGAP1L,RGS11,RGS14,RHOF,RND1,SIPA1L1,SMAP1,SPRY2,TAX1BP3,TBC1D2,TMED2,USP6NL
cluster2	GO:0006914	6	6	autophagy	0.000151543	0.0316504	23	0.0140673	113	0.00593394	2.371	ABL1,ATG13,ATG14,ATG16L1,ATG3,BECN1,C12orf44,FUNDC1,LAMP1,MAP1LC3B,NBR1,PIK3CB,PINK1,PRKAA1,RAB24,RAB33B,RNF185,SQSTM1,SRPX,SUPT5H,TLK2,WIPI1,WIPI2
cluster2	GO:0048583	5	5	regulation of response to stimulus	0.000152196	0.0316504	248	0.151682	2240	0.117629	1.289	AAK1,ABL1,ACAP2,ACVR1,ADAM9,AIF1,AKR1C2,AKR1C3,ALDH1A1,ALS2,ANKRD1,ANKRD42,ANO6,ANXA1,AP1S1,APC,APOA2,ARF6,ARFGEF2,ARHGDIB,ARHGEF18,ARHGEF5,ARRB2,ASAP2,ATP6AP2,ATP6V1H,AVPI1,B2M,BAK1,BCAR1,BCL10,BCL3,BCL6,BCLAF1,BECN1,BICC1,BIK,BMP2,BMP4,BRAP,C12orf52,C18orf32,C1R,C1S,C4BPA,C5AR1,C7,CACNB4,CASP8,CBL,CC2D1A,CCND1,CCR1,CD47,CD55,CD74,CD8A,CDC34,CDC42SE2,CDH1,CDH2,CDK5R1,CDKN1C,CDKN2B,CHST11,CLU,CRE…
cluster2	GO:0034613	6	7	cellular protein localization	0.000154198	0.0316504	113	0.0691131	924	0.0485218	1.424	AHCYL1,AKR1C3,ANK3,ANKRD13C,AP1AR,AP1S1,AP4E1,APC,ARF6,ATG3,BCL3,BCL6,BMP4,CD63,CD74,CDH1,CDK5R1,CDKN1A,CLASP2,CLTB,COG3,COX18,CRB3,CREB3,CTSA,DAB2,DDX58,DERL1,EGF,EPHA2,ERBB2IP,ERP29,ETV5,F2R,FBLN5,FLNB,FRMD6,GCC2,GFER,GOLGA4,GPD1L,GPR158,GRIK2,GRPEL2,GSK3B,HES1,HEY2,IFIT1,IRS1,JUP,KIF13B,KPNA1,KPNA3,LCP1,LEPROT,MBTPS1,MED1,MFF,MRPL45,MYO1C,MYO5A,MYO6,NAPA,NAPG,NUP98,PACS2,PAM16,PDIA3,PDPK1,PEX1…
cluster2	GO:0046907	5	5	intracellular transport	0.000169168	0.033719	137	0.083792	1169	0.0613874	1.365	ABCG1,AHCYL1,AKR1C3,AKTIP,ALS2,ANK3,AP1S1,AP4E1,ARFGEF2,ATG3,BAK1,BCL3,BCL6,BET1,BLOC1S3,BMP4,C12orf52,CD74,CDH1,CDK5R1,CDKN1A,CHMP2B,CHMP4C,CLTB,COG3,COG5,COG6,CREB3,CREB3L2,CTSA,DAB2,DDX58,DERL1,DOPEY2,DYNC1I1,EGF,EHD4,ENAH,ERBB2IP,ERP29,F2R,FTL,GCC2,GFER,GOLGA3,GOLGA4,GOSR1,GOSR2,GRIK2,GRPEL2,GSK3B,GSTO1,HES1,IFIT1,JUP,KIF13B,KLHL12,KPNA1,KPNA3,LCP1,LMAN1,M6PR,MAP2K2,MBTPS1,MED1,MFF,MRPL45,MYO…
cluster2	GO:0051650	5	5	establishment of vesicle localization	0.000176831	0.0345111	14	0.00856269	52	0.00273066	3.136	BLOC1S3,KLHL12,MYO5A,RAB11A,RAB17,SEC13,SEC16B,SEC23A,SEC24A,SEC24B,SNAP29,TMED2,TMED9,WIPI1
cluster2	GO:1901565	6	6	organonitrogen compound catabolic process	0.000186339	0.0347842	91	0.0556575	708	0.037179	1.497	ACADSB,ACAP2,ADSS,ALDH1A1,ALS2,ARF3,ARF4,ARF6,ARHGEF5,ARRB2,ASAP2,ASRGL1,ATL1,ATP6V1H,BCL6,BIN1,BLVRB,CCBL2,COMT,CPS1,CRK,CTH,DNAJC1,DNM1,DOCK4,ELMOD2,EPHA2,EPHA5,FGD4,FGD6,FUCA1,GALC,GCAT,GCH1,GDA,GM2A,GNAI1,GNAL,GNL3,GNS,GPC5,GPX1,GSK3B,GTPBP4,HEXA,HGD,HSPG2,KYNU,NDEL1,NT5C3,NT5E,PAFAH1B1,PDE11A,PDE3A,PDE4D,PGLYRP2,PICK1,PIPOX,PPIF,PSMC2,RAB18,RAB21,RAB2A,RAB30,RAB31,RAB38,RAB5A,RAB5C,RAB9A,RAB…
cluster2	GO:2000369	9	10	regulation of clathrin-mediated endocytosis	0.000194027	0.0355368	5	0.0030581	7	0.000367589	8.319	AAK1,DAB2,PIK3CB,SMAP1,WASL
cluster2	GO:0046039	9	12	GTP metabolic process	0.000204531	0.036575	50	0.030581	331	0.0173817	1.759	ACAP2,ADSS,ALDH1A1,ALS2,ARF3,ARF4,ARF6,ARHGEF5,ARRB2,ASAP2,ATL1,BCL6,BIN1,CRK,DNM1,DOCK4,ELMOD2,EPHA2,EPHA5,FGD4,FGD6,GCH1,GNAI1,GNAL,GNL3,GSK3B,GTPBP4,NDEL1,PAFAH1B1,RAB18,RAB21,RAB2A,RAB30,RAB31,RAB38,RAB5A,RAB5C,RAB9A,RABGAP1L,RGS11,RGS14,RHOF,RND1,SIPA1L1,SMAP1,SPRY2,TAX1BP3,TBC1D2,TMED2,USP6NL
cluster2	GO:0042981	8	8	regulation of apoptotic process	0.00021008	0.0367795	135	0.0825688	1152	0.0604947	1.365	ABL1,ACTN1,ACVR1,AKR1C3,ANKRD1,ANKRD13C,ANXA1,ANXA5,APC,ARRB2,ATF5,ATPIF1,BAK1,BCAR1,BCL10,BCL2L14,BCL3,BCL6,BCLAF1,BECN1,BIK,BMP2,BMP4,BRMS1,BTG2,C5AR1,CARD16,CARD6,CASP4,CASP6,CASP7,CASP8,CBL,CD74,CDH1,CDK5R1,CDKN1A,CHST11,CIAPIN1,CIDEC,CLN8,CLU,CSNK2A1,CTH,CUL4A,CUL5,DAB2,DCUN1D3,EAF2,EDNRB,EGLN2,F2R,F3,FAIM,FAM129B,FNIP2,GCH1,GPX1,GRIK2,GSK3B,HEY2,HOXA5,ID3,IFI6,IFIH1,IFIT3,IL18,ITGAV,ITM2B,J…
cluster2	GO:0006897	6	6	endocytosis	0.000222554	0.0381019	53	0.0324159	353	0.018537	1.749	AAK1,ABL1,AIF1,ANXA3,AP1S1,APOC2,ARF6,ARRB2,ATAD1,ATP6V1H,BIN1,CBL,CBLL1,CD47,CDC42SE1,CDC42SE2,CUBN,DAB2,DNM1,EHD4,ELMOD2,EPS15L1,F2RL1,GATA2,GRB2,ITGAV,M6PR,MEGF10,MYO1E,MYO6,NOSTRIN,PIK3C2A,PIK3CB,RAB18,RAB31,RAB5A,RAB5C,RABEP2,RAMP1,SCAMP5,SMAP1,SNX3,SNX4,SORT1,SRPX,SYNRG,TGFBR2,THBS1,USP20,VAMP7,VAMP8,VTN,WASL
cluster2	GO:0010941	6	6	regulation of cell death	0.000234907	0.0393882	139	0.0850153	1193	0.0626477	1.357	ABL1,ACTN1,ACVR1,AKR1C3,ANKRD1,ANKRD13C,ANXA1,ANXA5,APC,ARRB2,ATF5,ATPIF1,BAK1,BCAR1,BCL10,BCL2L14,BCL3,BCL6,BCLAF1,BECN1,BIK,BMP2,BMP4,BRMS1,BTG2,C5AR1,CARD16,CARD6,CASP4,CASP6,CASP7,CASP8,CBL,CD74,CDH1,CDK5R1,CDKN1A,CHST11,CIAPIN1,CIDEC,CLN8,CLU,CSNK2A1,CTH,CUL4A,CUL5,DAB2,DCUN1D3,EAF2,EDNRB,EGLN2,F2R,F3,FAIM,FAM129B,FNIP2,GCH1,GPX1,GRIK2,GSK3B,HEY2,HOXA5,ID3,IFI6,IFIH1,IFIT3,IL18,ITGAV,ITM2B,I…
cluster2	GO:0006195	8	11	purine nucleotide catabolic process	0.000247496	0.0409228	63	0.0385321	450	0.0236307	1.631	ACAP2,ADSS,ALDH1A1,ALS2,ARF3,ARF4,ARF6,ARHGEF5,ARRB2,ASAP2,ATL1,ATP6V1H,BCL6,BIN1,CRK,DNAJC1,DNM1,DOCK4,ELMOD2,EPHA2,EPHA5,FGD4,FGD6,GCH1,GDA,GNAI1,GNAL,GNL3,GPX1,GSK3B,GTPBP4,NDEL1,NT5E,PAFAH1B1,PDE11A,PDE3A,PDE4D,PICK1,PPIF,PSMC2,RAB18,RAB21,RAB2A,RAB30,RAB31,RAB38,RAB5A,RAB5C,RAB9A,RABGAP1L,RGS11,RGS14,RHOF,RND1,SIPA1L1,SMAP1,SPRY2,TAX1BP3,TBC1D2,TMED2,TNNT2,TPM2,USP6NL
cluster2	GO:0006793	5	5	phosphorus metabolic process	0.000258557	0.041496	263	0.160856	2417	0.126923	1.267	AAK1,ABHD5,ABL1,ACAP2,ACVR1,ADAM9,ADSS,AKTIP,ALDH1A1,ALS2,ANGPTL3,APC,APOA2,APOC2,ARF3,ARF4,ARF6,ARHGEF5,ARRB2,ARSD,ARSJ,ASAP2,ATIC,ATL1,ATP1B1,ATP6V1H,ATPIF1,AVPI1,BAAT,BAK1,BCL10,BCL6,BIN1,BMP2,BMP4,BPNT1,C5AR1,CACNB4,CCND1,CCNH,CD74,CDC42BPA,CDIPT,CDK2AP1,CDK5R1,CDK7,CDKN1A,CDKN1C,CDKN2B,CDS1,CLN8,CPS1,CRK,CSNK1G1,CSNK2A1,CTSA,DAB2,DLG2,DNAJB9,DNAJC1,DNM1,DOCK4,DUSP11,DUSP19,DUSP4,DUSP5,EDEM1,…
cluster2	GO:0048207	7	7	vesicle targeting, rough ER to cis-Golgi	0.000263097	0.041496	7	0.00428135	15	0.000787691	5.435	KLHL12,SEC13,SEC16B,SEC23A,SEC24A,SEC24B,TMED2
cluster2	GO:0048208	8	8	COPII vesicle coating	0.000263097	0.041496	7	0.00428135	15	0.000787691	5.435	KLHL12,SEC13,SEC16B,SEC23A,SEC24A,SEC24B,TMED2
cluster2	GO:1901136	6	6	carbohydrate derivative catabolic process	0.000264905	0.041496	73	0.0446483	542	0.0284619	1.569	ACAP2,ADSS,ALDH1A1,ALS2,ARF3,ARF4,ARF6,ARHGEF5,ARRB2,ASAP2,ATL1,ATP6V1H,BCL6,BIN1,CRK,DNM1,DOCK4,EDEM3,ELMOD2,EPHA2,EPHA5,FBXO2,FGD4,FGD6,FUCA1,GALC,GCH1,GM2A,GNAI1,GNAL,GNL3,GNS,GPC5,GPD1,GPD1L,GSK3B,GTPBP4,HEXA,HSPG2,NAGK,NDEL1,NT5C3,NT5E,PAFAH1B1,PDE11A,PDE3A,PDE4D,PGLYRP2,PICK1,PSMC2,RAB18,RAB21,RAB2A,RAB30,RAB31,RAB38,RAB5A,RAB5C,RAB9A,RABGAP1L,RGS11,RGS14,RHOF,RND1,SDC1,SIPA1L1,SMAP1,SPRY2,…
cluster2	GO:0045087	5	6	innate immune response	0.000271736	0.0415866	66	0.040367	503	0.0264139	1.528	AIF1,AQP4,ARRB2,B2M,BCL10,C1R,C1S,C4BPA,C7,CALCOCO2,CAPZA2,CASP8,CD55,CLU,DDX58,DUSP4,F2RL1,GBP1,GBP2,GCH1,HLA-C,IFI30,IFI35,IFI6,IFIH1,IFIT1,IFIT3,IFNAR1,IFNAR2,IKBKB,IL18,IRAK2,ISG15,JAK1,KYNU,LGMN,MAP2K2,MAP3K7,MASP1,MED1,MEF2C,MYD88,NCF2,NFKB2,NUB1,OAS3,PANX1,PARP9,PGLYRP2,POLR3D,POLR3E,POLR3G,POLR3H,PTPN22,RPS6KA1,SRPK2,STAT1,STAT2,TAB3,TAX1BP1,TNFAIP3,TRIM25,TRIM32,VCAM1,VNN1,XIAP
cluster2	GO:0044242	6	7	cellular lipid catabolic process	0.000293516	0.0415866	25	0.0152905	136	0.00714173	2.141	ABHD5,ACOX3,AKR1C3,AMACR,ANGPTL3,APOA2,APOC2,BCO2,CPS1,CROT,ETFDH,GALC,GM2A,HACL1,HADHB,HEXA,IRS1,MCEE,MGLL,PLA2G4C,PLIN1,SLC27A2,SMPD1,SMPDL3A,SPHK1
cluster2	GO:0007264	7	8	small GTPase mediated signal transduction	0.000293885	0.0415866	70	0.0428135	502	0.0263614	1.624	AIF1,ALS2,ARF3,ARF4,ARF6,ARFGEF2,ARHGDIB,ARHGEF18,ARL13B,ARL15,BCAR3,BCL6,BRAP,CDKN1A,COL1A2,CRK,DIRAS2,DOCK4,DOCK6,F2R,F2RL1,FBP1,FGD4,GEM,GRB2,KIAA1244,LPAR1,MAP2K2,MAPKAPK5,MCF2L,MYO9A,NRAS,PLD1,PSD3,RAB10,RAB11A,RAB17,RAB18,RAB21,RAB24,RAB2A,RAB30,RAB31,RAB33B,RAB38,RAB3C,RAB5A,RAB5C,RAB9A,RALB,RALGPS1,RAP1A,RAP1B,RAP2C,RAPGEF2,RAPGEF5,RASEF,RASL12,RGL1,RHOC,RHOF,RHOV,RND1,RRAS2,SIPA1L2,SPRY2…
cluster2	GO:1901575	5	5	organic substance catabolic process	0.00029576	0.0415866	195	0.119266	1779	0.0934202	1.277	ABHD5,ACADSB,ACAP2,ACOX3,ADAM9,ADSS,AKR1C3,ALDH1A1,ALS2,AMACR,ANGPTL3,APC,APOA2,APOC2,ARF3,ARF4,ARF6,ARHGEF5,ARIH1,ARIH2,ARRB2,ASAP2,ASRGL1,ATL1,ATP6V1H,BCL6,BCO2,BIN1,BLVRB,BTG2,CASP8,CCBL2,CCNH,CDC34,CDK7,CLN5,CLN8,CLPX,CLU,COMT,CPS1,CRK,CROT,CTH,CUL4A,CUL5,CYP1A1,DAB2,DAGLA,DCP1A,DERL1,DNAJB9,DNAJC1,DNM1,DOCK4,ECD,EDEM1,EDEM3,EGF,EGLN2,ELMOD2,EPHA2,EPHA5,ERLEC1,ETF1,ETFDH,FBP1,FBXL15,FBXO2,FGD…
cluster2	GO:0007243	7	8	intracellular protein kinase cascade	0.000296275	0.0415866	107	0.0654434	860	0.045161	1.449	ADAM9,AKR1C2,AKR1C3,APC,ARRB2,ATP6AP2,AVPI1,BCL10,BCL3,BMP2,BMP4,BRAP,C18orf32,C5AR1,CASP8,CC2D1A,CCR1,CD74,CDH2,CRK,CTH,DAB2,DUSP19,DUSP4,DUSP5,EGF,EPHA2,F2R,F2RL1,F3,GJA1,GOLT1B,GPD1L,GPX1,GRB2,GSK3B,HES1,ICK,IFNAR1,IFNAR2,IKBKB,IL15,IL18,IRAK2,IRS1,ITGAV,JAK1,KIAA1161,LAX1,LEPROT,LPAR1,MAP2K2,MAP3K2,MAP3K7,MAP4K3,MAP4K4,MAPKAPK5,MC1R,MECOM,MED1,MEF2C,MET,MUC20,MYD88,NBR1,NDFIP2,NRAS,PAFAH1B1,P…
cluster2	GO:0006886	6	7	intracellular protein transport	0.000298605	0.0415866	85	0.0519878	683	0.0358662	1.449	AHCYL1,AKR1C3,ANK3,AP1S1,AP4E1,ATG3,BCL3,BCL6,BMP4,CD74,CDH1,CDK5R1,CDKN1A,CLTB,COG3,CREB3,CTSA,DAB2,DDX58,DERL1,EGF,ERBB2IP,ERP29,F2R,GCC2,GFER,GOLGA4,GRIK2,GRPEL2,GSK3B,HES1,IFIT1,JUP,KIF13B,KPNA1,KPNA3,LCP1,MBTPS1,MED1,MFF,MRPL45,MYO1C,MYO6,NAPA,NAPG,NUP98,PACS2,PAM16,PDIA3,PEX19,PICK1,PPP2R2B,PPP3CA,RAB10,RAB31,RAMP1,RBPMS,RPLP2,RPS25,SAMM50,SEC13,SEC16B,SEC23A,SEC23IP,SEC24A,SEC24B,SEC62,SER…
cluster2	GO:0072523	7	7	purine-containing compound catabolic process	0.000306408	0.0415866	63	0.0385321	454	0.0238408	1.616	ACAP2,ADSS,ALDH1A1,ALS2,ARF3,ARF4,ARF6,ARHGEF5,ARRB2,ASAP2,ATL1,ATP6V1H,BCL6,BIN1,CRK,DNAJC1,DNM1,DOCK4,ELMOD2,EPHA2,EPHA5,FGD4,FGD6,GCH1,GDA,GNAI1,GNAL,GNL3,GPX1,GSK3B,GTPBP4,NDEL1,NT5E,PAFAH1B1,PDE11A,PDE3A,PDE4D,PICK1,PPIF,PSMC2,RAB18,RAB21,RAB2A,RAB30,RAB31,RAB38,RAB5A,RAB5C,RAB9A,RABGAP1L,RGS11,RGS14,RHOF,RND1,SIPA1L1,SMAP1,SPRY2,TAX1BP3,TBC1D2,TMED2,TNNT2,TPM2,USP6NL
cluster2	GO:0007033	6	6	vacuole organization	0.000309381	0.0415866	15	0.00917431	61	0.00320328	2.864	AKTIP,ATG13,ATG14,ATG16L1,ATG3,BECN1,C12orf44,CLN5,CLN8,HEXA,NDP,RAB33B,VPS18,WIPI1,WIPI2
cluster2	GO:0006796	6	6	phosphate-containing compound metabolic process	0.00031176	0.0415866	258	0.157798	2372	0.12456	1.267	AAK1,ABHD5,ABL1,ACAP2,ACVR1,ADAM9,ADSS,AKTIP,ALDH1A1,ALS2,ANGPTL3,APC,APOA2,APOC2,ARF3,ARF4,ARF6,ARHGEF5,ARRB2,ARSD,ARSJ,ASAP2,ATIC,ATL1,ATP1B1,ATP6V1H,ATPIF1,AVPI1,BAK1,BCL10,BCL6,BIN1,BMP2,BMP4,BPNT1,C5AR1,CACNB4,CCND1,CCNH,CD74,CDC42BPA,CDIPT,CDK2AP1,CDK5R1,CDK7,CDKN1A,CDKN1C,CDKN2B,CDS1,CLN8,CPS1,CRK,CSNK1G1,CSNK2A1,CTSA,DAB2,DLG2,DNAJB9,DNAJC1,DNM1,DOCK4,DUSP11,DUSP19,DUSP4,DUSP5,EDEM1,EDNRB…
cluster2	GO:0006385	9	11	transcription elongation from RNA polymerase III promoter	0.000312949	0.0415866	7	0.00428135	18	0.000945229	4.529	POLR1C,POLR1D,POLR2K,POLR3D,POLR3E,POLR3G,POLR3H
cluster2	GO:0006386	9	11	termination of RNA polymerase III transcription	0.000312949	0.0415866	7	0.00428135	18	0.000945229	4.529	POLR1C,POLR1D,POLR2K,POLR3D,POLR3E,POLR3G,POLR3H
cluster2	GO:0070887	5	6	cellular response to chemical stimulus	0.000314388	0.0415866	185	0.11315	1663	0.0873287	1.296	ACVR1,ADAM9,ADH1C,ADIPOR1,AIF1,AKR1C1,AKR1C2,AKR1C3,AKR1C4,ALDH1A1,ANKRD1,ANXA1,AQP4,ARHGEF18,ARHGEF5,ARIH1,ARRB2,ATP6V0E1,ATP6V1D,ATP6V1E1,ATP6V1G1,ATP6V1H,B2M,BAK1,BCAR1,BECN1,BMP2,BMP4,BPNT1,C5AR1,CBL,CCND1,CCR1,CCR4,CCRL2,CD74,CDH1,CDKN1C,CDKN2B,CFTR,CHST11,CNDP2,COL1A2,COL5A2,COMT,CREB3,CRK,CTH,CXADR,CYP1A1,CYP2B6,CYP2C19,CYP2C9,DAB2,DERL1,DLX5,DNAJB9,DOCK4,EDEM1,EDNRB,EGLN2,EHD4,EIF4E3,EPHA…
cluster2	GO:0000045	7	7	autophagic vacuole assembly	0.000325146	0.0418595	9	0.00550459	26	0.00136533	4.032	ATG13,ATG14,ATG16L1,ATG3,BECN1,C12orf44,RAB33B,WIPI1,WIPI2
cluster2	GO:0042178	6	6	xenobiotic catabolic process	0.000326742	0.0418595	5	0.0030581	9	0.000472615	6.471	CYP1A1,GSTM3,GSTM4,GSTO1,PON3
cluster2	GO:1901068	9	11	guanosine-containing compound metabolic process	0.000327	0.0418595	50	0.030581	338	0.0177493	1.723	ACAP2,ADSS,ALDH1A1,ALS2,ARF3,ARF4,ARF6,ARHGEF5,ARRB2,ASAP2,ATL1,BCL6,BIN1,CRK,DNM1,DOCK4,ELMOD2,EPHA2,EPHA5,FGD4,FGD6,GCH1,GNAI1,GNAL,GNL3,GSK3B,GTPBP4,NDEL1,PAFAH1B1,RAB18,RAB21,RAB2A,RAB30,RAB31,RAB38,RAB5A,RAB5C,RAB9A,RABGAP1L,RGS11,RGS14,RHOF,RND1,SIPA1L1,SMAP1,SPRY2,TAX1BP3,TBC1D2,TMED2,USP6NL
cluster2	GO:0044255	5	6	cellular lipid metabolic process	0.000373953	0.0473608	98	0.0599388	791	0.0415376	1.443	ABCG1,ABHD5,ACADSB,ACOX3,ADIPOR1,AGPS,AKR1C1,AKR1C2,AKR1C3,ALDH1A1,ALDH8A1,AMACR,ANGPTL3,ANKRD1,ANXA1,APOA2,APOC2,ARF3,ARSD,ARSJ,BAAT,BCO2,BDH1,BPNT1,CD74,CDIPT,CDS1,CLN8,CPS1,CROT,CTSA,CYP1A1,CYP2C19,CYP2C9,ELOVL1,ELOVL7,ETFDH,ETNK1,GALC,GK,GM2A,GPD1,GPD1L,GPX1,HACL1,HADHB,HEXA,HMGCS2,HPGD,IMPA1,INPP1,IRS1,ITGB8,LIAS,LPCAT3,MCEE,MED1,MGLL,MGST2,MYO5A,PAFAH1B1,PDE3A,PECR,PI4K2A,PI4KA,PIGS,PIGT,PI…
cluster2	GO:0048199	6	6	vesicle targeting, to, from or within Golgi	0.000390696	0.0484503	9	0.00550459	26	0.00136533	4.032	KLHL12,SEC13,SEC16B,SEC23A,SEC24A,SEC24B,TMED2,TMED9,WIPI1
cluster2	GO:0050790	5	6	regulation of catalytic activity	0.000401308	0.0492533	160	0.0978593	1396	0.0733078	1.335	ABHD5,ABL1,ACAP2,ADAM9,ALDH1A1,ALS2,ANGPTL3,APC,APOA2,APOC2,ARHGEF5,ARRB2,ASAP2,ATP6V1H,ATPIF1,AVPI1,BAK1,BCL6,BIN1,BMP2,BMP4,C5AR1,CASP7,CASP8,CAST,CCND1,CCNH,CD74,CDH1,CDK5R1,CDK7,CDKN1A,CDKN1C,CDKN2B,CLN8,CLPX,CREB3,CRK,CSNK2A1,CTAGE5,CTSA,DAB2,DLG2,DNAJB9,DNAJC1,DOCK4,DUSP19,DUSP4,DUSP5,EDEM1,EDNRB,EGF,ELMOD2,EPHA2,EPHA5,F2R,F3,FGD4,FGD6,GADD45A,GBAS,GCH1,GFPT1,GMFB,GNAL,GOSR2,GPX1,GSK3B,GTPB…
cluster2	GO:0090114	6	8	COPII-coated vesicle budding	0.000413453	0.0501378	7	0.00428135	16	0.000840204	5.096	KLHL12,SEC13,SEC16B,SEC23A,SEC24A,SEC24B,TMED2
cluster2	GO:0016236	7	9	macroautophagy	0.000416937	0.0501378	12	0.00733945	43	0.00225805	3.25	ATG13,ATG14,ATG16L1,ATG3,BECN1,C12orf44,NBR1,RAB33B,SQSTM1,SUPT5H,WIPI1,WIPI2
cluster2	GO:0002682	5	5	regulation of immune system process	0.00044334	0.0522571	100	0.0611621	831	0.0436381	1.402	AIF1,ANXA1,AP1S1,APC,APOA2,ARRB2,ATP6V1H,B2M,BCAR1,BCL10,BCL6,BLOC1S3,BMP4,C1R,C1S,C4BPA,C5AR1,C7,CACNB4,CASP8,CCR1,CD47,CD55,CD74,CD8A,CDH1,CDKN1A,CLU,CREB3,CXADR,DDX58,DPP4,DUSP4,ELF1,ELMOD2,ENAH,ESRRA,F2RL1,GATA2,GPX1,GPX2,GRB2,HES1,HLA-C,HOXA5,HOXA7,IFIH1,IFIT1,IFNAR1,IFNAR2,IKBKB,IL15,IL18,IRAK2,JAG1,JAK1,LAX1,LGALS8,MAP2K2,MAP3K7,MASP1,MED1,MEF2C,MEIS2,MICB,MSN,MYD88,NFKB2,PARP9,PAWR,PDPK1,…
cluster2	GO:0019752	5	8	carboxylic acid metabolic process	0.000457866	0.0534402	100	0.0611621	833	0.0437431	1.398	AARSD1,ABHD5,ACADSB,ACO2,ACOX3,ADIPOR1,ADSS,AKR1C1,AKR1C2,AKR1C3,AKR1C4,ALDH8A1,AMACR,ANGPTL3,ANXA1,APOC2,ASRGL1,ASS1,ATIC,BAAT,BBOX1,BCO2,CCBL2,CD74,CHST12,CNDP2,COMT,CPS1,CROT,CRYM,CTH,CYP1A1,CYP2C9,DIO1,DSE,EGLN2,ELOVL1,ELOVL7,ETFDH,GCAT,GCH1,GFPT1,GPX1,GSTM3,GSTM4,GSTO1,HACL1,HADHB,HGD,HPGD,IRS1,KYNU,LDHB,LIAS,LPCAT3,MARS2,MCEE,MDH2,ME2,MED1,MGLL,MGST2,MGST3,MYO5A,NAGK,NARS,OAT,PDXDC1,PECR,PE…
cluster2	GO:0009966	6	7	regulation of signal transduction	0.000484578	0.0560088	196	0.119878	1730	0.090847	1.32	AAK1,ACAP2,ACVR1,ADAM9,AKR1C2,AKR1C3,ALDH1A1,ALS2,ANKRD1,APC,ARF6,ARFGEF2,ARHGDIB,ARHGEF18,ARHGEF5,ARRB2,ASAP2,ATP6AP2,AVPI1,BAK1,BCL10,BCL3,BCL6,BCLAF1,BICC1,BIK,BMP2,BMP4,BRAP,C12orf52,C18orf32,C5AR1,CASP8,CBL,CC2D1A,CCND1,CCR1,CD74,CD8A,CDC34,CDC42SE2,CDH2,CDK5R1,CDKN1C,CDKN2B,CHST11,CLU,CRK,CSNK2A1,CTH,DAB2,DLX5,DOCK4,DUSP19,DUSP4,DUSP5,EGF,ELF1,EPHA2,EPHA5,EPS15L1,F2R,F2RL1,F3,FBP1,FBXL15,FG…
cluster2	GO:0009154	8	12	purine ribonucleotide catabolic process	0.000500344	0.057275	58	0.035474	413	0.0216878	1.636	ACAP2,ADSS,ALDH1A1,ALS2,ARF3,ARF4,ARF6,ARHGEF5,ARRB2,ASAP2,ATL1,ATP6V1H,BCL6,BIN1,CRK,DNM1,DOCK4,ELMOD2,EPHA2,EPHA5,FGD4,FGD6,GCH1,GNAI1,GNAL,GNL3,GSK3B,GTPBP4,NDEL1,NT5E,PAFAH1B1,PDE11A,PDE3A,PDE4D,PICK1,PSMC2,RAB18,RAB21,RAB2A,RAB30,RAB31,RAB38,RAB5A,RAB5C,RAB9A,RABGAP1L,RGS11,RGS14,RHOF,RND1,SIPA1L1,SMAP1,SPRY2,TAX1BP3,TBC1D2,TMED2,TNNT2,USP6NL
cluster2	GO:0009261	7	11	ribonucleotide catabolic process	0.000531552	0.0602679	58	0.035474	414	0.0217403	1.632	ACAP2,ADSS,ALDH1A1,ALS2,ARF3,ARF4,ARF6,ARHGEF5,ARRB2,ASAP2,ATL1,ATP6V1H,BCL6,BIN1,CRK,DNM1,DOCK4,ELMOD2,EPHA2,EPHA5,FGD4,FGD6,GCH1,GNAI1,GNAL,GNL3,GSK3B,GTPBP4,NDEL1,NT5E,PAFAH1B1,PDE11A,PDE3A,PDE4D,PICK1,PSMC2,RAB18,RAB21,RAB2A,RAB30,RAB31,RAB38,RAB5A,RAB5C,RAB9A,RABGAP1L,RGS11,RGS14,RHOF,RND1,SIPA1L1,SMAP1,SPRY2,TAX1BP3,TBC1D2,TMED2,TNNT2,USP6NL
cluster2	GO:0006928	5	5	cellular component movement	0.000549774	0.0617458	138	0.0844037	1164	0.0611248	1.381	AAMP,ABHD2,ABL1,ACTN1,ACVR1,ADAM9,AIF1,ANGPTL3,ANKS1A,ANXA1,ANXA3,AP1AR,APC,ARF6,ARHGDIB,ARHGEF5,ARPC2,ARRB2,ATP1B1,ATP1B3,BCAR1,BCL6,BLOC1S3,BMP2,BMP4,C5AR1,CAPZA2,CBLL1,CCR1,CCR4,CD151,CD47,CD74,CD97,CDC42BPA,CDH2,CDK5R1,COL1A2,CREB3,CXADR,DAB2,DDX4,DDX58,DNAH12,DOCK4,DPP4,DSTN,DYNC1I1,EDNRB,EPHA2,F11R,F2R,F2RL1,F3,FERMT1,FRMD6,GFRA1,GPX1,GRB2,GSK3B,GTPBP4,HDAC9,HES1,HOXA5,HOXA7,IRS1,ITGAV,JAG1…
cluster2	GO:0018065	8	9	protein-cofactor linkage	0.000569933	0.0630382	5	0.0030581	10	0.000525127	5.824	CTH,LIAS,LIPT1,NMT1,SDHAF2
cluster2	GO:0006891	6	7	intra-Golgi vesicle-mediated transport	0.000571871	0.0630382	9	0.00550459	27	0.00141784	3.882	COG3,COG5,COG6,GCC2,GOLGA3,GOLGA4,GOSR1,NAPA,NAPG
cluster2	GO:0051272	7	7	positive regulation of cellular component movement	0.000586628	0.0636044	36	0.0220183	230	0.0120779	1.823	AAMP,ADAM9,AIF1,ANGPTL3,ANXA3,APC,BCAR1,BCL6,BMP2,BMP4,CBLL1,CCR1,CD74,CREB3,DAB2,F2R,F2RL1,F3,HDAC9,IRS1,ITGAV,LPAR1,MAP2K2,MYO1C,NRP2,ONECUT2,PRKCA,PRKD2,RRAS2,SEMA6A,SPHK1,TGFBR2,THBS1,TRIM32,VIL1,VTN
cluster2	GO:0009896	7	7	positive regulation of catabolic process	0.000587693	0.0636044	25	0.0152905	136	0.00714173	2.141	ABHD5,ADAM9,ANGPTL3,APC,APOA2,APOC2,ATG14,BECN1,BTG2,CLU,DAB2,EGLN2,GJA1,GSK3B,IRS1,NUB1,PIK3CB,PNPT1,PPP2R3A,PRKAA1,SMAD7,SOCS5,SUPT5H,TNFAIP3,TRIM32
cluster2	GO:0016042	6	6	lipid catabolic process	0.000593303	0.0636331	36	0.0220183	237	0.0124455	1.769	ABHD5,ACOX3,AKR1C3,AMACR,ANGPTL3,APOA2,APOC2,BCO2,CPS1,CROT,DAGLA,ETFDH,GALC,GM2A,HACL1,HADHB,HEXA,IRS1,LIPH,MCEE,MGLL,NCEH1,PAFAH1B1,PLA2G12A,PLA2G1B,PLA2G4C,PLCXD2,PLCXD3,PLD1,PLD3,PLIN1,PRKAA1,SLC27A2,SMPD1,SMPDL3A,SPHK1
cluster2	GO:0009166	8	10	nucleotide catabolic process	0.000623644	0.0662901	63	0.0385321	467	0.0245234	1.571	ACAP2,ADSS,ALDH1A1,ALS2,ARF3,ARF4,ARF6,ARHGEF5,ARRB2,ASAP2,ATL1,ATP6V1H,BCL6,BIN1,CRK,DNAJC1,DNM1,DOCK4,ELMOD2,EPHA2,EPHA5,FGD4,FGD6,GCH1,GDA,GNAI1,GNAL,GNL3,GPX1,GSK3B,GTPBP4,NDEL1,NT5E,PAFAH1B1,PDE11A,PDE3A,PDE4D,PICK1,PPIF,PSMC2,RAB18,RAB21,RAB2A,RAB30,RAB31,RAB38,RAB5A,RAB5C,RAB9A,RABGAP1L,RGS11,RGS14,RHOF,RND1,SIPA1L1,SMAP1,SPRY2,TAX1BP3,TBC1D2,TMED2,TNNT2,TPM2,USP6NL
cluster2	GO:0035905	5	5	ascending aorta development	0.000713565	0.0727319	3	0.00183486	3	0.000157538	11.65	HES1,HEY2,SOX4
cluster2	GO:0035910	5	5	ascending aorta morphogenesis	0.000713565	0.0727319	3	0.00183486	3	0.000157538	11.65	HES1,HEY2,SOX4
cluster2	GO:2000147	7	8	positive regulation of cell motility	0.000714795	0.0727319	35	0.0214067	224	0.0117629	1.82	AAMP,ADAM9,AIF1,ANGPTL3,ANXA3,APC,BCAR1,BMP2,BMP4,CBLL1,CCR1,CD74,CREB3,DAB2,F2R,F2RL1,F3,HDAC9,IRS1,ITGAV,LPAR1,MAP2K2,MYO1C,NRP2,ONECUT2,PRKCA,PRKD2,RRAS2,SEMA6A,SPHK1,TGFBR2,THBS1,TRIM32,VIL1,VTN
cluster2	GO:0003179	5	5	heart valve morphogenesis	0.000762745	0.0769391	8	0.00489297	23	0.00120779	4.051	ACVR1,BMP2,HEY2,JAG1,JUP,MEF2C,SOX4,ZFPM1
cluster2	GO:0060627	6	7	regulation of vesicle-mediated transport	0.000769068	0.0769391	34	0.0207951	214	0.0112377	1.85	AAK1,ABL1,ANXA1,APOC2,ARF6,ARRB2,ATAD1,BIN1,CBL,CBLL1,CD47,DAB2,EHD4,F2RL1,GATA2,ITGAV,MAP2K2,NAPA,PDPK1,PIK3CB,PRKAA1,RAB33B,RAB3C,RAB5A,RAB5C,RAB9A,RALB,SCAMP5,SMAP1,STXBP5,VAMP8,VTN,WASL,YIPF5
cluster2	GO:0030029	5	5	actin filament-based process	0.000785921	0.0779699	63	0.0385321	457	0.0239983	1.606	ABL1,ACTN1,AIF1,ANKRD1,AP1AR,ARF6,ARHGDIB,ARHGEF18,ARHGEF5,ARPC2,BAIAP2L1,BCAR1,BCL6,CAPZA2,CDC42BPA,CDK5R1,CORO1B,CRK,CXADR,DSTN,ENAH,EPB41,EPHA5,F2RL1,FGD4,FGD6,FHDC1,FHOD3,FLNB,FRMD6,GRB2,LCP1,LIMA1,LIMCH1,LRRC16A,MICAL2,MYH4,MYO1E,MYO5A,MYO6,NRAS,PAFAH1B1,PARVA,PAWR,PDPK1,PFDN1,PLA2G1B,RHOF,RND1,SCIN,SIPA1L1,SPIRE2,SPTBN1,SSH2,SYNPO,TNFAIP1,TNNI2,TNNT2,TPM2,TTN,VIL1,VIM,WASL
cluster2	GO:0006363	9	11	termination of RNA polymerase I transcription	0.00083816	0.0824653	7	0.00428135	20	0.00105025	4.077	CCNH,CDK7,POLR1B,POLR1C,POLR1D,POLR2K,PTRF
cluster2	GO:0006892	6	7	post-Golgi vesicle-mediated transport	0.00087909	0.0857833	16	0.00978593	74	0.00388594	2.518	ANK3,AP1S1,ARFGEF2,BLOC1S3,DOPEY2,FTL,GOLGA4,NAPA,RAB10,RAB31,SORT1,SPTBN1,VAMP5,VAMP7,VAMP8,WIPI1
cluster2	GO:0009615	5	6	response to virus	0.000906357	0.087725	37	0.02263	255	0.0133907	1.69	AP1S1,ATP6V1H,B2M,BCL3,BECN1,CD8A,CLU,CREB3,CXADR,CYP1A1,DDX21,DDX58,ELMOD2,F2RL1,GBP1,IFI35,IFIH1,IFIT1,IFIT3,IFNAR1,IFNAR2,IKBKB,IL15,ISG15,MEF2C,MICB,OAS3,POLR3D,POLR3E,POLR3G,POLR3H,STAT1,STAT2,TNFAIP3,TNFSF4,TRIM25,XPR1
cluster2	GO:0030335	8	9	positive regulation of cell migration	0.000959484	0.0921182	34	0.0207951	219	0.0115003	1.808	AAMP,ADAM9,AIF1,ANGPTL3,ANXA3,APC,BCAR1,BMP2,BMP4,CBLL1,CCR1,CD74,CREB3,DAB2,F2R,F2RL1,F3,HDAC9,IRS1,ITGAV,LPAR1,MYO1C,NRP2,ONECUT2,PRKCA,PRKD2,RRAS2,SEMA6A,SPHK1,TGFBR2,THBS1,TRIM32,VIL1,VTN
cluster2	GO:1901292	7	9	nucleoside phosphate catabolic process	0.000969653	0.0922103	63	0.0385321	475	0.0249435	1.545	ACAP2,ADSS,ALDH1A1,ALS2,ARF3,ARF4,ARF6,ARHGEF5,ARRB2,ASAP2,ATL1,ATP6V1H,BCL6,BIN1,CRK,DNAJC1,DNM1,DOCK4,ELMOD2,EPHA2,EPHA5,FGD4,FGD6,GCH1,GDA,GNAI1,GNAL,GNL3,GPX1,GSK3B,GTPBP4,NDEL1,NT5E,PAFAH1B1,PDE11A,PDE3A,PDE4D,PICK1,PPIF,PSMC2,RAB18,RAB21,RAB2A,RAB30,RAB31,RAB38,RAB5A,RAB5C,RAB9A,RABGAP1L,RGS11,RGS14,RHOF,RND1,SIPA1L1,SMAP1,SPRY2,TAX1BP3,TBC1D2,TMED2,TNNT2,TPM2,USP6NL
cluster2	GO:2000008	7	7	regulation of protein localization to cell surface	0.000980309	0.0922103	5	0.0030581	10	0.000525127	5.824	CDH1,EGF,GPD1L,LEPROT,TAX1BP3
cluster2	GO:0009203	9	11	ribonucleoside triphosphate catabolic process	0.000993832	0.0922103	54	0.0330275	390	0.02048	1.613	ACAP2,ADSS,ALDH1A1,ALS2,ARF3,ARF4,ARF6,ARHGEF5,ARRB2,ASAP2,ATL1,ATP6V1H,BCL6,BIN1,CRK,DNM1,DOCK4,ELMOD2,EPHA2,EPHA5,FGD4,FGD6,GCH1,GNAI1,GNAL,GNL3,GSK3B,GTPBP4,NDEL1,PAFAH1B1,PICK1,PSMC2,RAB18,RAB21,RAB2A,RAB30,RAB31,RAB38,RAB5A,RAB5C,RAB9A,RABGAP1L,RGS11,RGS14,RHOF,RND1,SIPA1L1,SMAP1,SPRY2,TAX1BP3,TBC1D2,TMED2,TNNT2,USP6NL
cluster2	GO:0009207	10	12	purine ribonucleoside triphosphate catabolic process	0.000993832	0.0922103	54	0.0330275	390	0.02048	1.613	ACAP2,ADSS,ALDH1A1,ALS2,ARF3,ARF4,ARF6,ARHGEF5,ARRB2,ASAP2,ATL1,ATP6V1H,BCL6,BIN1,CRK,DNM1,DOCK4,ELMOD2,EPHA2,EPHA5,FGD4,FGD6,GCH1,GNAI1,GNAL,GNL3,GSK3B,GTPBP4,NDEL1,PAFAH1B1,PICK1,PSMC2,RAB18,RAB21,RAB2A,RAB30,RAB31,RAB38,RAB5A,RAB5C,RAB9A,RABGAP1L,RGS11,RGS14,RHOF,RND1,SIPA1L1,SMAP1,SPRY2,TAX1BP3,TBC1D2,TMED2,TNNT2,USP6NL
cluster2	GO:0048518	5	5	positive regulation of biological process	0.000999171	0.0922103	344	0.210398	3341	0.175445	1.199	AAK1,AAMP,ABCG1,ABHD5,ABL1,ACVR1,ADAM9,AHCYL1,AIF1,AKR1C2,AKR1C3,AKTIP,ALS2,ANGPTL3,ANK3,ANKRD1,ANKRD42,ANO6,ANXA1,ANXA3,AP1AR,APC,APOA2,APOC2,ARF6,ARFGEF2,ARHGEF5,ARPC2,ARPP19,ARRB2,ATAD1,ATG14,ATP6AP2,AVPI1,B2M,BAIAP2L1,BAK1,BCAR1,BCL10,BCL3,BCL6,BCLAF1,BECN1,BIK,BIN1,BLOC1S3,BMP2,BMP4,BRMS1,BTG2,C18orf32,C1R,C1S,C1orf85,C4BPA,C5AR1,C7,CACNA1D,CACNB4,CASP4,CASP6,CASP7,CASP8,CBFA2T2,CBL,CBLL1,CC…
cluster3	GO:0044260	5	6	cellular macromolecule metabolic process	5.97357e-14	1.42231e-10	769	0.418162	6279	0.329727	1.268	AARS2,AATK,ABI2,ABL2,ABLIM3,ACADVL,ACSL1,ACVR1C,ADAR,ADAT2,ADCY3,ADCY6,ADH5,ADORA2B,ADRA2C,AEBP2,AIMP1,AKAP7,ALG10B,ALG3,ALG5,ALKBH2,ALKBH8,ALX1,AMBP,AMFR,ANAPC16,ANAPC5,ANG,APH1B,ARID2,ARID3A,ARID5A,ARL2BP,ARL6IP4,ARSE,ASB9,ASF1A,ASPHD2,ASTE1,ATF3,ATF6,ATF7IP,ATXN3,ATXN7,AVP,B3GALT6,B3GALTL,B3GNT1,B3GNT4,B3GNT7,B4GALT2,B4GALT7,BAG5,BAZ2A,BCOR,BHLHE40,BIRC7,BMP7,BMPR1A,BRD1,BRD3,BRD4,BRD7,BRPF3,B…
cluster3	GO:0010467	6	6	gene expression	6.29681e-13	1.0872e-09	537	0.292007	4170	0.218978	1.333	AARS2,ABLIM3,ADAR,ADAT2,AEBP2,AIMP1,ALKBH2,ALKBH8,ALX1,ANG,APH1B,APOH,ARID2,ARID3A,ARID5A,ARL6IP4,ASF1A,ATF3,ATF6,ATF7IP,ATXN3,ATXN7,AVP,BAZ2A,BCOR,BHLHE40,BMP7,BMPR1A,BRD3,BRD4,BRD7,BRWD1,BTRC,C3,C4BPB,CARHSP1,CASC3,CBX1,CBX2,CBX3,CCDC101,CCDC85B,CCNL1,CCNL2,CD44,CD46,CDCA7,CDCA7L,CDK5RAP3,CDK8,CEBPA,CEP290,CFB,CFH,CHD2,CHD4,CHD6,CHD7,CHD9,CIRBP,CLASRP,CLK1,CLK2,CLK4,CLNS1A,CNOT4,CNOT6L,COMMD1,C…
cluster3	GO:0043170	5	5	macromolecule metabolic process	6.39259e-13	1.0872e-09	829	0.450788	6942	0.364543	1.237	AARS2,AATK,ABCC5,ABI2,ABL2,ABLIM3,ACACA,ACADVL,ACSL1,ACVR1C,ADAMTS6,ADAR,ADAT2,ADCY3,ADCY6,ADH5,ADORA2B,ADRA2C,AEBP2,AGBL2,AIMP1,AKAP7,ALG10B,ALG3,ALG5,ALKBH2,ALKBH8,ALX1,AMBP,AMFR,AMZ2,ANAPC16,ANAPC5,ANG,APH1B,APOC1,APOC3,APOH,ARID2,ARID3A,ARID5A,ARL2BP,ARL6IP4,ARSE,ASB9,ASF1A,ASPHD2,ASTE1,ATF3,ATF6,ATF7IP,ATXN3,ATXN7,AVP,B3GALT6,B3GALTL,B3GNT1,B3GNT4,B3GNT7,B4GALT2,B4GALT7,BACE1,BAG5,BAZ2A,BCOR…
cluster3	GO:0044249	5	5	cellular biosynthetic process	7.47064e-13	1.11172e-09	607	0.330071	4822	0.253216	1.304	AARS2,ABLIM3,ACACA,ACADVL,ACAT1,ACOX2,ACSF3,ACSL1,ADCY6,ADORA2B,ADSSL1,AEBP2,AGK,AGPAT3,AGXT,AIMP1,AKR1A1,ALG10B,ALG3,ALG5,ALOX5AP,ALX1,ANG,APOC1,APOC3,ARID2,ARID3A,ARID5A,ASF1A,ATF3,ATF6,ATF7IP,ATP2B2,ATP5D,ATP5G2,ATXN3,ATXN7,AVP,B3GALT6,B3GALTL,B3GNT1,B3GNT4,B3GNT7,B4GALT2,B4GALT7,BAZ2A,BCOR,BDH2,BHLHE40,BMP7,BMPR1A,BRD3,BRD4,BRD7,BRWD1,BTRC,C1orf86,C3,CARHSP1,CASC3,CBX1,CBX2,CBX3,CCDC101,CCDC8…
cluster3	GO:1901576	5	5	organic substance biosynthetic process	2.44174e-12	2.9069e-09	612	0.33279	4901	0.257365	1.293	AARS2,ABCC5,ABLIM3,ACACA,ACADVL,ACOX2,ACSF3,ACSL1,ADCY6,ADORA2B,ADSSL1,AEBP2,AGK,AGPAT3,AGXT,AIMP1,AKR1A1,ALG10B,ALG3,ALG5,ALOX5AP,ALX1,ANG,APOC1,APOC3,ARID2,ARID3A,ARID5A,ASF1A,ATF3,ATF6,ATF7IP,ATP2B2,ATP5D,ATP5G2,ATXN3,ATXN7,AVP,B3GALT6,B3GALTL,B3GNT1,B3GNT4,B3GNT7,B4GALT2,B4GALT7,BAZ2A,BCOR,BDH2,BHLHE40,BMP7,BMPR1A,BRD3,BRD4,BRD7,BRWD1,BTRC,C1orf86,C3,CARHSP1,CASC3,CBX1,CBX2,CBX3,CCDC101,CCDC8…
cluster3	GO:0044267	6	7	cellular protein metabolic process	9.18117e-12	9.93653e-09	411	0.223491	3091	0.162317	1.377	AARS2,AATK,ABI2,ABL2,ACADVL,ACSL1,ACVR1C,ADAR,ADCY3,ADCY6,ADH5,ADORA2B,ADRA2C,AIMP1,ALG10B,ALG3,ALG5,AMBP,AMFR,ANAPC16,ANAPC5,ANG,APH1B,ARID5A,ARL2BP,ARSE,ASB9,ASPHD2,ATF3,ATF6,ATXN3,ATXN7,AVP,B3GALT6,B3GALTL,B3GNT1,B3GNT4,B3GNT7,B4GALT2,B4GALT7,BAG5,BAZ2A,BCOR,BIRC7,BMP7,BMPR1A,BRD1,BRD4,BRD7,BRPF3,BTRC,BUB3,C2orf40,C3,CALM3,CAMK2D,CASC3,CCDC101,CCNG1,CCNI2,CCNL1,CCNL2,CCT7,CD44,CD81,CDC16,CDK17…
cluster3	GO:0034645	6	7	cellular macromolecule biosynthetic process	2.13462e-11	2.11773e-08	508	0.276237	3962	0.208055	1.328	AARS2,ABLIM3,AEBP2,AIMP1,ALG10B,ALG3,ALG5,ALX1,ANG,ARID2,ARID3A,ARID5A,ASF1A,ATF3,ATF6,ATF7IP,ATXN3,ATXN7,B3GALT6,B3GALTL,B3GNT1,B3GNT4,B3GNT7,B4GALT2,B4GALT7,BAZ2A,BCOR,BHLHE40,BMP7,BMPR1A,BRD3,BRD4,BRD7,BRWD1,BTRC,C1orf86,CARHSP1,CASC3,CBX1,CBX2,CBX3,CCDC101,CCDC85B,CCNL1,CCNL2,CDCA7,CDCA7L,CDK5RAP3,CDK8,CEBPA,CEP290,CHD2,CHD4,CHD6,CHD7,CHD9,CHSY1,CHTF18,CIRBP,CIZ1,CNOT4,COG2,COMMD1,COMMD7,CPEB…
cluster3	GO:0019538	5	6	protein metabolic process	1.15352e-10	9.80903e-08	473	0.257205	3728	0.195767	1.314	AARS2,AATK,ABI2,ABL2,ACACA,ACADVL,ACSL1,ACVR1C,ADAMTS6,ADAR,ADCY3,ADCY6,ADH5,ADORA2B,ADRA2C,AGBL2,AIMP1,ALG10B,ALG3,ALG5,AMBP,AMFR,AMZ2,ANAPC16,ANAPC5,ANG,APH1B,APOC1,APOC3,APOH,ARID5A,ARL2BP,ARSE,ASB9,ASPHD2,ATF3,ATF6,ATXN3,ATXN7,AVP,B3GALT6,B3GALTL,B3GNT1,B3GNT4,B3GNT7,B4GALT2,B4GALT7,BACE1,BAG5,BAZ2A,BCOR,BIRC7,BMP7,BMPR1A,BRD1,BRD4,BRD7,BRPF3,BTRC,BUB3,C1RL,C2orf40,C3,C4BPB,CALM3,CAMK2D,CAPN1…
cluster3	GO:0034641	5	5	cellular nitrogen compound metabolic process	1.42534e-10	1.08804e-07	640	0.348015	5298	0.278212	1.251	AARS2,ABLIM3,ACACA,ACADVL,ACAT1,ADAR,ADAT2,ADCY6,ADORA2B,ADSSL1,AEBP2,AGFG1,AGXT,AHCY,AIMP1,AK1,AKAP7,ALDH1L2,ALKBH2,ALKBH8,ALOX5AP,ALX1,AMBP,ANG,APOC1,ARF5,ARFRP1,ARID2,ARID3A,ARID5A,ARL6IP4,ASAP3,ASF1A,ASTE1,ATF3,ATF6,ATF7IP,ATP2B2,ATP5D,ATP5G2,ATP8B2,ATXN3,ATXN7,AVP,BACE1,BAZ2A,BCOR,BDH2,BHLHE40,BIRC7,BMP7,BMPR1A,BRD3,BRD4,BRD7,BRWD1,BTRC,C17orf70,C1orf86,CALM3,CARHSP1,CARKD,CASC3,CBX1,CBX2,CB…
cluster3	GO:0009059	6	6	macromolecule biosynthetic process	1.46229e-10	1.08804e-07	515	0.280044	4082	0.214357	1.306	AARS2,ABCC5,ABLIM3,AEBP2,AIMP1,ALG10B,ALG3,ALG5,ALX1,ANG,ARID2,ARID3A,ARID5A,ASF1A,ATF3,ATF6,ATF7IP,ATXN3,ATXN7,B3GALT6,B3GALTL,B3GNT1,B3GNT4,B3GNT7,B4GALT2,B4GALT7,BAZ2A,BCOR,BHLHE40,BMP7,BMPR1A,BRD3,BRD4,BRD7,BRWD1,BTRC,C1orf86,CARHSP1,CASC3,CBX1,CBX2,CBX3,CCDC101,CCDC85B,CCNL1,CCNL2,CDCA7,CDCA7L,CDK5RAP3,CDK8,CEBPA,CEP290,CHD2,CHD4,CHD6,CHD7,CHD9,CHSY1,CHTF18,CIRBP,CIZ1,CNOT4,COG2,COMMD1,COMMD…
cluster3	GO:0016070	6	8	RNA metabolic process	1.04953e-09	7.34983e-07	468	0.254486	3704	0.194507	1.308	AARS2,ABLIM3,ADAR,ADAT2,AEBP2,AIMP1,AKAP7,ALKBH8,ALX1,ANG,ARID2,ARID3A,ARID5A,ARL6IP4,ASF1A,ATF3,ATF6,ATF7IP,ATXN3,ATXN7,BAZ2A,BCOR,BHLHE40,BMP7,BMPR1A,BRD3,BRD4,BRD7,BRWD1,BTRC,CARHSP1,CASC3,CBX1,CBX2,CBX3,CCDC101,CCDC85B,CCNL1,CCNL2,CDCA7,CDCA7L,CDK5RAP3,CDK8,CEBPA,CEP290,CHD2,CHD4,CHD6,CHD7,CHD9,CLASRP,CLK1,CLK2,CLK4,CLNS1A,CNOT4,CNOT6L,COMMD1,COMMD7,CPSF1,CPSF4,CREB1,CREB3L4,CREBBP,CSDA,CSNK2…
cluster3	GO:1901360	5	5	organic cyclic compound metabolic process	1.11344e-09	7.3642e-07	632	0.343665	5280	0.277267	1.239	AARS2,ABCD4,ABLIM3,ACACA,ACADVL,ACOX2,ADAR,ADAT2,ADCY6,ADORA2B,ADSSL1,AEBP2,AGFG1,AIMP1,AK1,AKAP7,ALDH1L2,ALKBH2,ALKBH8,ALX1,AMBP,ANG,APOC1,APOC3,ARF5,ARFRP1,ARID2,ARID3A,ARID5A,ARL6IP4,ASAP3,ASF1A,ASTE1,ATF3,ATF6,ATF7IP,ATP2B2,ATP5D,ATP5G2,ATP8B2,ATXN3,ATXN7,AVP,BAZ2A,BCOR,BDH2,BHLHE40,BIRC7,BMP7,BMPR1A,BRD3,BRD4,BRD7,BRWD1,BTRC,C17orf70,C1orf86,CALM3,CARHSP1,CARKD,CASC3,CBX1,CBX2,CBX3,CCDC101,C…
cluster3	GO:0006725	5	5	cellular aromatic compound metabolic process	1.49622e-09	9.37501e-07	611	0.332246	5082	0.26687	1.245	AARS2,ABCD4,ABLIM3,ACACA,ACADVL,ADAR,ADAT2,ADCY6,ADORA2B,ADSSL1,AEBP2,AGFG1,AIMP1,AK1,AKAP7,ALDH1L2,ALKBH2,ALKBH8,ALX1,AMBP,ANG,ARF5,ARFRP1,ARID2,ARID3A,ARID5A,ARL6IP4,ASAP3,ASF1A,ASTE1,ATF3,ATF6,ATF7IP,ATP2B2,ATP5D,ATP5G2,ATP8B2,ATXN3,ATXN7,AVP,BAZ2A,BCOR,BDH2,BHLHE40,BIRC7,BMP7,BMPR1A,BRD3,BRD4,BRD7,BRWD1,BTRC,C17orf70,C1orf86,CALM3,CARHSP1,CARKD,CASC3,CBX1,CBX2,CBX3,CCDC101,CCDC85B,CCNL1,CCNL2…
cluster3	GO:0046483	5	5	heterocycle metabolic process	2.01239e-09	1.19788e-06	609	0.331158	5073	0.266397	1.243	AARS2,ABCD4,ABLIM3,ACACA,ACADVL,ADAR,ADAT2,ADCY6,ADORA2B,ADSSL1,AEBP2,AGFG1,AIMP1,AK1,AKAP7,ALDH1L2,ALKBH2,ALKBH8,ALX1,AMBP,ANG,ARF5,ARFRP1,ARID2,ARID3A,ARID5A,ARL6IP4,ASAP3,ASF1A,ASTE1,ATF3,ATF6,ATF7IP,ATP2B2,ATP5D,ATP5G2,ATP8B2,ATXN3,ATXN7,AVP,BAZ2A,BCOR,BDH2,BHLHE40,BIRC7,BMP7,BMPR1A,BRD3,BRD4,BRD7,BRWD1,BTRC,C17orf70,C1orf86,CALM3,CARHSP1,CARKD,CASC3,CBX1,CBX2,CBX3,CCDC101,CCDC85B,CCNL1,CCNL2…
cluster3	GO:0006412	7	8	translation	3.8947e-09	2.20793e-06	77	0.0418706	443	0.0232631	1.8	AARS2,AIMP1,ANG,CASC3,CIRBP,CPEB2,CSDA,DDX1,DHPS,EEF1G,EEFSEC,EIF2B5,EIF3D,EIF3F,EIF4A1,EIF4A2,EIF4B,EIF4EBP2,EIF4H,EPRS,ERBB2,FAM129A,FMR1,FOXO3,FXR1,GIGYF2,HARS2,ICT1,IGF2BP2,MARS,MKNK2,MRPL1,MRPL10,MRPL15,MRPL19,MRPL48,MRPL9,MRPS16,MRPS18B,MRPS2,MRPS33,MRPS5,MRRF,PABPC1,PATL2,PPA2,PTK2B,QKI,RBM4,RPL10,RPL10A,RPL11,RPL15,RPL22,RPL29,RPL3,RPL31,RPL36,RPL36A,RPL5,RPL7,RPS23,RPS28,RPS29,RPS3A,RPS4…
cluster3	GO:0090304	6	7	nucleic acid metabolic process	7.85135e-09	4.24865e-06	511	0.277868	4181	0.219556	1.266	AARS2,ABLIM3,ADAR,ADAT2,AEBP2,AIMP1,AKAP7,ALKBH2,ALKBH8,ALX1,ANG,ARID2,ARID3A,ARID5A,ARL6IP4,ASF1A,ASTE1,ATF3,ATF6,ATF7IP,ATXN3,ATXN7,BAZ2A,BCOR,BHLHE40,BIRC7,BMP7,BMPR1A,BRD3,BRD4,BRD7,BRWD1,BTRC,C17orf70,C1orf86,CARHSP1,CASC3,CBX1,CBX2,CBX3,CCDC101,CCDC85B,CCNL1,CCNL2,CD40LG,CDCA7,CDCA7L,CDK5RAP3,CDK8,CEBPA,CEP164,CEP290,CHD2,CHD4,CHD6,CHD7,CHD9,CHTF18,CIZ1,CLASRP,CLK1,CLK2,CLK4,CLNS1A,CNOT4,CN…
cluster3	GO:0010468	7	7	regulation of gene expression	2.10588e-08	1.04652e-05	410	0.222947	3203	0.168198	1.326	ABLIM3,ADAR,AEBP2,ALKBH2,ALX1,ANG,ARID2,ARID3A,ARID5A,ASF1A,ATF3,ATF6,ATF7IP,ATXN3,ATXN7,AVP,BAZ2A,BCOR,BHLHE40,BMP7,BMPR1A,BRD3,BRD4,BRD7,BRWD1,BTRC,C3,C4BPB,CARHSP1,CASC3,CBX1,CBX2,CBX3,CCDC101,CCDC85B,CCNL1,CCNL2,CD44,CD46,CDCA7,CDCA7L,CDK5RAP3,CDK8,CEBPA,CEP290,CFB,CFH,CHD2,CHD4,CHD6,CHD7,CHD9,CIRBP,CLK1,CLK2,CLK4,CNOT4,CNOT6L,COMMD1,COMMD7,CPEB2,CREB1,CREB3L4,CREBBP,CSDA,CSNK2A2,CTBP1,CTCF,C…
cluster3	GO:0016568	8	8	chromatin modification	2.10974e-08	1.04652e-05	81	0.0440457	418	0.0219503	2.007	AEBP2,ARID2,ARID5A,ASF1A,ATXN3,ATXN7,BAZ2A,BCOR,BRD1,BRD3,BRD4,BRD7,BRPF3,CBX2,CBX3,CCDC101,CHD4,CHD6,CHD7,CHD9,CREBBP,CTBP1,CTCF,DPY30,EPC2,FOXA2,GTF3C4,H2AFY,HDAC8,HIRA,HLTF,HMG20B,ING4,JHDM1D,JMJD1C,KAT2B,KDM2B,L3MBTL1,LEF1,MAPK3,MEN1,MLL,MLL5,MYSM1,NCOA1,NCOA3,NIPBL,NPM1,NR3C1,OGT,PCGF2,PHF13,PHF16,PHF21A,PHF8,PKN1,PRMT2,PRMT5,RBL1,RBL2,RCOR1,REST,RNF2,SATB1,SIRT1,SMARCD1,SOX9,SUZ12,TADA1,TBL…
cluster3	GO:0006139	5	6	nucleobase-containing compound metabolic process	2.2915e-08	1.09121e-05	586	0.318651	4930	0.258888	1.231	AARS2,ABLIM3,ACACA,ACADVL,ADAR,ADAT2,ADCY6,ADORA2B,ADSSL1,AEBP2,AGFG1,AIMP1,AK1,AKAP7,ALKBH2,ALKBH8,ALX1,ANG,ARF5,ARFRP1,ARID2,ARID3A,ARID5A,ARL6IP4,ASAP3,ASF1A,ASTE1,ATF3,ATF6,ATF7IP,ATP2B2,ATP5D,ATP5G2,ATP8B2,ATXN3,ATXN7,AVP,BAZ2A,BCOR,BHLHE40,BIRC7,BMP7,BMPR1A,BRD3,BRD4,BRD7,BRWD1,BTRC,C17orf70,C1orf86,CALM3,CARHSP1,CARKD,CASC3,CBX1,CBX2,CBX3,CCDC101,CCDC85B,CCNL1,CCNL2,CD40LG,CDCA7,CDCA7L,CDK…
cluster3	GO:1901362	6	6	organic cyclic compound biosynthetic process	4.73149e-08	2.16648e-05	440	0.23926	3560	0.186945	1.28	ABLIM3,ACACA,ACOX2,ADCY6,ADORA2B,ADSSL1,AEBP2,ALX1,ANG,ARID2,ARID3A,ARID5A,ASF1A,ATF3,ATF6,ATF7IP,ATP2B2,ATP5D,ATP5G2,ATXN3,ATXN7,AVP,BAZ2A,BCOR,BHLHE40,BMP7,BMPR1A,BRD3,BRD4,BRD7,BRWD1,BTRC,C1orf86,CARHSP1,CBX1,CBX2,CBX3,CCDC101,CCDC85B,CCNL1,CCNL2,CDCA7,CDCA7L,CDK5RAP3,CDK8,CEBPA,CEP290,CHD2,CHD4,CHD6,CHD7,CHD9,CNOT4,COMMD1,COMMD7,CPSF1,CREB1,CREB3L4,CREBBP,CSDA,CSNK2A2,CTBP1,CTCF,CTNNB1,CUX1,C…
cluster3	GO:2000113	9	9	negative regulation of cellular macromolecule biosynthetic process	5.51784e-08	2.43296e-05	139	0.0755846	888	0.0466313	1.621	ALX1,ANG,ARID5A,ASF1A,ATF3,ATF7IP,BAZ2A,BCOR,BHLHE40,BMP7,BRD7,BTRC,CBX1,CBX2,CBX3,CCDC85B,CEBPA,CIRBP,COMMD7,CREB1,CREBBP,CSDA,CTBP1,CTCF,CTNNB1,CUX1,DAB2IP,DDX20,DICER1,E4F1,EFNA1,EIF2B5,EIF4EBP2,ENPP7,EOMES,EPRS,FMR1,FOXA2,FOXK1,FOXN3,FOXO3,FOXP1,FXR1,GIGYF2,GLIS2,HDAC8,HIF1AN,HIPK2,IGF2BP2,ING4,JAZF1,JUN,KDM2B,KLF11,KLF12,L3MBTL1,LEF1,LIMD1,MAD2L2,MAF,MDM4,MEF2A,MEN1,MXI1,NEDD4,NFIL3,NIPBL,NK…
cluster3	GO:0019438	6	6	aromatic compound biosynthetic process	5.76415e-08	2.45079e-05	428	0.232735	3450	0.181169	1.285	ABLIM3,ACACA,ADCY6,ADORA2B,ADSSL1,AEBP2,ALX1,ANG,ARID2,ARID3A,ARID5A,ASF1A,ATF3,ATF6,ATF7IP,ATP2B2,ATP5D,ATP5G2,ATXN3,ATXN7,AVP,BAZ2A,BCOR,BHLHE40,BMP7,BMPR1A,BRD3,BRD4,BRD7,BRWD1,BTRC,C1orf86,CARHSP1,CBX1,CBX2,CBX3,CCDC101,CCDC85B,CCNL1,CCNL2,CDCA7,CDCA7L,CDK5RAP3,CDK8,CEBPA,CEP290,CHD2,CHD4,CHD6,CHD7,CHD9,CNOT4,COMMD1,COMMD7,CPSF1,CREB1,CREB3L4,CREBBP,CSDA,CSNK2A2,CTBP1,CTCF,CTNNB1,CUX1,DAB2IP,…
cluster3	GO:0044271	6	6	cellular nitrogen compound biosynthetic process	6.49056e-08	2.66449e-05	436	0.237085	3532	0.185475	1.278	ABLIM3,ACACA,ADCY6,ADORA2B,ADSSL1,AEBP2,ALOX5AP,ALX1,ANG,ARID2,ARID3A,ARID5A,ASF1A,ATF3,ATF6,ATF7IP,ATP2B2,ATP5D,ATP5G2,ATXN3,ATXN7,AVP,BAZ2A,BCOR,BDH2,BHLHE40,BMP7,BMPR1A,BRD3,BRD4,BRD7,BRWD1,BTRC,C1orf86,CARHSP1,CBX1,CBX2,CBX3,CCDC101,CCDC85B,CCNL1,CCNL2,CDCA7,CDCA7L,CDK5RAP3,CDK8,CEBPA,CEP290,CHD2,CHD4,CHD6,CHD7,CHD9,CNOT4,COMMD1,COMMD7,CPSF1,CREB1,CREB3L4,CREBBP,CSDA,CSNK2A2,CTBP1,CTCF,CTNNB1…
cluster3	GO:0051253	8	9	negative regulation of RNA metabolic process	6.93796e-08	2.75321e-05	129	0.0701468	817	0.0429029	1.635	ALX1,ARID5A,ASF1A,ATF3,ATF7IP,BAZ2A,BCOR,BHLHE40,BMP7,BRD7,BTRC,CBX1,CBX2,CBX3,CCDC85B,CEBPA,COMMD7,CREB1,CREBBP,CSDA,CTBP1,CTCF,CTNNB1,CUX1,DAB2IP,DDX20,DICER1,E4F1,EFNA1,EOMES,FOXA2,FOXK1,FOXN3,FOXO3,FOXP1,GLIS2,HDAC8,HIF1AN,HIPK2,HNRNPA2B1,ING4,JAZF1,JUN,KDM2B,KLF11,KLF12,L3MBTL1,LEF1,LIMD1,MAD2L2,MAF,MDM4,MEF2A,MEN1,MXI1,NEDD4,NFIL3,NIPBL,NKAP,NR1H3,NR2C1,NR2F6,NRARP,NRIP1,PABPC1,PATZ1,PAX2,P…
cluster3	GO:0018130	6	6	heterocycle biosynthetic process	8.13339e-08	3.12349e-05	428	0.232735	3461	0.181747	1.281	ABLIM3,ACACA,ADCY6,ADORA2B,ADSSL1,AEBP2,ALX1,ANG,ARID2,ARID3A,ARID5A,ASF1A,ATF3,ATF6,ATF7IP,ATP2B2,ATP5D,ATP5G2,ATXN3,ATXN7,AVP,BAZ2A,BCOR,BHLHE40,BMP7,BMPR1A,BRD3,BRD4,BRD7,BRWD1,BTRC,C1orf86,CARHSP1,CBX1,CBX2,CBX3,CCDC101,CCDC85B,CCNL1,CCNL2,CDCA7,CDCA7L,CDK5RAP3,CDK8,CEBPA,CEP290,CHD2,CHD4,CHD6,CHD7,CHD9,CNOT4,COMMD1,COMMD7,CPSF1,CREB1,CREB3L4,CREBBP,CSDA,CSNK2A2,CTBP1,CTCF,CTNNB1,CUX1,DAB2IP,…
cluster3	GO:0032774	7	9	RNA biosynthetic process	8.43604e-08	3.13847e-05	392	0.213159	3117	0.163682	1.302	ABLIM3,AEBP2,ALX1,ANG,ARID2,ARID3A,ARID5A,ASF1A,ATF3,ATF6,ATF7IP,ATXN3,ATXN7,BAZ2A,BCOR,BHLHE40,BMP7,BMPR1A,BRD3,BRD4,BRD7,BRWD1,BTRC,CARHSP1,CBX1,CBX2,CBX3,CCDC101,CCDC85B,CCNL1,CCNL2,CDCA7,CDCA7L,CDK5RAP3,CDK8,CEBPA,CEP290,CHD2,CHD4,CHD6,CHD7,CHD9,CNOT4,COMMD1,COMMD7,CPSF1,CREB1,CREB3L4,CREBBP,CSDA,CSNK2A2,CTBP1,CTCF,CTNNB1,CUX1,DAB2IP,DDX1,DDX17,DDX20,DDX41,DICER1,DIDO1,DLX4,DPY30,DVL2,DYNLL1,…
cluster3	GO:0000956	9	11	nuclear-transcribed mRNA catabolic process	1.04798e-07	3.73457e-05	35	0.0190321	163	0.00855958	2.223	CASC3,CNOT4,CNOT6L,DCP1B,EIF4A1,EIF4A2,EIF4B,EXOSC8,LSM6,MTPAP,PABPC1,PAN2,PAN3,RPL10,RPL10A,RPL11,RPL15,RPL22,RPL29,RPL3,RPL31,RPL36,RPL36A,RPL5,RPL7,RPS23,RPS28,RPS29,RPS3A,RPS4X,RPS7,THRAP3,TNKS1BP1,WIBG,XRN1
cluster3	GO:2000112	8	8	regulation of cellular macromolecule biosynthetic process	1.06657e-07	3.73457e-05	381	0.207178	2984	0.156698	1.322	ABLIM3,AEBP2,ALX1,ANG,ARID2,ARID3A,ARID5A,ASF1A,ATF3,ATF6,ATF7IP,ATXN3,ATXN7,BAZ2A,BCOR,BHLHE40,BMP7,BMPR1A,BRD3,BRD4,BRD7,BRWD1,BTRC,CARHSP1,CASC3,CBX1,CBX2,CBX3,CCDC101,CCDC85B,CCNL1,CCNL2,CDCA7,CDCA7L,CDK5RAP3,CDK8,CEBPA,CEP290,CHD2,CHD4,CHD6,CHD7,CHD9,CIRBP,CIZ1,CNOT4,COMMD1,COMMD7,CPEB2,CREB1,CREB3L4,CREBBP,CSDA,CSNK2A2,CTBP1,CTCF,CTNNB1,CUX1,DAB2IP,DDX1,DDX17,DDX20,DDX41,DICER1,DLX4,DPY30,D…
cluster3	GO:0045892	9	11	negative regulation of transcription, DNA-dependent	1.17023e-07	3.98047e-05	125	0.0679717	790	0.0414851	1.638	ALX1,ARID5A,ASF1A,ATF3,ATF7IP,BAZ2A,BCOR,BHLHE40,BMP7,BRD7,BTRC,CBX1,CBX2,CBX3,CCDC85B,CEBPA,COMMD7,CREB1,CREBBP,CSDA,CTBP1,CTCF,CTNNB1,CUX1,DAB2IP,DDX20,DICER1,E4F1,EFNA1,EOMES,FOXA2,FOXK1,FOXN3,FOXO3,FOXP1,GLIS2,HDAC8,HIF1AN,HIPK2,ING4,JAZF1,JUN,KDM2B,KLF11,KLF12,L3MBTL1,LEF1,LIMD1,MAD2L2,MAF,MDM4,MEF2A,MEN1,MXI1,NEDD4,NFIL3,NIPBL,NKAP,NR1H3,NR2C1,NR2F6,NRARP,NRIP1,PATZ1,PAX2,PCGF2,PDCD4,PER3,P…
cluster3	GO:0034654	6	7	nucleobase-containing compound biosynthetic process	1.21949e-07	4.03277e-05	420	0.228385	3397	0.178386	1.28	ABLIM3,ACACA,ADCY6,ADORA2B,ADSSL1,AEBP2,ALX1,ANG,ARID2,ARID3A,ARID5A,ASF1A,ATF3,ATF6,ATF7IP,ATP2B2,ATP5D,ATP5G2,ATXN3,ATXN7,AVP,BAZ2A,BCOR,BHLHE40,BMP7,BMPR1A,BRD3,BRD4,BRD7,BRWD1,BTRC,C1orf86,CARHSP1,CBX1,CBX2,CBX3,CCDC101,CCDC85B,CCNL1,CCNL2,CDCA7,CDCA7L,CDK5RAP3,CDK8,CEBPA,CEP290,CHD2,CHD4,CHD6,CHD7,CHD9,CNOT4,COMMD1,COMMD7,CPSF1,CREB1,CREB3L4,CREBBP,CSDA,CSNK2A2,CTBP1,CTCF,CTNNB1,CUX1,DAB2IP,…
cluster3	GO:0006413	5	5	translational initiation	2.14294e-07	6.89506e-05	31	0.016857	145	0.00761435	2.214	DDX1,EIF2B5,EIF3D,EIF3F,EIF4A1,EIF4A2,EIF4B,EIF4EBP2,EIF4H,FMR1,PABPC1,RBM4,RPL10,RPL10A,RPL11,RPL15,RPL22,RPL29,RPL3,RPL31,RPL36,RPL36A,RPL5,RPL7,RPS23,RPS28,RPS29,RPS3A,RPS4X,RPS7,TPR
cluster3	GO:0010558	8	8	negative regulation of macromolecule biosynthetic process	2.49861e-07	7.82787e-05	140	0.0761283	924	0.0485218	1.569	ALX1,ANG,ARID5A,ASF1A,ATF3,ATF7IP,BAZ2A,BCOR,BHLHE40,BMP7,BRD7,BTRC,CBX1,CBX2,CBX3,CCDC85B,CEBPA,CIRBP,COMMD7,CREB1,CREBBP,CSDA,CTBP1,CTCF,CTNNB1,CUX1,DAB2IP,DDX20,DICER1,E4F1,EFNA1,EIF2B5,EIF4EBP2,ENPP7,EOMES,EPRS,FMR1,FOXA2,FOXK1,FOXN3,FOXO3,FOXP1,FXR1,GIGYF2,GLIS2,HDAC8,HHATL,HIF1AN,HIPK2,IGF2BP2,ING4,JAZF1,JUN,KDM2B,KLF11,KLF12,L3MBTL1,LEF1,LIMD1,MAD2L2,MAF,MDM4,MEF2A,MEN1,MXI1,NEDD4,NFIL3,NI…
cluster3	GO:0031326	7	7	regulation of cellular biosynthetic process	2.6454e-07	8.07524e-05	399	0.216966	3189	0.167463	1.296	ABLIM3,ACADVL,ADORA2B,AEBP2,ALX1,ANG,APOC1,APOC3,ARID2,ARID3A,ARID5A,ASF1A,ATF3,ATF6,ATF7IP,ATXN3,ATXN7,AVP,BAZ2A,BCOR,BHLHE40,BMP7,BMPR1A,BRD3,BRD4,BRD7,BRWD1,BTRC,C3,CARHSP1,CASC3,CBX1,CBX2,CBX3,CCDC101,CCDC85B,CCNL1,CCNL2,CDCA7,CDCA7L,CDK5RAP3,CDK8,CEBPA,CEP290,CHD2,CHD4,CHD6,CHD7,CHD9,CIRBP,CIZ1,CLK2,CNOT4,COMMD1,COMMD7,CPEB2,CREB1,CREB3L4,CREBBP,CSDA,CSNK2A2,CTBP1,CTCF,CTNNB1,CUX1,DAB2IP,DDA…
cluster3	GO:0031327	8	8	negative regulation of cellular biosynthetic process	3.18071e-07	9.4666e-05	144	0.0783034	963	0.0505698	1.548	ACADVL,ALX1,ANG,APOC1,APOC3,ARID5A,ASF1A,ATF3,ATF7IP,BAZ2A,BCOR,BHLHE40,BMP7,BRD7,BTRC,CBX1,CBX2,CBX3,CCDC85B,CEBPA,CIRBP,CLK2,COMMD7,CREB1,CREBBP,CSDA,CTBP1,CTCF,CTNNB1,CUX1,DAB2IP,DDX20,DICER1,E4F1,EFNA1,EIF2B5,EIF4EBP2,ENPP7,EOMES,EPRS,FMR1,FOXA2,FOXK1,FOXN3,FOXO3,FOXP1,FXR1,GIGYF2,GLIS2,HDAC8,HIF1AN,HIPK2,IGF2BP2,ING4,JAZF1,JUN,KDM2B,KLF11,KLF12,L3MBTL1,LEF1,LIMD1,MAD2L2,MAF,MDM4,MEF2A,MEN1,M…
cluster3	GO:0009890	7	7	negative regulation of biosynthetic process	3.85321e-07	0.000111884	145	0.0788472	976	0.0512524	1.538	ACADVL,ALX1,ANG,APOC1,APOC3,ARID5A,ASF1A,ATF3,ATF7IP,BAZ2A,BCOR,BHLHE40,BMP7,BRD7,BTRC,CBX1,CBX2,CBX3,CCDC85B,CEBPA,CIRBP,CLK2,COMMD7,CREB1,CREBBP,CSDA,CTBP1,CTCF,CTNNB1,CUX1,DAB2IP,DDX20,DICER1,E4F1,EFNA1,EIF2B5,EIF4EBP2,ENPP7,EOMES,EPRS,FMR1,FOXA2,FOXK1,FOXN3,FOXO3,FOXP1,FXR1,GIGYF2,GLIS2,HDAC8,HHATL,HIF1AN,HIPK2,IGF2BP2,ING4,JAZF1,JUN,KDM2B,KLF11,KLF12,L3MBTL1,LEF1,LIMD1,MAD2L2,MAF,MDM4,MEF2A,…
cluster3	GO:0010629	8	8	negative regulation of gene expression	3.94837e-07	0.000111917	133	0.0723219	874	0.0458961	1.576	ADAR,ALX1,ARID5A,ASF1A,ATF3,ATF7IP,BAZ2A,BCOR,BHLHE40,BMP7,BRD7,BTRC,CBX1,CBX2,CBX3,CCDC85B,CEBPA,COMMD7,CREB1,CREBBP,CSDA,CTBP1,CTCF,CTNNB1,CUX1,DAB2IP,DDX20,DICER1,E4F1,EFNA1,EOMES,FOXA2,FOXK1,FOXN3,FOXO3,FOXP1,FYN,GLIS2,HDAC8,HIF1AN,HIPK2,ING4,JAZF1,JUN,KDM2B,KLF11,KLF12,L3MBTL1,LEF1,LIMD1,MAD2L2,MAF,MDM4,MEF2A,MEN1,MKKS,MXI1,NEDD4,NFIL3,NIPBL,NKAP,NR1H3,NR2C1,NR2F6,NRARP,NRIP1,PATZ1,PAX2,PCGF…
cluster3	GO:0010556	7	7	regulation of macromolecule biosynthetic process	5.21938e-07	0.000144504	385	0.209353	3060	0.160689	1.303	ABLIM3,AEBP2,ALX1,ANG,ARID2,ARID3A,ARID5A,ASF1A,ATF3,ATF6,ATF7IP,ATXN3,ATXN7,BAZ2A,BCOR,BHLHE40,BMP7,BMPR1A,BRD3,BRD4,BRD7,BRWD1,BTRC,CARHSP1,CASC3,CBX1,CBX2,CBX3,CCDC101,CCDC85B,CCNL1,CCNL2,CDCA7,CDCA7L,CDK5RAP3,CDK8,CEBPA,CEP290,CHD2,CHD4,CHD6,CHD7,CHD9,CIRBP,CIZ1,CNOT4,COMMD1,COMMD7,CPEB2,CREB1,CREB3L4,CREBBP,CSDA,CSNK2A2,CTBP1,CTCF,CTNNB1,CUX1,DAB2IP,DDX1,DDX17,DDX20,DDX41,DICER1,DLX4,DPY30,D…
cluster3	GO:0006402	8	10	mRNA catabolic process	6.86818e-07	0.000185831	35	0.0190321	173	0.0090847	2.095	CASC3,CNOT4,CNOT6L,DCP1B,EIF4A1,EIF4A2,EIF4B,EXOSC8,LSM6,MTPAP,PABPC1,PAN2,PAN3,RPL10,RPL10A,RPL11,RPL15,RPL22,RPL29,RPL3,RPL31,RPL36,RPL36A,RPL5,RPL7,RPS23,RPS28,RPS29,RPS3A,RPS4X,RPS7,THRAP3,TNKS1BP1,WIBG,XRN1
cluster3	GO:0051252	7	8	regulation of RNA metabolic process	8.32147e-07	0.000220149	358	0.194671	2821	0.148138	1.314	ABLIM3,AEBP2,ALX1,ARID2,ARID3A,ARID5A,ASF1A,ATF3,ATF6,ATF7IP,ATXN3,ATXN7,BAZ2A,BCOR,BHLHE40,BMP7,BMPR1A,BRD3,BRD4,BRD7,BRWD1,BTRC,CARHSP1,CBX1,CBX2,CBX3,CCDC101,CCDC85B,CCNL1,CCNL2,CDCA7,CDCA7L,CDK5RAP3,CDK8,CEBPA,CEP290,CHD2,CHD4,CHD6,CHD7,CHD9,CLK1,CLK2,CLK4,CNOT4,COMMD1,COMMD7,CREB1,CREB3L4,CREBBP,CSDA,CSNK2A2,CTBP1,CTCF,CTNNB1,CUX1,DAB2IP,DDX1,DDX17,DDX20,DDX41,DICER1,DLX4,DPY30,DVL2,DYNLL1,E…
cluster3	GO:0009889	6	6	regulation of biosynthetic process	9.64315e-07	0.000249569	400	0.21751	3215	0.168828	1.288	ABLIM3,ACADVL,ADORA2B,AEBP2,ALX1,ANG,APOC1,APOC3,ARID2,ARID3A,ARID5A,ASF1A,ATF3,ATF6,ATF7IP,ATXN3,ATXN7,AVP,BAZ2A,BCOR,BHLHE40,BMP7,BMPR1A,BRD3,BRD4,BRD7,BRWD1,BTRC,C3,CARHSP1,CASC3,CBX1,CBX2,CBX3,CCDC101,CCDC85B,CCNL1,CCNL2,CDCA7,CDCA7L,CDK5RAP3,CDK8,CEBPA,CEP290,CHD2,CHD4,CHD6,CHD7,CHD9,CIRBP,CIZ1,CLK2,CNOT4,COMMD1,COMMD7,CPEB2,CREB1,CREB3L4,CREBBP,CSDA,CSNK2A2,CTBP1,CTCF,CTNNB1,CUX1,DAB2IP,DDA…
cluster3	GO:0006325	7	7	chromatin organization	1.46678e-06	0.000371532	84	0.045677	500	0.0262564	1.74	AEBP2,ARID2,ARID5A,ASF1A,ATXN3,ATXN7,BAZ2A,BCOR,BRD1,BRD3,BRD4,BRD7,BRPF3,CBX2,CBX3,CCDC101,CHD4,CHD6,CHD7,CHD9,CREBBP,CTBP1,CTCF,DPY30,EPC2,FOXA2,GTF3C4,H1FX,H2AFY,HDAC8,HIRA,HIRIP3,HLTF,HMG20B,ING4,JHDM1D,JMJD1C,KAT2B,KDM2B,L3MBTL1,LEF1,MAPK3,MEN1,MLL,MLL5,MYSM1,NCOA1,NCOA3,NIPBL,NPM1,NR3C1,OGT,PCGF2,PHF13,PHF16,PHF21A,PHF8,PKN1,PRMT2,PRMT5,RBL1,RBL2,RCOR1,REST,RNF2,SATB1,SIRT1,SMARCD1,SOX2,SOX…
cluster3	GO:0000184	10	12	nuclear-transcribed mRNA catabolic process, nonsense-mediated decay	2.06992e-06	0.000513384	24	0.0130506	112	0.00588143	2.219	CASC3,DCP1B,PABPC1,PAN2,PAN3,RPL10,RPL10A,RPL11,RPL15,RPL22,RPL29,RPL3,RPL31,RPL36,RPL36A,RPL5,RPL7,RPS23,RPS28,RPS29,RPS3A,RPS4X,RPS7,WIBG
cluster3	GO:0045934	8	8	negative regulation of nucleobase-containing compound metabolic process	2.42975e-06	0.00059033	133	0.0723219	895	0.0469989	1.539	ALX1,ARID5A,ASF1A,ATF3,ATF7IP,BAZ2A,BCOR,BHLHE40,BMP7,BRD7,BTRC,CBX1,CBX2,CBX3,CCDC85B,CEBPA,COMMD7,CREB1,CREBBP,CSDA,CTBP1,CTCF,CTNNB1,CUX1,DAB2IP,DDX20,DICER1,E4F1,EFNA1,ENPP7,EOMES,FOXA2,FOXK1,FOXN3,FOXO3,FOXP1,GLIS2,HDAC8,HIF1AN,HIPK2,HNRNPA2B1,ING4,JAZF1,JUN,KDM2B,KLF11,KLF12,L3MBTL1,LEF1,LIMD1,MAD2L2,MAF,MDM4,MEF2A,MEN1,MXI1,NEDD4,NFIL3,NIPBL,NKAP,NR1H3,NR2C1,NR2F6,NRARP,NRIP1,PABPC1,PALM,P…
cluster3	GO:0016032	5	5	viral reproduction	2.56397e-06	0.000610481	100	0.0543774	674	0.0353936	1.536	AAAS,ADAR,AMBP,AP1G2,ATF7IP,BRD4,BTRC,CD46,CD81,CEBPA,CPSF4,CREB1,CREBBP,CTBP1,DICER1,DYNC1I2,DYNLL1,E4F1,EIF4A1,EIF4A2,EIF4H,FBXL2,FURIN,FYN,GADD45GIP1,GTF2H4,HIPK2,HS3ST5,IPO7,ITCH,JUN,KAT2B,KLC1,LEF1,MAPK3,MNAT1,MPDZ,NEDD4,NFIA,NMT2,NPM1,NUP205,NUPL2,PAK2,PDGFRA,PGBD1,PLCG1,POLR2I,PSMD10,RBL1,RBX1,RCOR1,REST,RPL10,RPL10A,RPL11,RPL15,RPL22,RPL29,RPL3,RPL31,RPL36,RPL36A,RPL5,RPL7,RPS23,RPS28,RPS…
cluster3	GO:0006396	7	9	RNA processing	2.7153e-06	0.000633836	95	0.0516585	618	0.0324529	1.592	ADAR,ADAT2,ALKBH8,ARL6IP4,CASC3,CCNL1,CCNL2,CLASRP,CLK1,CLK2,CLK4,CLNS1A,CNOT4,CNOT6L,CPSF1,CPSF4,DDX1,DDX17,DDX20,DDX41,DICER1,EIF4A1,EIF4A2,EIF4B,ELAC1,EXOSC8,FASTK,FTSJD2,GEMIN7,GPATCH1,GTF2H4,GTPBP3,HNRNPA2B1,HNRNPR,HNRPDL,HNRPLL,INTS5,LSM6,LUC7L3,MNAT1,MTPAP,NOL3,NOVA1,NPM3,NSA2,NSUN4,OSGEP,PABPC1,PAN2,PAN3,PCBP2,PNN,POLR2I,PRMT5,PTBP2,QKI,RBFA,RBFOX2,RBM25,RBM28,RBM39,RBM4,RBM5,RBMS1,RBMX,R…
cluster3	GO:0072594	5	5	establishment of protein localization to organelle	2.95266e-06	0.000666968	37	0.0201196	200	0.0105025	1.916	AGXT,BID,CCDC101,DNAJC19,LONP2,MIPEP,NEDD4,PEX10,PEX12,PEX13,PEX14,PEX6,RPL10,RPL10A,RPL11,RPL15,RPL22,RPL29,RPL3,RPL31,RPL36,RPL36A,RPL5,RPL7,RPS23,RPS28,RPS29,RPS3A,RPS4X,RPS7,SEC11C,SRP68,TIMM13,TIMM22,TIMM9,TOMM20,TRIP11
cluster3	GO:0051172	7	7	negative regulation of nitrogen compound metabolic process	3.0253e-06	0.000666968	134	0.0728657	908	0.0476816	1.528	ALX1,APOC1,ARID5A,ASF1A,ATF3,ATF7IP,BAZ2A,BCOR,BHLHE40,BMP7,BRD7,BTRC,CBX1,CBX2,CBX3,CCDC85B,CEBPA,COMMD7,CREB1,CREBBP,CSDA,CTBP1,CTCF,CTNNB1,CUX1,DAB2IP,DDX20,DICER1,E4F1,EFNA1,ENPP7,EOMES,FOXA2,FOXK1,FOXN3,FOXO3,FOXP1,GLIS2,HDAC8,HIF1AN,HIPK2,HNRNPA2B1,ING4,JAZF1,JUN,KDM2B,KLF11,KLF12,L3MBTL1,LEF1,LIMD1,MAD2L2,MAF,MDM4,MEF2A,MEN1,MXI1,NEDD4,NFIL3,NIPBL,NKAP,NR1H3,NR2C1,NR2F6,NRARP,NRIP1,PABPC1,…
cluster3	GO:0060255	6	6	regulation of macromolecule metabolic process	3.09092e-06	0.000669043	483	0.262643	4009	0.210524	1.248	ABLIM3,ACADVL,ACSL1,ADAR,ADCY3,ADCY6,ADORA2B,ADRA2C,AEBP2,ALKBH2,ALX1,ANAPC5,ANG,ARID2,ARID3A,ARID5A,ARL2BP,ASB9,ASF1A,ATF3,ATF6,ATF7IP,ATXN3,ATXN7,AVP,BAG5,BAZ2A,BCOR,BHLHE40,BIRC7,BMP7,BMPR1A,BRD3,BRD4,BRD7,BRWD1,BTRC,BUB3,C3,C4BPB,CALM3,CARHSP1,CASC3,CBX1,CBX2,CBX3,CCDC101,CCDC85B,CCNG1,CCNI2,CCNL1,CCNL2,CD44,CD46,CD81,CDC16,CDCA7,CDCA7L,CDK5RAP3,CDK8,CEBPA,CEP290,CFB,CFH,CHD2,CHD4,CHD6,CHD7,C…
cluster3	GO:0006415	9	9	translational termination	3.6503e-06	0.000762401	19	0.0103317	89	0.00467363	2.211	ICT1,RPL10,RPL10A,RPL11,RPL15,RPL22,RPL29,RPL3,RPL31,RPL36,RPL36A,RPL5,RPL7,RPS23,RPS28,RPS29,RPS3A,RPS4X,RPS7
cluster3	GO:0022415	5	5	viral reproductive process	3.87235e-06	0.000794833	82	0.0445895	533	0.0279893	1.593	ADAR,AMBP,AP1G2,ATF7IP,BRD4,BTRC,CD46,CD81,CEBPA,CPSF4,CREB1,CREBBP,CTBP1,DICER1,DYNC1I2,DYNLL1,E4F1,EIF4A1,EIF4A2,EIF4H,FBXL2,FURIN,FYN,GADD45GIP1,GTF2H4,HIPK2,HS3ST5,IPO7,ITCH,JUN,KAT2B,KLC1,LEF1,MAPK3,MNAT1,MPDZ,NEDD4,NFIA,NMT2,NPM1,PAK2,PDGFRA,PLCG1,POLR2I,RBL1,RBX1,RCOR1,REST,RPL10,RPL10A,RPL11,RPL15,RPL22,RPL29,RPL3,RPL31,RPL36,RPL36A,RPL5,RPL7,RPS23,RPS28,RPS29,RPS3A,RPS4X,RPS7,RXRA,SATB1,…
cluster3	GO:0031324	7	7	negative regulation of cellular metabolic process	4.64534e-06	0.000937335	178	0.0967917	1297	0.068109	1.421	ACADVL,ADAR,AHSG,ALX1,ANAPC5,ANG,APOC1,APOC3,ARID5A,ASF1A,ATF3,ATF7IP,ATXN7,BAG5,BAZ2A,BCOR,BHLHE40,BMP7,BRD7,BTRC,BUB3,CBX1,CBX2,CBX3,CCDC85B,CDC16,CEBPA,CIRBP,CLK2,COMMD7,CREB1,CREBBP,CSDA,CTBP1,CTCF,CTNNB1,CUX1,DAB2IP,DDX20,DICER1,DNAJC10,DYNLL1,E4F1,EFNA1,EIF2B5,EIF4EBP2,ENPP7,EOMES,EPRS,F2,FAM129A,FMR1,FOXA2,FOXK1,FOXN3,FOXO3,FOXP1,FURIN,FXR1,GIGYF2,GLIS2,HDAC8,HHATL,HIF1AN,HIPK2,HMG20B,HNRN…
cluster3	GO:2001141	8	9	regulation of RNA biosynthetic process	5.50904e-06	0.00109309	347	0.18869	2760	0.144935	1.302	ABLIM3,AEBP2,ALX1,ARID2,ARID3A,ARID5A,ASF1A,ATF3,ATF6,ATF7IP,ATXN3,ATXN7,BAZ2A,BCOR,BHLHE40,BMP7,BMPR1A,BRD3,BRD4,BRD7,BRWD1,BTRC,CARHSP1,CBX1,CBX2,CBX3,CCDC101,CCDC85B,CCNL1,CCNL2,CDCA7,CDCA7L,CDK5RAP3,CDK8,CEBPA,CEP290,CHD2,CHD4,CHD6,CHD7,CHD9,CNOT4,COMMD1,COMMD7,CREB1,CREB3L4,CREBBP,CSDA,CSNK2A2,CTBP1,CTCF,CTNNB1,CUX1,DAB2IP,DDX1,DDX17,DDX20,DDX41,DICER1,DLX4,DPY30,DVL2,DYNLL1,E4F1,EBF4,EFNA1,…
cluster3	GO:0006355	8	10	regulation of transcription, DNA-dependent	6.23201e-06	0.00121626	345	0.187602	2742	0.14399	1.303	ABLIM3,AEBP2,ALX1,ARID2,ARID3A,ARID5A,ASF1A,ATF3,ATF6,ATF7IP,ATXN3,ATXN7,BAZ2A,BCOR,BHLHE40,BMP7,BMPR1A,BRD3,BRD4,BRD7,BRWD1,BTRC,CARHSP1,CBX1,CBX2,CBX3,CCDC101,CCDC85B,CCNL1,CCNL2,CDCA7,CDCA7L,CDK5RAP3,CDK8,CEBPA,CEP290,CHD2,CHD4,CHD6,CHD7,CHD9,CNOT4,COMMD1,COMMD7,CREB1,CREB3L4,CREBBP,CSDA,CSNK2A2,CTBP1,CTCF,CTNNB1,CUX1,DAB2IP,DDX1,DDX17,DDX20,DDX41,DICER1,DLX4,DPY30,DVL2,DYNLL1,E4F1,EBF4,EFNA1,…
cluster3	GO:0009057	6	6	macromolecule catabolic process	6.77468e-06	0.00130085	123	0.0668842	860	0.045161	1.481	AMBP,AMFR,ANAPC5,ASB9,ATXN3,BIRC7,BTRC,BUB3,C2orf40,CALM3,CASC3,CD44,CDC16,CLN6,CNOT4,CNOT6L,COMMD1,CRBN,CUL9,CYCS,DCP1B,DFFA,DNAJC10,DNASE1L1,EIF4A1,EIF4A2,EIF4B,ENPEP,ERLIN1,EXOSC8,FBXL2,FBXL3,FBXO11,FBXO27,FBXO4,FBXO44,FBXO8,FBXW4,FOXRED2,FURIN,FYN,GRIN2A,GTF2H4,GUSB,HERC2,HGSNAT,HSP90AB1,HSPA5,ITCH,KIAA0368,LONP1,LONP2,LSM6,MAD2L2,MDM4,MNAT1,MTPAP,NEDD4,OMA1,PABPC1,PAN2,PAN3,PCBP2,PCNP,PGM1,P…
cluster3	GO:0016071	7	9	mRNA metabolic process	7.18389e-06	0.00135753	86	0.0467645	578	0.0303524	1.541	ADAR,CASC3,CLASRP,CLNS1A,CNOT4,CNOT6L,CPSF1,CPSF4,DCP1B,DDX1,DDX20,DDX41,EIF4A1,EIF4A2,EIF4B,EXOSC8,FTSJD2,GEMIN7,GPATCH1,GTF2H4,HNRNPA2B1,HNRNPR,HNRPLL,LSM6,LUC7L3,MNAT1,MTPAP,NOL3,NOVA1,PABPC1,PAN2,PAN3,PCBP2,PNN,POLR2I,PRMT5,PSMD10,PTBP2,QKI,RBFOX2,RBM25,RBM28,RBM39,RBM4,RBM5,RBMX,RPL10,RPL10A,RPL11,RPL15,RPL22,RPL29,RPL3,RPL31,RPL36,RPL36A,RPL5,RPL7,RPS23,RPS28,RPS29,RPS3A,RPS4X,RPS7,RSRC1,SF…
cluster3	GO:0000122	10	12	negative regulation of transcription from RNA polymerase II promoter	8.62858e-06	0.00160505	82	0.0445895	499	0.0262039	1.702	ALX1,ATF7IP,BCOR,BHLHE40,CBX2,CEBPA,CREBBP,CSDA,CTBP1,CTNNB1,CUX1,DAB2IP,DDX20,DICER1,E4F1,EFNA1,EOMES,FOXA2,FOXO3,GLIS2,HDAC8,HIF1AN,HIPK2,JAZF1,KDM2B,KLF11,KLF12,LEF1,MAD2L2,MAF,MDM4,MEF2A,MEN1,MXI1,NEDD4,NFIL3,NIPBL,NKAP,NR1H3,NR2C1,NR2F6,NRARP,NRIP1,PAX2,PCGF2,PER3,PHF21A,PKIG,PPM1A,PRDM16,PRMT5,PSMD10,PTCH1,RBL1,REST,RLIM,RNF2,RXRA,SALL2,SATB1,SIK1,SIM2,SIRT1,SKI,SMAD2,SMO,SORBS3,SOX2,SUZ12,…
cluster3	GO:0019080	6	6	viral genome expression	9.60515e-06	0.00173256	27	0.0146819	144	0.00756183	1.942	GTF2H4,JUN,LEF1,MNAT1,POLR2I,REST,RPL10,RPL10A,RPL11,RPL15,RPL22,RPL29,RPL3,RPL31,RPL36,RPL36A,RPL5,RPL7,RPS23,RPS28,RPS29,RPS3A,RPS4X,RPS7,SSRP1,TFAP4,USF2
cluster3	GO:0019083	5	10	viral transcription	9.60515e-06	0.00173256	27	0.0146819	144	0.00756183	1.942	GTF2H4,JUN,LEF1,MNAT1,POLR2I,REST,RPL10,RPL10A,RPL11,RPL15,RPL22,RPL29,RPL3,RPL31,RPL36,RPL36A,RPL5,RPL7,RPS23,RPS28,RPS29,RPS3A,RPS4X,RPS7,SSRP1,TFAP4,USF2
cluster3	GO:0006414	7	8	translational elongation	1.08749e-05	0.00193233	21	0.0114192	105	0.00551384	2.071	EEF1G,EEFSEC,RPL10,RPL10A,RPL11,RPL15,RPL22,RPL29,RPL3,RPL31,RPL36,RPL36A,RPL5,RPL7,RPS23,RPS28,RPS29,RPS3A,RPS4X,RPS7,TSFM
cluster3	GO:0006351	7	10	transcription, DNA-dependent	1.14108e-05	0.00199773	374	0.203371	3035	0.159376	1.276	ABLIM3,AEBP2,ALX1,ANG,ARID2,ARID3A,ARID5A,ASF1A,ATF3,ATF6,ATF7IP,ATXN3,ATXN7,BAZ2A,BCOR,BHLHE40,BMP7,BMPR1A,BRD3,BRD4,BRD7,BRWD1,BTRC,CARHSP1,CBX1,CBX2,CBX3,CCDC101,CCDC85B,CCNL1,CCNL2,CDCA7,CDCA7L,CDK5RAP3,CDK8,CEBPA,CEP290,CHD2,CHD4,CHD6,CHD7,CHD9,CNOT4,COMMD1,COMMD7,CPSF1,CREB1,CREB3L4,CREBBP,CSDA,CSNK2A2,CTBP1,CTCF,CTNNB1,CUX1,DAB2IP,DDX1,DDX17,DDX20,DDX41,DICER1,DIDO1,DLX4,DPY30,DVL2,DYNLL1,…
cluster3	GO:0044265	6	7	cellular macromolecule catabolic process	1.30297e-05	0.0022481	99	0.0538336	678	0.0356036	1.512	AMFR,ANAPC5,ATXN3,BIRC7,BTRC,BUB3,C2orf40,CASC3,CDC16,CLN6,CNOT4,CNOT6L,COMMD1,CRBN,CUL9,CYCS,DCP1B,DFFA,DNAJC10,DNASE1L1,EIF4A1,EIF4A2,EIF4B,ERLIN1,EXOSC8,FBXL2,FBXL3,FBXO11,FBXO4,FBXO8,FBXW4,FOXRED2,FURIN,GTF2H4,HERC2,HSP90AB1,HSPA5,ITCH,KIAA0368,LONP1,LONP2,LSM6,MAD2L2,MNAT1,MTPAP,NEDD4,OMA1,PABPC1,PAN2,PAN3,PCBP2,PCNP,PSMD10,PTEN,PTK2B,RAB12,RBX1,RLIM,RNF111,RNF146,RNF187,RPL10,RPL10A,RPL11,R…
cluster3	GO:0006614	7	11	SRP-dependent cotranslational protein targeting to membrane	1.55087e-05	0.00263758	20	0.0108755	103	0.00540881	2.011	RPL10,RPL10A,RPL11,RPL15,RPL22,RPL29,RPL3,RPL31,RPL36,RPL36A,RPL5,RPL7,RPS23,RPS28,RPS29,RPS3A,RPS4X,RPS7,SEC11C,SRP68
cluster3	GO:0016569	9	9	covalent chromatin modification	1.64058e-05	0.00275086	51	0.0277325	265	0.0139159	1.993	ARID5A,ATXN3,ATXN7,BAZ2A,BCOR,BRD1,BRD4,BRD7,BRPF3,CCDC101,CREBBP,CTBP1,CTCF,DPY30,GTF3C4,ING4,JHDM1D,KAT2B,KDM2B,LEF1,MAPK3,MEN1,MLL,MLL5,MYSM1,NCOA1,NCOA3,NIPBL,OGT,PCGF2,PHF16,PHF8,PKN1,PRMT2,PRMT5,RCOR1,REST,RNF2,SATB1,SIRT1,SUZ12,TADA1,TET1,TP53,TRIM16,TRRAP,UBE2E1,UBR5,USP22,VEGFA,WHSC1L1
cluster3	GO:0010605	7	7	negative regulation of macromolecule metabolic process	1.71473e-05	0.00283526	177	0.096248	1310	0.0687917	1.399	ADAR,ALX1,ANAPC5,ANG,ARID5A,ASF1A,ATF3,ATF7IP,BAG5,BAZ2A,BCOR,BHLHE40,BMP7,BRD7,BTRC,BUB3,CBX1,CBX2,CBX3,CCDC85B,CD46,CDC16,CEBPA,CIRBP,COMMD7,CREB1,CREBBP,CSDA,CTBP1,CTCF,CTNNB1,CUX1,DAB2IP,DDX20,DICER1,DNAJC10,E4F1,EFNA1,EIF2B5,EIF4EBP2,ENPP7,EOMES,EPRS,F2,FAM129A,FMR1,FOXA2,FOXK1,FOXN3,FOXO3,FOXP1,FURIN,FXR1,FYN,GIGYF2,GLIS2,GRIN2A,HDAC8,HHATL,HIF1AN,HIPK2,HMG20B,HNRNPA2B1,HSP90AB1,IGF1R,IGF2B…
cluster3	GO:0009892	6	6	negative regulation of metabolic process	1.83489e-05	0.00299238	187	0.101686	1403	0.0736754	1.38	ACADVL,ADAR,AHSG,ALX1,ANAPC5,ANG,APOC1,APOC3,ARID5A,ASF1A,ATF3,ATF7IP,ATXN7,BAG5,BAZ2A,BCOR,BHLHE40,BMP7,BRD7,BTRC,BUB3,CBX1,CBX2,CBX3,CCDC85B,CD46,CDC16,CEBPA,CIRBP,CLK2,COMMD7,CREB1,CREBBP,CSDA,CTBP1,CTCF,CTNNB1,CUX1,DAB2IP,DDX20,DICER1,DNAJC10,DYNLL1,E4F1,EFNA1,EIF2B5,EIF4EBP2,ENPP7,EOMES,EPRS,F2,FAM129A,FMR1,FOXA2,FOXK1,FOXN3,FOXO3,FOXP1,FURIN,FXR1,FYN,GIGYF2,GLIS2,GRIN2A,HDAC8,HHATL,HIF1AN,H…
cluster3	GO:0016570	8	10	histone modification	1.88845e-05	0.0030381	50	0.0271887	259	0.0136008	1.999	ARID5A,ATXN3,ATXN7,BAZ2A,BCOR,BRD1,BRD4,BRD7,BRPF3,CCDC101,CREBBP,CTBP1,CTCF,DPY30,GTF3C4,ING4,JHDM1D,KAT2B,KDM2B,LEF1,MAPK3,MEN1,MLL,MLL5,MYSM1,NCOA1,NCOA3,NIPBL,OGT,PCGF2,PHF16,PHF8,PKN1,PRMT2,PRMT5,RCOR1,REST,RNF2,SATB1,SIRT1,SUZ12,TADA1,TP53,TRIM16,TRRAP,UBE2E1,UBR5,USP22,VEGFA,WHSC1L1
cluster3	GO:0080090	6	6	regulation of primary metabolic process	2.19313e-05	0.00348123	492	0.267537	4162	0.218558	1.224	ABLIM3,ACADVL,ACSL1,ADAR,ADCY3,ADCY6,ADORA2B,ADRA2C,AEBP2,AGFG1,ALX1,ANAPC5,ANG,APOC1,APOC3,ARID2,ARID3A,ARID5A,ARL2BP,ASAP3,ASB9,ASF1A,ATF3,ATF6,ATF7IP,ATXN3,ATXN7,AVP,BAG5,BAZ2A,BCOR,BHLHE40,BIRC7,BMP7,BMPR1A,BRD3,BRD4,BRD7,BRWD1,BTRC,BUB3,C3,C4BPB,CALM3,CARHSP1,CASC3,CBX1,CBX2,CBX3,CCDC101,CCDC85B,CCNG1,CCNI2,CCNL1,CCNL2,CD44,CD46,CD81,CDC16,CDCA7,CDCA7L,CDK5RAP3,CDK8,CEBPA,CEP290,CFB,CFH,CHD2…
cluster3	GO:0006613	7	10	cotranslational protein targeting to membrane	2.47881e-05	0.00388293	20	0.0108755	105	0.00551384	1.972	RPL10,RPL10A,RPL11,RPL15,RPL22,RPL29,RPL3,RPL31,RPL36,RPL36A,RPL5,RPL7,RPS23,RPS28,RPS29,RPS3A,RPS4X,RPS7,SEC11C,SRP68
cluster3	GO:0045047	6	9	protein targeting to ER	2.82669e-05	0.00437036	20	0.0108755	105	0.00551384	1.972	RPL10,RPL10A,RPL11,RPL15,RPL22,RPL29,RPL3,RPL31,RPL36,RPL36A,RPL5,RPL7,RPS23,RPS28,RPS29,RPS3A,RPS4X,RPS7,SEC11C,SRP68
cluster3	GO:0006397	8	10	mRNA processing	2.96778e-05	0.00452967	63	0.0342577	383	0.0201124	1.703	ADAR,CASC3,CLASRP,CLNS1A,CNOT4,CNOT6L,CPSF1,CPSF4,DDX1,DDX20,DDX41,EIF4A1,EIF4A2,EIF4B,FTSJD2,GEMIN7,GPATCH1,GTF2H4,HNRNPA2B1,HNRNPR,HNRPLL,LSM6,LUC7L3,MNAT1,MTPAP,NOL3,NOVA1,PABPC1,PAN2,PAN3,PCBP2,PNN,POLR2I,PRMT5,PTBP2,QKI,RBFOX2,RBM25,RBM28,RBM39,RBM4,RBM5,RBMX,RSRC1,SF3A3,SMN2,SNRPD1,SNRPD3,SRRM1,SRRM2,SRSF8,SUGP2,SYF2,THOC2,THOC7,THRAP3,TNKS1BP1,TSEN15,TSEN2,TUT1,WTAP,ZCCHC8,ZNF473
cluster3	GO:0006401	7	9	RNA catabolic process	3.15497e-05	0.00475442	35	0.0190321	200	0.0105025	1.812	CASC3,CNOT4,CNOT6L,DCP1B,EIF4A1,EIF4A2,EIF4B,EXOSC8,LSM6,MTPAP,PABPC1,PAN2,PAN3,RPL10,RPL10A,RPL11,RPL15,RPL22,RPL29,RPL3,RPL31,RPL36,RPL36A,RPL5,RPL7,RPS23,RPS28,RPS29,RPS3A,RPS4X,RPS7,THRAP3,TNKS1BP1,WIBG,XRN1
cluster3	GO:0072599	6	6	establishment of protein localization to endoplasmic reticulum	3.99222e-05	0.00594092	20	0.0108755	106	0.00556635	1.954	RPL10,RPL10A,RPL11,RPL15,RPL22,RPL29,RPL3,RPL31,RPL36,RPL36A,RPL5,RPL7,RPS23,RPS28,RPS29,RPS3A,RPS4X,RPS7,SEC11C,SRP68
cluster3	GO:1901575	5	5	organic substance catabolic process	4.12851e-05	0.00606789	223	0.121262	1779	0.0934202	1.298	ACADVL,ACAT1,ACOX2,ACSF3,ADH5,AGFG1,AGXT,AKR1A1,ALDH1L2,AMBP,AMDHD2,AMFR,AMT,ANAPC5,APOC1,APOC3,ARF5,ARFRP1,ASAP3,ASB9,ATP5D,ATP8B2,ATXN3,BDH2,BIRC7,BTRC,BUB3,C2orf40,CALM3,CASC3,CD44,CDC16,CLN6,CNOT4,CNOT6L,COMMD1,CPT1C,CRAT,CRBN,CRMP1,CUL9,CYCS,CYP4F12,CYP4F2,DAB2IP,DCP1B,DDAH2,DERA,DFFA,DHPS,DNAJC10,DNASE1L1,DOCK1,DPYSL2,DTD1,ECE1,EEFSEC,EIF4A1,EIF4A2,EIF4B,ENO3,ENOSF1,ENPEP,ENPP3,ENTPD2,EPHX2…
cluster3	GO:0019219	7	7	regulation of nucleobase-containing compound metabolic process	4.64545e-05	0.0067444	395	0.214791	3265	0.171454	1.253	ABLIM3,ACADVL,ADORA2B,AEBP2,AGFG1,ALX1,ARID2,ARID3A,ARID5A,ASAP3,ASF1A,ATF3,ATF6,ATF7IP,ATXN3,ATXN7,AVP,BAZ2A,BCOR,BHLHE40,BMP7,BMPR1A,BRD3,BRD4,BRD7,BRWD1,BTRC,CALM3,CARHSP1,CBX1,CBX2,CBX3,CCDC101,CCDC85B,CCNL1,CCNL2,CDCA7,CDCA7L,CDK5RAP3,CDK8,CEBPA,CEP290,CHD2,CHD4,CHD6,CHD7,CHD9,CIZ1,CLK1,CLK2,CLK4,CNOT4,COMMD1,COMMD7,CREB1,CREB3L4,CREBBP,CSDA,CSNK2A2,CTBP1,CTCF,CTDSP2,CTNNB1,CUX1,DAB2IP,DDX1,…
cluster3	GO:0070972	8	9	protein localization to endoplasmic reticulum	4.9622e-05	0.00711747	22	0.011963	119	0.00624902	1.914	KDELR2,RPL10,RPL10A,RPL11,RPL15,RPL22,RPL29,RPL3,RPL31,RPL36,RPL36A,RPL5,RPL7,RPS23,RPS28,RPS29,RPS3A,RPS4X,RPS7,SEC11C,SRP68,VAPA
cluster3	GO:0043933	5	5	macromolecular complex subunit organization	7.46014e-05	0.0104486	159	0.08646	1236	0.0649057	1.332	AARS2,ABCA5,ABI2,ABL2,ACACA,ACAT1,ACTN4,ALOX5AP,AMFR,ANG,APOC1,APOC3,ARID2,ASF1A,ATF7IP,ATPAF1,ATXN2L,BCS1L,BID,BMF,BMS1,CEP120,CEP57,CIRBP,CLNS1A,COBL,COL6A1,COLEC12,CRBN,CREBBP,CTCF,CTNNB1,DDX1,DDX20,DGAT1,DHPS,DICER1,DSP,EIF3D,EPRS,EPS15,ERAL1,EVL,FES,GEMIN7,GLUL,GRHPR,GSN,H1FX,H2AFY,HAX1,HGSNAT,HMGCL,HPRT1,ICT1,IGF1R,KCNC1,KCNC4,KCTD15,KCTD18,KCTD20,KCTD6,KCTD7,KLC1,LAMC1,LIMD1,LIPC,LLGL1,LON…
cluster3	GO:0051171	6	6	regulation of nitrogen compound metabolic process	9.05433e-05	0.0124338	400	0.21751	3345	0.175655	1.238	ABLIM3,ACADVL,ADORA2B,AEBP2,AGFG1,ALX1,APOC1,ARID2,ARID3A,ARID5A,ASAP3,ASF1A,ATF3,ATF6,ATF7IP,ATXN3,ATXN7,AVP,BAZ2A,BCOR,BHLHE40,BMP7,BMPR1A,BRD3,BRD4,BRD7,BRWD1,BTRC,CALM3,CARHSP1,CBX1,CBX2,CBX3,CCDC101,CCDC85B,CCNL1,CCNL2,CDCA7,CDCA7L,CDK5RAP3,CDK8,CEBPA,CEP290,CHD2,CHD4,CHD6,CHD7,CHD9,CIZ1,CLK1,CLK2,CLK4,CNOT4,COMMD1,COMMD7,CREB1,CREB3L4,CREBBP,CSDA,CSNK2A2,CTBP1,CTCF,CTDSP2,CTNNB1,CUX1,DAB2IP…
cluster3	GO:0018394	10	11	peptidyl-lysine acetylation	9.08643e-05	0.0124338	25	0.0135943	108	0.00567138	2.397	ARID5A,BRD1,BRD4,BRD7,BRPF3,CCDC101,CREBBP,CTBP1,CTCF,GTF3C4,ING4,KAT2B,LEF1,MAPK3,MLL,NCOA1,NCOA3,OGT,PCGF2,PHF16,SIRT1,TADA1,TRIM16,TRRAP,USP22
cluster3	GO:0019058	6	6	viral infectious cycle	0.000120091	0.0162098	35	0.0190321	218	0.0114478	1.663	ADAR,CPSF4,CTBP1,DICER1,FURIN,GTF2H4,JUN,LEF1,MNAT1,NFIA,NMT2,POLR2I,REST,RPL10,RPL10A,RPL11,RPL15,RPL22,RPL29,RPL3,RPL31,RPL36,RPL36A,RPL5,RPL7,RPS23,RPS28,RPS29,RPS3A,RPS4X,RPS7,SSRP1,TFAP4,USF2,VPS28
cluster3	GO:0008380	8	10	RNA splicing	0.000121182	0.0162098	51	0.0277325	311	0.0163315	1.698	ARL6IP4,CASC3,CLASRP,CLK1,CLK2,CLK4,CLNS1A,CPSF1,DDX1,DDX20,DDX41,FASTK,GEMIN7,GPATCH1,HNRNPA2B1,HNRNPR,HNRPLL,LSM6,LUC7L3,NOL3,NOVA1,PABPC1,PCBP2,PNN,POLR2I,PRMT5,PTBP2,QKI,RBFOX2,RBM25,RBM28,RBM39,RBM4,RBM5,RBMX,RSRC1,SF3A3,SMN2,SNRPD1,SNRPD3,SRRM1,SRRM2,SRSF8,SUGP2,SYF2,THOC2,THOC7,THRAP3,TSEN2,WTAP,ZCCHC8
cluster3	GO:0006464	7	8	cellular protein modification process	0.000131061	0.017146	297	0.161501	2404	0.126241	1.279	AATK,ABI2,ABL2,ACADVL,ACSL1,ACVR1C,ADAR,ADCY3,ADCY6,ADH5,ADORA2B,ADRA2C,ALG10B,ALG3,ALG5,AMBP,AMFR,ANAPC16,ANAPC5,ANG,ARID5A,ARL2BP,ARSE,ASB9,ASPHD2,ATF3,ATF6,ATXN3,ATXN7,AVP,B3GALT6,B3GALTL,B3GNT1,B3GNT4,B3GNT7,B4GALT2,B4GALT7,BAG5,BAZ2A,BCOR,BIRC7,BMP7,BMPR1A,BRD1,BRD4,BRD7,BRPF3,BTRC,BUB3,C3,CALM3,CAMK2D,CCDC101,CCNG1,CCNI2,CCNL1,CCNL2,CD44,CD81,CDC16,CDK17,CDK5RAP3,CHRM3,CISH,CLK1,CLK2,CLK4,C…
cluster3	GO:0036211	6	7	protein modification process	0.000131061	0.017146	297	0.161501	2404	0.126241	1.279	AATK,ABI2,ABL2,ACADVL,ACSL1,ACVR1C,ADAR,ADCY3,ADCY6,ADH5,ADORA2B,ADRA2C,ALG10B,ALG3,ALG5,AMBP,AMFR,ANAPC16,ANAPC5,ANG,ARID5A,ARL2BP,ARSE,ASB9,ASPHD2,ATF3,ATF6,ATXN3,ATXN7,AVP,B3GALT6,B3GALTL,B3GNT1,B3GNT4,B3GNT7,B4GALT2,B4GALT7,BAG5,BAZ2A,BCOR,BIRC7,BMP7,BMPR1A,BRD1,BRD4,BRD7,BRPF3,BTRC,BUB3,C3,CALM3,CAMK2D,CCDC101,CCNG1,CCNI2,CCNL1,CCNL2,CD44,CD81,CDC16,CDK17,CDK5RAP3,CHRM3,CISH,CLK1,CLK2,CLK4,C…
cluster3	GO:0016573	9	13	histone acetylation	0.000140044	0.018122	24	0.0130506	104	0.00546132	2.39	ARID5A,BRD1,BRD4,BRD7,BRPF3,CCDC101,CREBBP,CTBP1,CTCF,GTF3C4,ING4,KAT2B,LEF1,MAPK3,MLL,NCOA1,NCOA3,OGT,PCGF2,PHF16,TADA1,TRIM16,TRRAP,USP22
cluster3	GO:0043412	6	6	macromolecule modification	0.000142212	0.0182047	307	0.166939	2503	0.131439	1.27	AATK,ABI2,ABL2,ACADVL,ACSL1,ACVR1C,ADAR,ADCY3,ADCY6,ADH5,ADORA2B,ADRA2C,ALG10B,ALG3,ALG5,ALKBH2,ALKBH8,AMBP,AMFR,ANAPC16,ANAPC5,ANG,ARID5A,ARL2BP,ARSE,ASB9,ASPHD2,ATF3,ATF6,ATF7IP,ATXN3,ATXN7,AVP,B3GALT6,B3GALTL,B3GNT1,B3GNT4,B3GNT7,B4GALT2,B4GALT7,BAG5,BAZ2A,BCOR,BIRC7,BMP7,BMPR1A,BRD1,BRD4,BRD7,BRPF3,BTRC,BUB3,C3,CALM3,CAMK2D,CCDC101,CCNG1,CCNI2,CCNL1,CCNL2,CD44,CD81,CDC16,CDK17,CDK5RAP3,CHRM3,…
cluster3	GO:0018393	11	12	internal peptidyl-lysine acetylation	0.000161953	0.0205112	24	0.0130506	105	0.00551384	2.367	ARID5A,BRD1,BRD4,BRD7,BRPF3,CCDC101,CREBBP,CTBP1,CTCF,GTF3C4,ING4,KAT2B,LEF1,MAPK3,MLL,NCOA1,NCOA3,OGT,PCGF2,PHF16,TADA1,TRIM16,TRRAP,USP22
cluster3	GO:0071826	6	6	ribonucleoprotein complex subunit organization	0.000188829	0.0236633	23	0.0125068	107	0.00561886	2.226	ATXN2L,BMS1,CIRBP,CLNS1A,DDX1,DDX20,DICER1,EIF3D,ERAL1,GEMIN7,KLC1,LIMD1,MRRF,NPM1,PAN3,PATL2,PRMT5,PTBP2,RBM5,SF3A3,SMN2,SNRPD1,SNRPD3
cluster3	GO:0006886	6	7	intracellular protein transport	0.000222392	0.0270917	95	0.0516585	683	0.0358662	1.44	ADAR,AGXT,AKAP6,AP1G2,AP3S1,AP3S2,ARFRP1,BCAP29,BID,BMP7,BMPR1A,C11orf73,CEP57,CHML,COG2,COPZ2,DAB2IP,DNAJC19,GGA2,HERC2,HPS4,HSP90AB1,IPO7,IPO8,JUN,KDELR2,KPNA5,KPNA6,LONP2,MIPEP,MXI1,NEDD4,NPM1,NUP205,NUPL2,PALM,PAN3,PARD3,PEX10,PEX12,PEX13,PEX14,PEX6,PGAP1,PHIP,PKDCC,PKIG,PRKCI,PSMD10,PTCH1,RAB26,RANGAP1,RPAIN,RPH3AL,RPL10,RPL10A,RPL11,RPL15,RPL22,RPL29,RPL3,RPL31,RPL36,RPL36A,RPL5,RPL7,RPS23,…
cluster3	GO:0019222	5	5	regulation of metabolic process	0.000223014	0.0270917	531	0.288744	4634	0.243344	1.187	ABL2,ABLIM3,ACACA,ACADVL,ACSL1,ACVR1C,ADAR,ADCY3,ADCY6,ADORA2B,ADRA2C,AEBP2,AGFG1,AHSG,AIFM3,ALKBH2,ALX1,ANAPC5,ANG,APH1B,APOC1,APOC3,APOH,ARID2,ARID3A,ARID5A,ARL2BP,ASAP3,ASB9,ASF1A,ATF3,ATF6,ATF7IP,ATXN3,ATXN7,AVP,BAG5,BAZ2A,BCOR,BHLHE40,BIRC7,BMP7,BMPR1A,BOK,BRD3,BRD4,BRD7,BRWD1,BTRC,BUB3,C3,C4BPB,CALM3,CARHSP1,CASC3,CBX1,CBX2,CBX3,CCDC101,CCDC85B,CCNG1,CCNI2,CCNL1,CCNL2,CD44,CD46,CD81,CDC16,C…
cluster3	GO:0031323	6	6	regulation of cellular metabolic process	0.000240612	0.0289341	487	0.264818	4209	0.221026	1.198	ABL2,ABLIM3,ACACA,ACADVL,ACSL1,ADAR,ADCY3,ADCY6,ADORA2B,ADRA2C,AEBP2,AGFG1,AHSG,ALX1,ANAPC5,ANG,APOC1,APOC3,ARID2,ARID3A,ARID5A,ARL2BP,ASAP3,ASF1A,ATF3,ATF6,ATF7IP,ATXN3,ATXN7,AVP,BAG5,BAZ2A,BCOR,BHLHE40,BIRC7,BMP7,BMPR1A,BRD3,BRD4,BRD7,BRWD1,BTRC,BUB3,C3,CALM3,CARHSP1,CASC3,CBX1,CBX2,CBX3,CCDC101,CCDC85B,CCNG1,CCNI2,CCNL1,CCNL2,CD44,CD81,CDC16,CDCA7,CDCA7L,CDK5RAP3,CDK8,CEBPA,CEP192,CEP290,CHD2,…
cluster3	GO:0043543	8	9	protein acylation	0.000248191	0.0295471	29	0.0157694	142	0.00745681	2.115	ARID5A,BRD1,BRD4,BRD7,BRPF3,CCDC101,CREBBP,CTBP1,CTCF,GTF3C4,HHATL,ING4,KAT2B,LEF1,MAPK3,MLL,NCOA1,NCOA3,NMT2,NUPR1,OGT,PCGF2,PHF16,SIRT1,TADA1,TRIM16,TRRAP,USP22,ZDHHC2
cluster3	GO:0006473	9	10	protein acetylation	0.000349215	0.0404307	26	0.0141381	125	0.00656409	2.154	ARID5A,BRD1,BRD4,BRD7,BRPF3,CCDC101,CREBBP,CTBP1,CTCF,GTF3C4,ING4,KAT2B,LEF1,MAPK3,MLL,NCOA1,NCOA3,NUPR1,OGT,PCGF2,PHF16,SIRT1,TADA1,TRIM16,TRRAP,USP22
cluster3	GO:0006475	10	11	internal protein amino acid acetylation	0.000350225	0.0404307	24	0.0130506	111	0.00582891	2.239	ARID5A,BRD1,BRD4,BRD7,BRPF3,CCDC101,CREBBP,CTBP1,CTCF,GTF3C4,ING4,KAT2B,LEF1,MAPK3,MLL,NCOA1,NCOA3,OGT,PCGF2,PHF16,TADA1,TRIM16,TRRAP,USP22
cluster3	GO:0033365	7	8	protein localization to organelle	0.000353195	0.0404307	71	0.0386079	494	0.0259413	1.488	ADAR,AGXT,ARFRP1,ARL2BP,ATG9A,BID,BMP7,BMPR1A,C11orf73,CCDC101,CEP57,DAB2IP,DNAJC19,HDAC8,HSP90AB1,IPO7,JUN,KDELR2,KPNA5,KPNA6,LONP2,MIPEP,MXI1,NEDD4,NUP205,PEX10,PEX12,PEX13,PEX14,PEX6,PHIP,PIKFYVE,PKIG,PSMD10,RPAIN,RPL10,RPL10A,RPL11,RPL15,RPL22,RPL29,RPL3,RPL31,RPL36,RPL36A,RPL5,RPL7,RPS23,RPS28,RPS29,RPS3A,RPS4X,RPS7,SEC11C,SIRT1,SMO,SRP68,SUN1,SYNE2,TIMM13,TIMM22,TIMM9,TOMM20,TP53,TPR,TRIM29…
cluster3	GO:0006605	5	8	protein targeting	0.000399136	0.0452544	67	0.0364328	465	0.0244184	1.492	ADAR,AGXT,AKAP6,BID,BMP7,BMPR1A,C11orf73,CEP57,DAB2IP,DNAJC19,HPS4,HSP90AB1,IPO7,JUN,KPNA5,KPNA6,LONP2,MIPEP,MXI1,NEDD4,NUP205,PALM,PAN3,PARD3,PEX10,PEX12,PEX13,PEX14,PEX6,PHIP,PKIG,PRKCI,PSMD10,PTCH1,RPAIN,RPL10,RPL10A,RPL11,RPL15,RPL22,RPL29,RPL3,RPL31,RPL36,RPL36A,RPL5,RPL7,RPS23,RPS28,RPS29,RPS3A,RPS4X,RPS7,SEC11C,SIRT1,SMO,SRP68,TIMM13,TIMM22,TIMM9,TOMM20,TP53,TPR,TRIP11,UACA,UBR5,ZIC1
cluster3	GO:0046460	6	8	neutral lipid biosynthetic process	0.00044734	0.0493109	15	0.00815661	57	0.00299323	2.725	ACACA,ACSL1,AGPAT3,ANG,C3,DGAT1,ELOVL2,ELOVL5,GPAM,GPAT2,LPIN2,MOGAT3,NR1H3,SCARB1,SIK1
cluster3	GO:0046463	7	9	acylglycerol biosynthetic process	0.00044734	0.0493109	15	0.00815661	57	0.00299323	2.725	ACACA,ACSL1,AGPAT3,ANG,C3,DGAT1,ELOVL2,ELOVL5,GPAM,GPAT2,LPIN2,MOGAT3,NR1H3,SCARB1,SIK1
cluster3	GO:0018205	9	10	peptidyl-lysine modification	0.000469712	0.051302	28	0.0152257	139	0.00729927	2.086	ARID5A,BRD1,BRD4,BRD7,BRPF3,CCDC101,CREBBP,CTBP1,CTCF,DHPS,GTF3C4,ING4,KAT2B,LEF1,MAPK3,MLL,NCOA1,NCOA3,OGT,PCGF2,PHF16,SIRT1,SIRT3,SIRT5,TADA1,TRIM16,TRRAP,USP22
cluster3	GO:0022618	7	8	ribonucleoprotein complex assembly	0.000489963	0.0530274	21	0.0114192	100	0.00525127	2.175	ATXN2L,BMS1,CIRBP,CLNS1A,DDX1,DDX20,DICER1,EIF3D,ERAL1,GEMIN7,LIMD1,NPM1,PAN3,PATL2,PRMT5,PTBP2,RBM5,SF3A3,SMN2,SNRPD1,SNRPD3
cluster3	GO:0006612	6	9	protein targeting to membrane	0.000535377	0.0574204	24	0.0130506	147	0.00771937	1.691	PALM,PARD3,PRKCI,PTCH1,RPL10,RPL10A,RPL11,RPL15,RPL22,RPL29,RPL3,RPL31,RPL36,RPL36A,RPL5,RPL7,RPS23,RPS28,RPS29,RPS3A,RPS4X,RPS7,SEC11C,SRP68
cluster3	GO:0044248	5	5	cellular catabolic process	0.00054819	0.0582697	198	0.107667	1628	0.0854907	1.259	ABL2,ACADVL,ACAT1,ACOX2,ACSF3,ACSL1,ADH5,AGFG1,AGXT,AKR1A1,ALDH1L2,AMBP,AMBRA1,AMDHD2,AMFR,AMT,ANAPC5,APOC1,APOC3,ARF5,ARFRP1,ASAP3,ATG16L2,ATG9A,ATP5D,ATP8B2,ATXN3,BDH2,BIRC7,BTRC,BUB3,C2orf40,CASC3,CDC16,CLN6,CNOT4,CNOT6L,COMMD1,CPT1C,CRAT,CRBN,CRMP1,CUL9,CYCS,CYP4F12,CYP4F2,DAB2IP,DCP1B,DDAH2,DERA,DFFA,DNAJC10,DNASE1L1,DOCK1,DPYSL2,DTD1,ECE1,EEFSEC,EI24,EIF4A1,EIF4A2,EIF4B,ENOSF1,ENPP3,ENTPD2,…
cluster3	GO:0000289	10	12	nuclear-transcribed mRNA poly(A) tail shortening	0.000568109	0.0598526	9	0.00489396	25	0.00131282	3.728	CNOT4,CNOT6L,EIF4A1,EIF4A2,EIF4B,PABPC1,PAN2,PAN3,TNKS1BP1
cluster3	GO:0051276	6	6	chromosome organization	0.000604722	0.063151	94	0.0511147	664	0.0348685	1.466	AEBP2,ARID2,ARID5A,ASF1A,ATXN3,ATXN7,BAZ2A,BCOR,BRD1,BRD3,BRD4,BRD7,BRPF3,BUB3,CBX2,CBX3,CCDC101,CHD4,CHD6,CHD7,CHD9,CREBBP,CTBP1,CTCF,CTNNB1,DPY30,EPC2,FBXO4,FOXA2,GTF3C4,H1FX,H2AFY,HDAC8,HIRA,HIRIP3,HLTF,HMG20B,ING4,JHDM1D,JMJD1C,KAT2B,KDM2B,L3MBTL1,LEF1,LEPREL4,MAPK3,MEN1,MLL,MLL5,MYSM1,NCOA1,NCOA3,NIPBL,NPM1,NR3C1,OGT,PCGF2,PHF13,PHF16,PHF21A,PHF8,PKN1,POGZ,PRMT2,PRMT5,RBL1,RBL2,RCOR1,REST,RN…
cluster3	GO:0046486	6	7	glycerolipid metabolic process	0.000704082	0.0728878	49	0.0266449	306	0.0160689	1.658	ACACA,ACSL1,AGK,AGPAT3,ANG,APOC1,APOC3,APOH,C3,CD81,CEPT1,CHPT1,DGAT1,ELOVL2,ELOVL5,GPAM,GPAT2,GPCPD1,INPP5E,IP6K2,LIPC,LPIN2,MOGAT3,MTMR1,MTMR3,MTMR4,MTMR6,NR1H3,PEMT,PGAP1,PGAP2,PIGO,PIGQ,PIGU,PIGV,PIGY,PIGZ,PIK3R2,PIKFYVE,PLA2G16,PON1,PPP1CB,PPP1CC,PTEN,SCARB1,SIK1,SIRT1,SLC27A5,SLC44A1
cluster3	GO:0006639	7	8	acylglycerol metabolic process	0.000721297	0.0740262	22	0.011963	107	0.00561886	2.129	ACACA,ACSL1,AGPAT3,ANG,APOC3,APOH,C3,DGAT1,ELOVL2,ELOVL5,GPAM,GPAT2,LIPC,LPIN2,MOGAT3,NR1H3,PPP1CB,PPP1CC,SCARB1,SIK1,SIRT1,SLC27A5
cluster3	GO:0006638	6	7	neutral lipid metabolic process	0.000822188	0.0822946	22	0.011963	108	0.00567138	2.109	ACACA,ACSL1,AGPAT3,ANG,APOC3,APOH,C3,DGAT1,ELOVL2,ELOVL5,GPAM,GPAT2,LIPC,LPIN2,MOGAT3,NR1H3,PPP1CB,PPP1CC,SCARB1,SIK1,SIRT1,SLC27A5
cluster3	GO:0033108	9	9	mitochondrial respiratory chain complex assembly	0.0008226	0.0822946	6	0.00326264	15	0.000787691	4.142	AARS2,BCS1L,NDUFAF3,NDUFS4,NDUFS7,TTC19
cluster3	GO:0022613	5	5	ribonucleoprotein complex biogenesis	0.000842865	0.0836192	36	0.0195759	224	0.0117629	1.664	ATXN2L,BMS1,CIRBP,CLNS1A,DDX1,DDX20,DICER1,EIF3D,ERAL1,EXOSC8,GEMIN7,LIMD1,LSM6,MRPL10,NPM1,NPM3,NSA2,NSUN4,PAN3,PATL2,PRMT5,PTBP2,PTEN,RBFA,RBM5,RPL11,RPL5,RPL7,RPS28,RPS7,SF3A3,SIRT1,SMN2,SNRPD1,SNRPD3,TSC1
cluster3	GO:0006641	8	9	triglyceride metabolic process	0.000895457	0.0881026	21	0.0114192	102	0.0053563	2.132	ACACA,ACSL1,AGPAT3,APOC3,APOH,C3,DGAT1,ELOVL2,ELOVL5,GPAM,GPAT2,LIPC,LPIN2,MOGAT3,NR1H3,PPP1CB,PPP1CC,SCARB1,SIK1,SIRT1,SLC27A5
cluster3	GO:0042552	7	7	myelination	0.000977075	0.0945698	19	0.0103317	84	0.00441107	2.342	CNTNAP1,CTNNB1,DICER1,EIF2B5,ERBB2,FOXA2,GAL3ST1,LGI4,MPDZ,NDRG1,PIKFYVE,PMP22,PTEN,QKI,SKI,TSC1,WASF3,YPEL1,ZNF24
cluster3	GO:0019432	8	10	triglyceride biosynthetic process	0.00099331	0.0953658	14	0.00761283	55	0.0028882	2.636	ACACA,ACSL1,AGPAT3,C3,DGAT1,ELOVL2,ELOVL5,GPAM,GPAT2,LPIN2,MOGAT3,NR1H3,SCARB1,SIK1
cluster4	GO:0022403	6	6	cell cycle phase	7.95884e-41	9.475e-37	231	0.105963	810	0.0425353	2.491	ACVR1B,ANAPC11,ANKLE2,ANLN,ASPM,AURKA,AURKB,AZI1,B9D2,BIRC6,BLM,BRCA2,BUB1,BUB1B,CASC5,CCNA2,CCNB1,CCNB2,CCNB3,CCNE2,CCNF,CDC20,CDC25A,CDC25B,CDC25C,CDC27,CDC45,CDC6,CDCA2,CDCA3,CDCA5,CDK1,CDK11B,CDK14,CDK2,CDK5RAP2,CDKN3,CENPF,CENPI,CENPK,CENPN,CENPO,CENPT,CENPW,CEP135,CEP55,CEP72,CEP78,CHEK1,CKAP5,CKS1B,CLSPN,CLTC,CLTCL1,CRLF3,DCTN3,DLG1,DLGAP5,DNA2,DRD3,DSCC1,DSN1,E2F5,ERCC6L,EXO1,EZH2,FAM83D,…
cluster4	GO:0000278	6	6	mitotic cell cycle	6.13629e-38	3.65262e-34	213	0.0977064	743	0.039017	2.504	ACVR1B,ANAPC11,ANKLE2,ANLN,ASPM,AURKA,AURKB,AZI1,B9D2,BIRC6,BLM,BRCA2,BUB1,BUB1B,CASC5,CCNA2,CCNB1,CCNB2,CCNB3,CCNE2,CCNF,CDC20,CDC25A,CDC25B,CDC25C,CDC27,CDC45,CDC6,CDCA2,CDCA3,CDCA5,CDK1,CDK11B,CDK14,CDK2,CDK5RAP2,CDKN3,CENPF,CENPI,CENPK,CENPN,CENPO,CENPT,CENPW,CEP135,CEP55,CEP72,CEP78,CHEK1,CKAP5,CKS1B,CLSPN,CLTC,CLTCL1,CRLF3,DCTN3,DLG1,DLGAP5,DNA2,DRD3,DSCC1,DSN1,E2F5,E2F8,ERCC6L,EZH2,FAM83D,…
cluster4	GO:0022402	5	5	cell cycle process	1.11615e-36	4.42924e-33	261	0.119725	1021	0.0536155	2.233	ACVR1B,ANAPC11,ANKLE2,ANLN,ASPM,ATR,ATRIP,AURKA,AURKB,AZI1,B9D2,BIRC6,BLM,BRCA1,BRCA2,BRCC3,BRIP1,BUB1,BUB1B,CASC5,CASP2,CCNA2,CCNB1,CCNB2,CCNB3,CCNE2,CCNF,CDC20,CDC25A,CDC25B,CDC25C,CDC27,CDC45,CDC6,CDCA2,CDCA3,CDCA5,CDK1,CDK11B,CDK14,CDK2,CDK5,CDK5RAP2,CDKN3,CENPF,CENPI,CENPK,CENPN,CENPO,CENPT,CENPW,CEP135,CEP55,CEP72,CEP78,CHEK1,CKAP2,CKAP5,CKS1B,CLSPN,CLTC,CLTCL1,CNTROB,CRLF3,DCTN3,DLG1,DLGAP…
cluster4	GO:0007049	5	5	cell cycle	5.24327e-34	1.56053e-30	307	0.140826	1330	0.0698419	2.016	ACVR1B,ALOX15B,ANAPC11,ANKLE2,ANLN,ARL3,ASPM,ATR,ATRIP,AURKA,AURKB,AZI1,B9D2,BANP,BCCIP,BIN3,BIRC2,BIRC6,BLM,BRCA1,BRCA2,BRCC3,BRIP1,BUB1,BUB1B,C6orf89,CASC5,CASP2,CASP8AP2,CCAR1,CCNA2,CCNB1,CCNB2,CCNB3,CCND3,CCNE2,CCNF,CCNT1,CCNYL1,CDC20,CDC25A,CDC25B,CDC25C,CDC27,CDC45,CDC5L,CDC6,CDCA2,CDCA3,CDCA5,CDK1,CDK11B,CDK14,CDK2,CDK5,CDK5RAP2,CDKN3,CENPF,CENPI,CENPK,CENPN,CENPO,CENPT,CENPW,CEP135,CEP55,…
cluster4	GO:0000279	7	7	M phase	1.60436e-28	3.81997e-25	150	0.0688073	504	0.0264664	2.6	ANAPC11,ANKLE2,ANLN,ASPM,AURKA,AURKB,B9D2,BIRC6,BRCA2,BUB1,BUB1B,CASC5,CCNA2,CCNB1,CCNB2,CCNB3,CCNF,CDC20,CDC25A,CDC25B,CDC25C,CDC27,CDC6,CDCA2,CDCA3,CDCA5,CDK1,CDK11B,CDK2,CENPF,CENPI,CENPK,CENPN,CENPO,CENPT,CENPW,CEP55,CEP72,CHEK1,CKAP5,CLTC,CLTCL1,DCTN3,DLGAP5,DRD3,DSCC1,DSN1,ERCC6L,EXO1,FAM83D,FANCD2,FANCM,FBXL7,FBXO5,FSD1,FZR1,GSG2,H2AFX,HAUS1,HAUS7,ILF3,INCENP,KIAA1009,KIF11,KIF18A,KIF20A,K…
cluster4	GO:0000087	8	8	M phase of mitotic cell cycle	1.2431e-27	2.46653e-24	118	0.0541284	353	0.018537	2.92	ANAPC11,ANKLE2,ANLN,ASPM,AURKA,AURKB,B9D2,BIRC6,BUB1,BUB1B,CASC5,CCNA2,CCNB1,CCNB2,CCNF,CDC20,CDC25A,CDC25B,CDC25C,CDC27,CDC6,CDCA2,CDCA3,CDCA5,CDK1,CDK11B,CDK2,CENPF,CENPI,CENPK,CENPN,CENPO,CENPT,CENPW,CEP55,CHEK1,CKAP5,CLTC,CLTCL1,DCTN3,DLGAP5,DRD3,DSCC1,DSN1,ERCC6L,FAM83D,FBXL7,FBXO5,FSD1,FZR1,GSG2,HAUS1,HAUS7,INCENP,KIAA1009,KIF11,KIF18A,KIF20A,KIF20B,KIF22,KIF23,KIF2C,KIFC1,LRRCC1,MAD2L1,MAS…
cluster4	GO:0000280	7	7	nuclear division	1.62382e-26	2.41645e-23	114	0.0522936	342	0.0179594	2.912	ANAPC11,ANKLE2,ANLN,ASPM,AURKA,AURKB,B9D2,BIRC6,BUB1,BUB1B,CASC5,CCNA2,CCNB1,CCNB2,CCNF,CDC20,CDC25A,CDC25B,CDC25C,CDC27,CDC6,CDCA2,CDCA3,CDCA5,CDK1,CDK11B,CDK2,CENPF,CENPI,CENPK,CENPN,CENPO,CENPT,CENPW,CEP55,CHEK1,CKAP5,CLTC,CLTCL1,DCTN3,DLGAP5,DRD3,DSCC1,DSN1,ERCC6L,FAM83D,FBXL7,FBXO5,FSD1,FZR1,GSG2,HAUS1,HAUS7,INCENP,KIAA1009,KIF11,KIF18A,KIF20B,KIF22,KIF23,KIF2C,KIFC1,LRRCC1,MAD2L1,MASTL,MLF1…
cluster4	GO:0007067	7	8	mitosis	1.62382e-26	2.41645e-23	114	0.0522936	342	0.0179594	2.912	ANAPC11,ANKLE2,ANLN,ASPM,AURKA,AURKB,B9D2,BIRC6,BUB1,BUB1B,CASC5,CCNA2,CCNB1,CCNB2,CCNF,CDC20,CDC25A,CDC25B,CDC25C,CDC27,CDC6,CDCA2,CDCA3,CDCA5,CDK1,CDK11B,CDK2,CENPF,CENPI,CENPK,CENPN,CENPO,CENPT,CENPW,CEP55,CHEK1,CKAP5,CLTC,CLTCL1,DCTN3,DLGAP5,DRD3,DSCC1,DSN1,ERCC6L,FAM83D,FBXL7,FBXO5,FSD1,FZR1,GSG2,HAUS1,HAUS7,INCENP,KIAA1009,KIF11,KIF18A,KIF20B,KIF22,KIF23,KIF2C,KIFC1,LRRCC1,MAD2L1,MASTL,MLF1…
cluster4	GO:0048285	6	6	organelle fission	3.3705e-26	4.45842e-23	118	0.0541284	365	0.0191671	2.824	ANAPC11,ANKLE2,ANLN,ASPM,AURKA,AURKB,B9D2,BIRC6,BUB1,BUB1B,CASC5,CCNA2,CCNB1,CCNB2,CCNF,CDC20,CDC25A,CDC25B,CDC25C,CDC27,CDC6,CDCA2,CDCA3,CDCA5,CDK1,CDK11B,CDK2,CENPF,CENPI,CENPK,CENPN,CENPO,CENPT,CENPW,CEP55,CHEK1,CKAP5,CLTC,CLTCL1,DCTN3,DHODH,DLGAP5,DNM1L,DRD3,DSCC1,DSN1,ERCC6L,FAM83D,FBXL7,FBXO5,FSD1,FZR1,GDAP1,GSG2,HAUS1,HAUS7,INCENP,KIAA1009,KIF11,KIF18A,KIF20B,KIF22,KIF23,KIF2C,KIFC1,LRRCC1…
cluster4	GO:0010564	7	7	regulation of cell cycle process	1.6738e-23	1.99266e-20	124	0.0568807	423	0.0222129	2.561	ANAPC11,ANLN,ATR,ATRIP,AURKA,AURKB,BLM,BRCA1,BRCA2,BRCC3,BRIP1,BUB1,BUB1B,CASC5,CASP2,CCNA2,CCNB1,CCNB2,CCNB3,CCNE2,CCNF,CDC20,CDC25A,CDC25B,CDC25C,CDC27,CDC45,CDC6,CDCA5,CDK1,CDK2,CDK5,CDK5RAP2,CENPF,CHEK1,CLSPN,CRLF3,DLG1,DLGAP5,DNA2,DRD3,DTL,E2F8,ECT2,ERCC3,FBXO5,FOXM1,FZR1,GSG2,GTSE1,H2AFX,HRAS,HYAL1,ID2,KANK2,KIF20B,KIF23,MAD2L1,MCM10,MCM4,MCM8,MED25,MRE11A,MSH2,NAE1,NEK6,NUDT16,NUSAP1,ORC1,…
cluster4	GO:0071156	8	8	regulation of cell cycle arrest	1.74412e-22	1.88761e-19	89	0.0408257	261	0.0137058	2.979	ANAPC11,ATR,ATRIP,BLM,BRCA1,BRCC3,BRIP1,BUB1,BUB1B,CASC5,CASP2,CCNA2,CCNB1,CCNB2,CCNE2,CDC20,CDC25A,CDC25C,CDC27,CDC45,CDC6,CDK1,CDK2,CDK5,CDK5RAP2,CENPF,CHEK1,CLSPN,CRLF3,DLG1,DNA2,DTL,ERCC3,FOXM1,FZR1,GSG2,GTSE1,H2AFX,HRAS,ID2,MAD2L1,MCM10,MCM4,MCM8,MED25,MRE11A,MSH2,NAE1,NEK6,ORC1,ORC3,ORC5,PLK3,PRKACA,PROX1,PSMA2,PSMA7,PSMB1,PSMB3,PSMB4,PSMB7,PSMB9,PSMC3,PSMC6,PSMD1,PSMD11,PSMD13,PSMD14,PSMD2…
cluster4	GO:0051301	5	5	cell division	2.29869e-21	2.28049e-18	125	0.0573394	446	0.0234207	2.448	ANAPC11,ANKLE2,ANLN,ARL3,ASPM,AURKA,AURKB,BIN3,BIRC6,BLM,BRCA2,BUB1,BUB1B,CASC5,CAT,CCNA2,CCNB1,CCNB2,CCNB3,CCND3,CCNE2,CCNF,CCNT1,CDC20,CDC25A,CDC25B,CDC25C,CDC6,CDCA2,CDCA3,CDCA5,CDK1,CDK14,CDK2,CDK20,CDK5,CENPF,CENPO,CENPT,CENPW,CEP55,CKAP2,CKAP5,CKS1B,CNTROB,DCTN3,DOCK7,DSN1,E2F8,ECT2,ERCC6L,FAM83D,FBXL7,FBXO5,FGF13,FSD1,FZD7,FZR1,GNAI2,GNAI3,HAUS1,HAUS7,INCENP,KIAA1009,KIF11,KIF20A,KIF20B,KI…
cluster4	GO:0006259	6	8	DNA metabolic process	3.66593e-21	3.35715e-18	185	0.0848624	809	0.0424828	1.998	ACTL6A,AIFM1,APAF1,APTX,ASF1B,ASH1L,ATR,ATRIP,BANF1,BCCIP,BLM,BMPR2,BRCA1,BRCA2,BRCC3,BRIP1,C11orf30,CASC5,CCNB1,CCNE2,CD40,CDC25A,CDC25C,CDC45,CDC6,CDCA5,CDK1,CDK2,CENPF,CENPI,CENPK,CENPN,CENPO,CENPW,CHAF1A,CHD8,CHEK1,CHTF8,CLSPN,DEK,DNA2,DNMT1,DNMT3A,DSCC1,DTL,E2F8,EHMT1,ERCC3,ESCO2,EXO1,EXOSC3,FANCC,FANCD2,FANCI,FANCL,FANCM,FEN1,FOXM1,FZR1,GATAD2A,GEN1,GINS1,GINS3,GINS4,GTF2H3,H2AFX,H2AFZ,HAT1…
cluster4	GO:0051325	7	7	interphase	4.96389e-21	4.10669e-18	113	0.0518349	391	0.0205325	2.525	ACVR1B,AZI1,BLM,BRCA2,CCNA2,CCNB1,CCNB2,CCNB3,CCNE2,CDC25A,CDC25B,CDC25C,CDC45,CDC6,CDCA5,CDK1,CDK14,CDK2,CDK5RAP2,CDKN3,CENPF,CEP135,CEP72,CEP78,CHEK1,CKAP5,CKS1B,CLSPN,CRLF3,DCTN3,DLG1,DNA2,E2F5,EZH2,FBXL7,FBXO5,FEN1,FOXM1,FZR1,GINS1,GINS4,GPR132,GTSE1,HIST1H3F,HRAS,HYAL1,ID2,ITGB1,KANK2,KHDRBS1,MASTL,MCM10,MCM4,MCM8,MELK,MTBP,NAE1,NDE1,NEDD1,NPAT,ODF2,OFD1,ORC1,ORC3,ORC5,PCNT,PID1,PIM2,PKMYT1,…
cluster4	GO:0000075	9	9	cell cycle checkpoint	5.17432e-21	4.10669e-18	82	0.0376147	239	0.0125505	2.997	ANAPC11,ATR,ATRIP,BLM,BRCA1,BRCC3,BRIP1,BUB1,BUB1B,CASC5,CASP2,CCNA2,CCNB1,CCNB2,CCNE2,CDC20,CDC25A,CDC25C,CDC27,CDC45,CDC6,CDK1,CDK2,CDK5RAP2,CENPF,CHEK1,CLSPN,DLG1,DNA2,DTL,ERCC3,FZR1,GSG2,GTSE1,H2AFX,HRAS,MAD2L1,MCM10,MCM4,MCM8,MRE11A,MSH2,NAE1,NEK6,ORC1,ORC3,ORC5,PLK3,PROX1,PSMA2,PSMA7,PSMB1,PSMB3,PSMB4,PSMB7,PSMB9,PSMC3,PSMC6,PSMD1,PSMD11,PSMD13,PSMD14,PSMD2,PSMD4,PSMD7,PSME4,RFC2,RFC4,RFC5,…
cluster4	GO:0051329	8	8	interphase of mitotic cell cycle	4.41771e-20	3.28705e-17	110	0.0504587	385	0.0202174	2.496	ACVR1B,AZI1,BLM,BRCA2,CCNA2,CCNB1,CCNB2,CCNB3,CCNE2,CDC25A,CDC25B,CDC25C,CDC45,CDC6,CDCA5,CDK1,CDK14,CDK2,CDK5RAP2,CDKN3,CENPF,CEP135,CEP72,CEP78,CHEK1,CKAP5,CKS1B,CLSPN,CRLF3,DCTN3,DLG1,DNA2,E2F5,EZH2,FBXL7,FBXO5,FEN1,FOXM1,FZR1,GINS1,GINS4,GPR132,GTSE1,HRAS,HYAL1,ID2,ITGB1,KANK2,KHDRBS1,MASTL,MCM10,MCM4,MCM8,MELK,MTBP,NAE1,NDE1,NEDD1,NPAT,ODF2,OFD1,ORC1,ORC3,ORC5,PCNT,PID1,PIM2,PKMYT1,PLK3,PLK4…
cluster4	GO:0090304	6	7	nucleic acid metabolic process	3.1136e-18	2.18044e-15	648	0.297248	4181	0.219556	1.354	A1CF,ABLIM1,ABT1,ACAD8,ACTL6A,ACVR1B,ADAD1,AFF1,AGGF1,AIFM1,AKIRIN2,APAF1,APTX,AQR,ARID1A,ARID4B,ARNT2,ARNTL2,ASF1B,ASH1L,ASXL1,ATMIN,ATR,ATRIP,ATXN1,ATXN3L,AURKB,BANF1,BANP,BCCIP,BCDIN3D,BICD1,BIRC2,BLM,BMPR2,BPTF,BRCA1,BRCA2,BRCC3,BRD8,BRIP1,BRMS1L,BTG1,BTK,BUD13,C10orf137,C11orf30,CAMK1D,CAND1,CARS2,CASC5,CASP8AP2,CAT,CCAR1,CCNA2,CCNB1,CCNE2,CCNT1,CD3EAP,CD40,CD86,CDC25A,CDC25C,CDC40,CDC45,CDC…
cluster4	GO:0046483	5	5	heterocycle metabolic process	8.53122e-18	5.64245e-15	758	0.347706	5073	0.266397	1.305	A1CF,ABCC1,ABLIM1,ABT1,ACAD8,ACLY,ACMSD,ACTL6A,ACVR1B,ADAD1,ADAL,ADK,ADM,AFF1,AGGF1,AIFM1,AK4,AKIRIN2,ALDH4A1,ALDH6A1,ALDOA,AMOT,APAF1,APTX,AQR,ARID1A,ARID4B,ARNT2,ARNTL2,ASF1B,ASH1L,ASMT,ASXL1,ATMIN,ATP1A2,ATP2C1,ATP5B,ATP5G1,ATP5G3,ATP5J,ATP5J2,ATP7B,ATP8B3,ATR,ATRIP,ATXN1,ATXN3L,AURKB,BANF1,BANP,BCCIP,BCDIN3D,BICD1,BIRC2,BLM,BMPR2,BPTF,BRCA1,BRCA2,BRCC3,BRD8,BRIP1,BRMS1L,BTG1,BTK,BUD13,C10orf1…
cluster4	GO:0006139	5	6	nucleobase-containing compound metabolic process	1.08569e-17	6.80271e-15	740	0.33945	4930	0.258888	1.311	A1CF,ABCC1,ABLIM1,ABT1,ACAD8,ACLY,ACTL6A,ACVR1B,ADAD1,ADAL,ADK,ADM,AFF1,AGGF1,AIFM1,AK4,AKIRIN2,ALDH6A1,ALDOA,AMOT,APAF1,APTX,AQR,ARID1A,ARID4B,ARNT2,ARNTL2,ASF1B,ASH1L,ASXL1,ATMIN,ATP1A2,ATP2C1,ATP5B,ATP5G1,ATP5G3,ATP5J,ATP5J2,ATP7B,ATP8B3,ATR,ATRIP,ATXN1,ATXN3L,AURKB,BANF1,BANP,BCCIP,BCDIN3D,BICD1,BIRC2,BLM,BMPR2,BPTF,BRCA1,BRCA2,BRCC3,BRD8,BRIP1,BRMS1L,BTG1,BTK,BUD13,C10orf137,C11orf30,CAMK1D,…
cluster4	GO:0007050	6	8	cell cycle arrest	4.74154e-17	2.688e-14	100	0.0458716	367	0.0192722	2.38	ANAPC11,ATR,ATRIP,BLM,BRCA1,BRCC3,BRIP1,BUB1,BUB1B,CASC5,CASP2,CCNA2,CCNB1,CCNB2,CCNE2,CDC20,CDC25A,CDC25C,CDC27,CDC45,CDC6,CDK1,CDK2,CDK5,CDKN3,CENPF,CHEK1,CLSPN,CRLF3,DLG1,DNA2,DTL,EIF4G2,ERCC3,EZH2,FOXM1,FZR1,GAS2,GAS2L1,GAS2L3,GAS7,GTSE1,H2AFX,HRAS,ID2,KHDRBS1,KIF20B,MACF1,MAD2L1,MAP2K6,MCM10,MCM4,MCM8,MED25,MRE11A,MSH2,MTBP,NAE1,NEK6,ORC1,ORC3,ORC5,PLK3,PRKACA,PSMA2,PSMA7,PSMB1,PSMB3,PSMB4,P…
cluster4	GO:0034641	5	5	cellular nitrogen compound metabolic process	5.01735e-17	2.71507e-14	781	0.358257	5298	0.278212	1.288	A1CF,AASS,ABCC1,ABLIM1,ABT1,ACAD8,ACLY,ACMSD,ACTL6A,ACVR1B,ADAD1,ADAL,ADC,ADI1,ADK,ADM,AFF1,AGGF1,AIFM1,AK4,AKIRIN2,ALDH4A1,ALDH6A1,ALDOA,AMOT,APAF1,APTX,AQR,ARID1A,ARID4B,ARNT2,ARNTL2,ASF1B,ASH1L,ASL,ASMT,ASXL1,ATMIN,ATP1A2,ATP2C1,ATP5B,ATP5G1,ATP5G3,ATP5J,ATP5J2,ATP7B,ATP8B3,ATR,ATRIP,ATXN1,ATXN3L,AURKB,BANF1,BANP,BCAT2,BCCIP,BCDIN3D,BCKDHB,BHMT2,BICD1,BIRC2,BLM,BMPR2,BPTF,BRCA1,BRCA2,BRCC3,BRD…
cluster4	GO:0006725	5	5	cellular aromatic compound metabolic process	7.14636e-17	3.69902e-14	754	0.345872	5082	0.26687	1.296	A1CF,ABCC1,ABLIM1,ABT1,ACAD8,ACLY,ACMSD,ACTL6A,ACVR1B,ADAD1,ADAL,ADK,ADM,AFF1,AGGF1,AIFM1,AK4,AKIRIN2,ALDH6A1,ALDOA,AMOT,APAF1,APTX,AQR,ARID1A,ARID4B,ARNT2,ARNTL2,ASF1B,ASH1L,ASMT,ASXL1,ATMIN,ATP1A2,ATP2C1,ATP5B,ATP5G1,ATP5G3,ATP5J,ATP5J2,ATP7B,ATP8B3,ATR,ATRIP,ATXN1,ATXN3L,AURKB,BANF1,BANP,BCCIP,BCDIN3D,BICD1,BIRC2,BLM,BMPR2,BPTF,BRCA1,BRCA2,BRCC3,BRD8,BRIP1,BRMS1L,BTG1,BTK,BUD13,C10orf137,C11or…
cluster4	GO:0006996	5	5	organelle organization	8.20497e-17	4.07e-14	361	0.165596	2052	0.107756	1.537	ABLIM1,ACTL6A,AIFM1,ALDOA,AMOT,ANAPC11,ANKLE2,ANLN,AP2B1,AP3B1,AQP2,ARID1A,ARSB,ASF1B,ASPM,ASXL1,ATG4C,ATP2C1,ATP6V0A1,ATP6V1E2,AURKA,AURKB,B9D2,BAG4,BANP,BICD1,BIN3,BIRC6,BLM,BLOC1S1,BPTF,BRCA1,BRCA2,BRCC3,BRD8,BRWD3,BUB1,BUB1B,C11orf30,CABIN1,CAPN6,CAPZA1,CASC5,CCNA2,CCNB1,CCNB2,CCNF,CDC20,CDC25A,CDC25B,CDC25C,CDC27,CDC6,CDCA2,CDCA3,CDCA5,CDK1,CDK11B,CDK2,CDK5,CDK5RAP2,CENPF,CENPI,CENPK,CENPN,C…
cluster4	GO:0051726	6	6	regulation of cell cycle	3.77196e-16	1.79621e-13	159	0.0729358	721	0.0378617	1.926	ALOX15B,ANAPC11,ANLN,ATR,ATRIP,AURKA,AURKB,BCCIP,BIRC2,BLM,BRCA1,BRCA2,BRCC3,BRIP1,BUB1,BUB1B,C6orf89,CASC5,CASP2,CCNA2,CCNB1,CCNB2,CCNB3,CCND3,CCNE2,CCNF,CCNT1,CCNYL1,CDC20,CDC25A,CDC25B,CDC25C,CDC27,CDC45,CDC6,CDCA5,CDK1,CDK2,CDK5,CDK5RAP2,CDKN3,CENPF,CHEK1,CKS1B,CLSPN,CRLF3,DLG1,DLGAP5,DNA2,DRD3,DTL,E2F8,ECT2,EIF4G2,ERCC3,EZH2,FBXO5,FIGNL1,FOXG1,FOXM1,FZR1,GAS2,GAS2L1,GAS2L3,GAS7,GSG2,GTSE1,H2…
cluster4	GO:1901360	5	5	organic cyclic compound metabolic process	7.00766e-16	3.2087e-13	772	0.354128	5280	0.277267	1.277	A1CF,ABCC1,ABLIM1,ABT1,ACAD8,ACLY,ACMSD,ACTL6A,ACVR1B,ADAD1,ADAL,ADK,ADM,AFF1,AGGF1,AIFM1,AK4,AKIRIN2,AKR1B1,ALDH4A1,ALDH6A1,ALDOA,AMOT,APAF1,APTX,AQR,ARID1A,ARID4B,ARNT2,ARNTL2,ASF1B,ASH1L,ASMT,ASXL1,ATMIN,ATP1A2,ATP2C1,ATP5B,ATP5G1,ATP5G3,ATP5J,ATP5J2,ATP7B,ATP8B3,ATR,ATRIP,ATXN1,ATXN3L,AURKB,BANF1,BANP,BCCIP,BCDIN3D,BICD1,BIRC2,BLM,BMPR2,BPTF,BRCA1,BRCA2,BRCC3,BRD8,BRIP1,BRMS1L,BTG1,BTK,BUD13,…
cluster4	GO:0006396	7	9	RNA processing	2.16899e-15	9.56362e-13	138	0.0633028	618	0.0324529	1.951	A1CF,ADAD1,AGGF1,AQR,ATXN1,BCDIN3D,BICD1,BUD13,CCAR1,CCNB1,CDC40,CDC5L,CDK11B,CLK3,CNOT1,CNOT6,CNOT8,CPSF2,CPSF3,CSTF1,CSTF2,CSTF2T,CTNNBL1,CWC15,DDX46,DDX47,DGCR14,DHX15,DHX38,DHX9,DROSHA,EFTUD2,ELAVL4,ERCC3,EXOSC10,EXOSC3,EXOSC9,FTSJ1,FTSJ2,GEMIN5,GEMIN6,GRSF1,GTF2F1,GTF2H3,HEATR1,HNRNPA0,HNRNPH1,HNRNPH2,HNRNPL,HNRNPM,HSD17B10,INTS4,INTS9,ISY1,KHDRBS1,KIAA1967,LARP7,LCMT2,LSM2,LSM3,LSM5,MAGOH,M…
cluster4	GO:0051320	7	7	S phase	4.82805e-15	2.05278e-12	52	0.0238532	146	0.00766686	3.111	BRCA2,CDC25A,CDC45,CDC6,CDK2,CHEK1,CKS1B,CRLF3,DNA2,EZH2,FEN1,FZR1,GINS1,GINS4,HIST1H3F,HYAL1,MCM4,MCM8,ORC1,ORC3,ORC5,PLK3,POLA1,POLA2,POLE2,PROX1,PSMA2,PSMA7,PSMB1,PSMB3,PSMB4,PSMB7,PSMB9,PSMC3,PSMC6,PSMD1,PSMD11,PSMD13,PSMD14,PSMD2,PSMD4,PSMD7,PSME4,RFC2,RFC4,RFC5,RPA3,SKP2,SMARCA4,TIMELESS,TIPIN,UBE2L3
cluster4	GO:0000226	6	7	microtubule cytoskeleton organization	1.5768e-14	6.47304e-12	79	0.0362385	272	0.0142835	2.537	AURKA,AURKB,BICD1,BRCA1,BRCA2,BUB1B,CAPN6,CASC5,CCNB1,CCNF,CDK1,CDK2,CDK5RAP2,CEP135,CEP72,CHEK1,CKAP2,CKAP5,CNP,CNTROB,CRIPT,CROCC,DOCK7,DYNC1LI2,ECT2,EFNA5,FBXO5,FGF13,GAPDH,GAS2L1,GAS2L3,GPSM2,HAUS1,HAUS7,KIAA0101,KIF11,KIF18A,KIF20A,KIF23,KIF2C,MAP1S,MAP6D1,MYBL2,NDC80,NDE1,NEK6,NUSAP1,OFD1,PCNT,PLK4,PRC1,PRKCZ,RACGAP1,RAN,RANBP1,RHOA,SAC3D1,SGOL1,SKA2,SKA3,SMC3,SPC25,SRGAP2,SS18,STARD9,STMN1…
cluster4	GO:0016071	7	9	mRNA metabolic process	5.18752e-14	1.99217e-11	126	0.0577982	578	0.0303524	1.904	A1CF,AQR,BUD13,CCAR1,CCNB1,CDC40,CDC5L,CDK11B,CNOT1,CNOT6,CNOT8,CPSF2,CPSF3,CSTF1,CSTF2,CSTF2T,CTNNBL1,CWC15,DDX46,DDX47,DGCR14,DHX15,DHX38,DHX9,EFTUD2,ELAVL1,ELAVL4,ERCC3,EXOSC10,EXOSC3,EXOSC9,GEMIN5,GEMIN6,GRSF1,GTF2F1,GTF2H3,HNRNPA0,HNRNPH1,HNRNPH2,HNRNPL,HNRNPM,ISY1,KHDRBS1,KIAA1967,LSM2,LSM3,LSM5,MAGOH,MAPK11,NCBP1,NUDT16,NUP214,PAPOLA,PATL1,PDCD11,POLR2A,POLR2E,POLR2L,PPIL1,PRPF31,PRPF38A,P…
cluster4	GO:0006281	7	9	DNA repair	5.95182e-14	2.21231e-11	94	0.0431193	370	0.0194297	2.219	ACTL6A,APTX,ATR,ATRIP,BCCIP,BLM,BRCA1,BRCA2,BRCC3,BRIP1,C11orf30,CDCA5,CDK1,CDK2,CHAF1A,CHEK1,CLSPN,DEK,DNA2,DTL,ERCC3,EXO1,FANCC,FANCD2,FANCI,FANCL,FANCM,FEN1,FOXM1,FZR1,GEN1,GTF2H3,H2AFX,HMGN1,HUWE1,KIAA0101,KIF22,MCM8,MLH3,MRE11A,MSH2,MSH3,MUM1,NDNL2,NEIL3,NUDT1,NUDT16,OTUB1,POLA1,POLE2,POLH,POLR2A,POLR2E,POLR2L,PRKDC,PSMD14,RAD51AP1,RAD51C,RBM14,RECQL4,RFC2,RFC4,RFC5,RFWD3,RPA3,RUVBL1,RUVBL2,…
cluster4	GO:0044260	5	6	cellular macromolecule metabolic process	6.13241e-14	2.21231e-11	886	0.406422	6279	0.329727	1.233	A1CF,ABLIM1,ABT1,ACAD8,ACTL6A,ACVR1B,ADAD1,ADCY9,ADM,AFF1,AGGF1,AGL,AIFM1,AKIRIN2,ALG6,ANAPC11,ANGPT1,ANKLE2,APAF1,APTX,AQR,ARID1A,ARID4B,ARNT2,ARNTL2,ARSB,ARSK,ASB15,ASB8,ASF1B,ASH1L,ASL,ASMT,ASXL1,ATG10,ATMIN,ATR,ATRIP,ATXN1,ATXN3L,AURKA,AURKB,B3GALT4,B3GNT6,B4GALNT1,BAG4,BANF1,BANP,BCCIP,BCDIN3D,BICD1,BIRC2,BIRC6,BLM,BLMH,BLOC1S1,BMPR2,BPTF,BRCA1,BRCA2,BRCC3,BRD8,BRIP1,BRMS1L,BTG1,BTK,BUB1B,BU…
cluster4	GO:0006974	6	7	response to DNA damage stimulus	1.09648e-13	3.8393e-11	129	0.0591743	586	0.0307725	1.923	ACTL6A,APTX,ATMIN,ATR,ATRIP,BCCIP,BLM,BRCA1,BRCA2,BRCC3,BRIP1,C11orf30,CASP2,CCNA2,CDCA5,CDK1,CDK2,CHAF1A,CHEK1,CLSPN,DEK,DNA2,DTL,ERCC3,EXO1,FANCC,FANCD2,FANCI,FANCL,FANCM,FEN1,FOXM1,FZR1,GEN1,GTF2H3,GTSE1,H2AFX,HMGN1,HUWE1,IKBKG,KIAA0101,KIF22,MAP2K6,MAPK1,MASTL,MCM8,MLH3,MRE11A,MRPS11,MSH2,MSH3,MUM1,NDNL2,NEIL3,NEK1,NEK6,NUDT1,NUDT16,OTUB1,PLK3,POLA1,POLE2,POLH,POLR2A,POLR2E,POLR2L,PRKDC,PSMA2…
cluster4	GO:0008380	8	10	RNA splicing	1.14124e-13	3.88183e-11	82	0.0376147	311	0.0163315	2.303	AQR,BUD13,CCAR1,CDC40,CDC5L,CLK3,CPSF2,CPSF3,CSTF1,CSTF2,CTNNBL1,CWC15,DDX46,DDX47,DGCR14,DHX15,DHX38,DHX9,EFTUD2,GEMIN5,GEMIN6,GTF2F1,HNRNPA0,HNRNPH1,HNRNPH2,HNRNPL,HNRNPM,ISY1,KIAA1967,LSM2,LSM3,LSM5,MAGOH,NCBP1,PAPOLA,PDCD7,POLR2A,POLR2E,POLR2L,PPIL1,PRPF31,PRPF38A,PRPF40A,PRPF6,PRPF8,PTBP1,RALY,RBM10,RBM22,RBM4B,RBM8A,RBMXL1,RNPS1,SF3B1,SF3B3,SF3B5,SFSWAP,SKIV2L2,SNRNP200,SNRNP25,SNRNP40,SNRN…
cluster4	GO:0000084	8	8	S phase of mitotic cell cycle	1.34962e-13	4.46313e-11	48	0.0220183	138	0.00724676	3.038	BRCA2,CDC25A,CDC45,CDC6,CDK2,CKS1B,CRLF3,DNA2,EZH2,FEN1,FZR1,GINS1,GINS4,HYAL1,MCM4,MCM8,ORC1,ORC3,ORC5,PLK3,POLA1,POLA2,POLE2,PROX1,PSMA2,PSMA7,PSMB1,PSMB3,PSMB4,PSMB7,PSMB9,PSMC3,PSMC6,PSMD1,PSMD11,PSMD13,PSMD14,PSMD2,PSMD4,PSMD7,PSME4,RFC2,RFC4,RFC5,RPA3,SKP2,SMARCA4,UBE2L3
cluster4	GO:0006397	8	10	mRNA processing	1.4842e-13	4.77551e-11	95	0.043578	383	0.0201124	2.167	A1CF,AQR,BUD13,CCAR1,CCNB1,CDC40,CDC5L,CDK11B,CNOT1,CNOT6,CNOT8,CPSF2,CPSF3,CSTF1,CSTF2,CSTF2T,CTNNBL1,CWC15,DDX46,DDX47,DGCR14,DHX15,DHX38,DHX9,EFTUD2,ELAVL4,ERCC3,GEMIN5,GEMIN6,GRSF1,GTF2F1,GTF2H3,HNRNPA0,HNRNPH1,HNRNPH2,HNRNPL,HNRNPM,ISY1,KHDRBS1,KIAA1967,LSM2,LSM3,LSM5,MAGOH,NCBP1,PAPOLA,PDCD11,POLR2A,POLR2E,POLR2L,PPIL1,PRPF31,PRPF38A,PRPF40A,PRPF6,PRPF8,PTBP1,PTCD2,RALY,RBM10,RBM22,RBM4B,RB…
cluster4	GO:0045786	7	7	negative regulation of cell cycle	1.56239e-13	4.89479e-11	105	0.0481651	440	0.0231056	2.085	ALOX15B,ANAPC11,ATR,ATRIP,BLM,BRCA1,BRCC3,BRIP1,BUB1,BUB1B,CASC5,CASP2,CCNA2,CCNB1,CCNB2,CCNE2,CDC20,CDC25A,CDC25C,CDC27,CDC45,CDC6,CDK1,CDK2,CDK5,CDKN3,CENPF,CHEK1,CLSPN,CRLF3,DLG1,DNA2,DTL,EIF4G2,ERCC3,EZH2,FBXO5,FOXM1,FZR1,GAS2,GAS2L1,GAS2L3,GAS7,GTSE1,H2AFX,HRAS,ID2,KHDRBS1,KIF20B,MACF1,MAD2L1,MAP2K6,MCM10,MCM4,MCM8,MED25,MRE11A,MSH2,MTBP,NAE1,NEK6,ORC1,ORC3,ORC5,PLK3,PRKACA,PSMA2,PSMA7,PSMB1…
cluster4	GO:0007017	5	5	microtubule-based process	4.62598e-13	1.41211e-10	100	0.0458716	405	0.0212677	2.157	AP3B1,AP3M1,ARL3,AURKA,AURKB,BICD1,BLOC1S1,BRCA1,BRCA2,BUB1B,CAPN6,CASC5,CCNB1,CCNF,CDK1,CDK2,CDK5RAP2,CEP135,CEP72,CHEK1,CKAP2,CKAP5,CNP,CNTROB,CRIPT,CROCC,DCTN3,DIAPH1,DLGAP5,DOCK7,DYNC1LI2,ECT2,EFNA5,FBXO5,FGF13,GAPDH,GAS2L1,GAS2L3,GPSM2,GTSE1,HAUS1,HAUS7,KIAA0101,KIF11,KIF14,KIF18A,KIF20A,KIF20B,KIF21A,KIF22,KIF23,KIF2C,KIF4A,KIFAP3,KIFC1,KTN1,MACF1,MAP1S,MAP6D1,MYBL2,NDC80,NDE1,NEK6,NME7,NUS…
cluster4	GO:0051276	6	6	chromosome organization	8.02695e-13	2.38902e-10	141	0.0646789	664	0.0348685	1.855	ACTL6A,ARID1A,ASF1B,ASXL1,AURKB,BANP,BLM,BPTF,BRCA1,BRCA2,BRCC3,BRD8,BUB1,C11orf30,CABIN1,CASC5,CCNB1,CDCA5,CDK1,CDK2,CENPF,CENPI,CENPK,CENPN,CENPO,CENPT,CENPW,CHAF1A,CHD8,CHEK1,DEK,DLGAP5,DNA2,DNMT1,DNMT3A,DPPA2,DSCC1,EHMT1,EID1,ELP4,ENY2,EZH2,FANCD2,FEN1,GSG2,H2AFX,H2AFZ,HIST1H2AB,HIST1H2BH,HIST1H2BN,HIST1H3F,HJURP,HMGN1,HMGN2,HMGN3,HSF4,HUWE1,KDM2A,KDM4B,KDM5C,KIF18A,KIFC1,L3MBTL2,LDB1,MAD2L1,…
cluster4	GO:0000377	10	12	RNA splicing, via transesterification reactions with bulged adenosine as nucleophile	1.07679e-12	3.05219e-10	60	0.0275229	202	0.0106076	2.595	AQR,BUD13,CCAR1,CDC40,CDC5L,CPSF2,CPSF3,CSTF1,CSTF2,CWC15,DGCR14,DHX38,DHX9,EFTUD2,GEMIN5,GEMIN6,GTF2F1,HNRNPA0,HNRNPH1,HNRNPH2,HNRNPL,HNRNPM,ISY1,LSM2,LSM3,MAGOH,NCBP1,PAPOLA,POLR2A,POLR2E,POLR2L,PPIL1,PRPF31,PRPF6,PRPF8,PTBP1,RALY,RBM22,RBM8A,RNPS1,SF3B1,SF3B3,SF3B5,SFSWAP,SKIV2L2,SNRNP200,SNRNP40,SNRPB,SNRPC,SNRPE,SNRPF,SRPK1,SRSF6,SRSF7,SUGP1,TRA2A,TRA2B,U2AF1,XAB2,YBX1
cluster4	GO:0000398	9	13	mRNA splicing, via spliceosome	1.07679e-12	3.05219e-10	60	0.0275229	202	0.0106076	2.595	AQR,BUD13,CCAR1,CDC40,CDC5L,CPSF2,CPSF3,CSTF1,CSTF2,CWC15,DGCR14,DHX38,DHX9,EFTUD2,GEMIN5,GEMIN6,GTF2F1,HNRNPA0,HNRNPH1,HNRNPH2,HNRNPL,HNRNPM,ISY1,LSM2,LSM3,MAGOH,NCBP1,PAPOLA,POLR2A,POLR2E,POLR2L,PPIL1,PRPF31,PRPF6,PRPF8,PTBP1,RALY,RBM22,RBM8A,RNPS1,SF3B1,SF3B3,SF3B5,SFSWAP,SKIV2L2,SNRNP200,SNRNP40,SNRPB,SNRPC,SNRPE,SNRPF,SRPK1,SRSF6,SRSF7,SUGP1,TRA2A,TRA2B,U2AF1,XAB2,YBX1
cluster4	GO:0007059	5	5	chromosome segregation	1.545e-12	4.18028e-10	48	0.0220183	138	0.00724676	3.038	AURKB,BRCA1,BUB1,CASC5,CCNB1,CDC6,CDCA5,CDK5RAP2,CENPF,CENPO,CENPT,CENPW,DLGAP5,DSCC1,DSN1,ECT2,FANCM,GSG2,HJURP,INCENP,KIF18A,KIF2C,KIFC1,MAD2L1,MRE11A,NCAPD2,NCAPD3,NCAPG,NCAPH,NDC80,NEK6,NUSAP1,RACGAP1,RAD51C,SGOL1,SGOL2,SKA2,SKA3,SMC2,SMC3,SMC5,SPC25,SRPK1,STRA13,TOP1,TOP2A,ZW10,ZWINT
cluster4	GO:0000236	7	7	mitotic prometaphase	2.28493e-12	6.04491e-10	35	0.016055	84	0.00441107	3.64	AURKB,B9D2,BUB1,BUB1B,CASC5,CCNB1,CDC20,CENPF,CENPI,CENPK,CENPN,CENPO,CENPT,CKAP5,DSN1,ERCC6L,INCENP,KIF18A,KIF2C,MAD2L1,MLF1IP,NDC80,NDE1,NUP107,SGOL1,SGOL2,SKA2,SMC3,SPC24,SPC25,TAOK1,XPO1,ZW10,ZWILCH,ZWINT
cluster4	GO:0000086	6	6	G2/M transition of mitotic cell cycle	2.36842e-12	6.12956e-10	48	0.0220183	140	0.00735178	2.995	AZI1,CCNA2,CCNB1,CCNB2,CCNB3,CDC25A,CDC25B,CDC25C,CDC45,CDC6,CDK1,CDK14,CDK2,CDK5RAP2,CENPF,CEP135,CEP72,CEP78,CHEK1,CKAP5,CLSPN,DCTN3,DNA2,FBXL7,FOXM1,KHDRBS1,MASTL,MELK,NAE1,NDE1,NEDD1,ODF2,OFD1,PCNT,PKMYT1,PLK3,PLK4,PRKACA,SDCCAG8,SKP2,TAF2,TERF1,TIPIN,TOP2A,TUBG1,TUBGCP2,YWHAE,YWHAG
cluster4	GO:0000375	9	11	RNA splicing, via transesterification reactions	3.14414e-12	7.96404e-10	60	0.0275229	207	0.0108701	2.532	AQR,BUD13,CCAR1,CDC40,CDC5L,CPSF2,CPSF3,CSTF1,CSTF2,CWC15,DGCR14,DHX38,DHX9,EFTUD2,GEMIN5,GEMIN6,GTF2F1,HNRNPA0,HNRNPH1,HNRNPH2,HNRNPL,HNRNPM,ISY1,LSM2,LSM3,MAGOH,NCBP1,PAPOLA,POLR2A,POLR2E,POLR2L,PPIL1,PRPF31,PRPF6,PRPF8,PTBP1,RALY,RBM22,RBM8A,RNPS1,SF3B1,SF3B3,SF3B5,SFSWAP,SKIV2L2,SNRNP200,SNRNP40,SNRPB,SNRPC,SNRPE,SNRPF,SRPK1,SRSF6,SRSF7,SUGP1,TRA2A,TRA2B,U2AF1,XAB2,YBX1
cluster4	GO:0007346	7	7	regulation of mitotic cell cycle	8.20406e-12	2.03478e-09	77	0.0353211	305	0.0160164	2.205	ANAPC11,ANLN,AURKA,BRCA2,BUB1,BUB1B,CASP2,CCNA2,CCNB1,CCNB3,CDC20,CDC25B,CDC25C,CDC27,CDC45,CDC6,CDK1,CDK2,CENPF,CHEK1,CLSPN,CRLF3,DLG1,DLGAP5,DNA2,DRD3,FBXO5,FOXG1,GTSE1,HRAS,HYAL1,ID2,KANK2,KIF20B,MAD2L1,MTBP,NAE1,NEK6,NUSAP1,PID1,PIN1,PKMYT1,PLK3,PROX1,PSMA2,PSMA7,PSMB1,PSMB3,PSMB4,PSMB7,PSMB9,PSMC3,PSMC6,PSMD1,PSMD11,PSMD13,PSMD14,PSMD2,PSMD4,PSMD7,PSME4,RANBP1,RFWD3,SMAD3,SMARCA4,SMC5,TERF1,…
cluster4	GO:0031145	10	12	anaphase-promoting complex-dependent proteasomal ubiquitin-dependent protein catabolic process	1.35467e-11	3.29129e-09	32	0.0146789	82	0.00430604	3.409	ANAPC11,AURKA,AURKB,BUB1B,CCNB1,CDC20,CDC27,CDK1,CDK2,FBXO5,FZR1,MAD2L1,PSMA2,PSMA7,PSMB1,PSMB3,PSMB4,PSMB7,PSMB9,PSMC3,PSMC6,PSMD1,PSMD11,PSMD13,PSMD14,PSMD2,PSMD4,PSMD7,PSME4,SKP2,UBE2C,UBE2S
cluster4	GO:0090068	7	8	positive regulation of cell cycle process	2.50914e-11	5.97427e-09	49	0.0224771	160	0.00840204	2.675	AURKA,AURKB,BRCA1,CASP2,CDC25B,CDC6,CDK2,CRLF3,DLGAP5,DRD3,E2F8,ECT2,GTSE1,HYAL1,ID2,KIF23,MAD2L1,MED25,NUDT16,NUSAP1,PLK4,PRDM9,PRKACA,PROX1,PSMA2,PSMA7,PSMB1,PSMB3,PSMB4,PSMB7,PSMB9,PSMC3,PSMC6,PSMD1,PSMD11,PSMD13,PSMD14,PSMD2,PSMD4,PSMD7,PSME4,RACGAP1,RANBP1,RHOA,SMC5,SOX15,TERF1,UBE2C,UHRF2
cluster4	GO:0031570	10	10	DNA integrity checkpoint	4.20982e-11	9.4562e-09	44	0.0201835	137	0.00719424	2.806	ATR,ATRIP,BLM,BRCA1,BRCC3,BRIP1,CASP2,CCNA2,CDC45,CDC6,CDK1,CDK2,CHEK1,CLSPN,DNA2,DTL,FZR1,GTSE1,H2AFX,MSH2,NAE1,NEK6,PSMA2,PSMA7,PSMB1,PSMB3,PSMB4,PSMB7,PSMB9,PSMC3,PSMC6,PSMD1,PSMD11,PSMD13,PSMD14,PSMD2,PSMD4,PSMD7,PSME4,RFWD3,TAOK1,TAOK2,TIPIN,TIPRL
cluster4	GO:0006302	8	10	double-strand break repair	4.30538e-11	9.49177e-09	38	0.0174312	104	0.00546132	3.192	APTX,BLM,BRCA1,BRCA2,BRCC3,BRIP1,CDCA5,CHEK1,DEK,DNA2,FEN1,FOXM1,H2AFX,MCM8,MRE11A,MSH2,NUDT16,OTUB1,POLA1,PRKDC,PSMD14,RAD51AP1,RPA3,SIRT6,SLX4,SMC5,SOD1,TDP1,TDP2,TP53BP1,TRIP12,TRIP13,UBE2N,VCP,XRCC2,XRCC6,XRCC6BP1,ZFYVE26
cluster4	GO:0007093	8	10	mitotic cell cycle checkpoint	7.62565e-11	1.65061e-08	43	0.0197248	136	0.00714173	2.762	ANAPC11,BUB1,BUB1B,CASP2,CCNA2,CCNB1,CDC20,CDC27,CDK1,CDK2,CENPF,CLSPN,DLG1,GTSE1,HRAS,MAD2L1,NAE1,PLK3,PSMA2,PSMA7,PSMB1,PSMB3,PSMB4,PSMB7,PSMB9,PSMC3,PSMC6,PSMD1,PSMD11,PSMD13,PSMD14,PSMD2,PSMD4,PSMD7,PSME4,RFWD3,TERF1,TOP2A,TTK,UBE2C,ZW10,ZWILCH,ZWINT
cluster4	GO:0043170	5	5	macromolecule metabolic process	9.81995e-11	2.08762e-08	941	0.431651	6942	0.364543	1.184	A1CF,ABLIM1,ABT1,ACAD8,ACTL6A,ACVR1B,ADAD1,ADAM15,ADAMDEC1,ADAMTS2,ADAMTS3,ADAMTS4,ADC,ADCY9,ADI1,ADK,ADM,AFF1,AGGF1,AGL,AIFM1,AKIRIN2,ALG6,ANAPC11,ANGPT1,ANK2,ANKLE2,APAF1,APOM,APTX,AQR,ARID1A,ARID4B,ARNT2,ARNTL2,ARSB,ARSK,ASB15,ASB8,ASF1B,ASH1L,ASL,ASMT,ASXL1,ATG10,ATG4C,ATMIN,ATR,ATRIP,ATXN1,ATXN3L,AURKA,AURKB,B3GALT4,B3GNT6,B4GALNT1,BAG4,BANF1,BANP,BCCIP,BCDIN3D,BICD1,BIRC2,BIRC6,BLM,BLMH,BLO…
cluster4	GO:0000216	6	6	M/G1 transition of mitotic cell cycle	2.26964e-10	4.65864e-08	30	0.0137615	79	0.00414851	3.317	CDC45,CDC6,CDK2,MCM10,MCM4,MCM8,ORC1,ORC3,ORC5,POLA1,POLA2,POLE2,PSMA2,PSMA7,PSMB1,PSMB3,PSMB4,PSMB7,PSMB9,PSMC3,PSMC6,PSMD1,PSMD11,PSMD13,PSMD14,PSMD2,PSMD4,PSMD7,PSME4,RPA3
cluster4	GO:0007051	6	8	spindle organization	2.74441e-10	5.53766e-08	31	0.0142202	78	0.00409599	3.472	AURKA,AURKB,BUB1B,CCNB1,CEP72,CKAP5,FBXO5,HAUS1,HAUS7,KIF11,KIF23,MYBL2,NDC80,NEK6,PCNT,PRC1,RACGAP1,RAN,RANBP1,RHOA,SAC3D1,SMC3,SPC25,STARD9,STMN1,TACC3,TPX2,TTK,TUBG1,UBE2C,ZWINT
cluster4	GO:0071103	7	9	DNA conformation change	1.98233e-09	3.8688e-07	47	0.0215596	168	0.00882214	2.444	ASF1B,ASH1L,CASC5,CCNB1,CDCA5,CDK1,CENPI,CENPK,CENPN,CENPO,CENPW,CHAF1A,CHD8,DNA2,ERCC3,H2AFX,H2AFZ,HAT1,HHEX,HIST1H2AB,HIST1H2BH,HIST1H2BN,HIST1H3F,HJURP,MCM4,MLF1IP,MRE11A,NAA10,NCAPD2,NCAPD3,NCAPG,NCAPG2,NCAPH,NUSAP1,OIP5,PRM2,PRM3,RECQL4,RUVBL1,RUVBL2,SMC2,SRPK1,TOP1,TOP2A,TOP3A,TSPYL1,TSPYL4
cluster4	GO:0000082	6	6	G1/S transition of mitotic cell cycle	2.06267e-09	3.96065e-07	52	0.0238532	194	0.0101875	2.341	ACVR1B,CCNB1,CCNE2,CDC25A,CDC45,CDC6,CDCA5,CDK1,CDK2,CDKN3,CKS1B,DLG1,FBXO5,GPR132,HRAS,ID2,ITGB1,KANK2,MCM10,MCM4,MCM8,NPAT,ORC1,ORC3,ORC5,PID1,PIM2,PKMYT1,PLK3,POLA1,POLA2,POLE2,PSMA2,PSMA7,PSMB1,PSMB3,PSMB4,PSMB7,PSMB9,PSMC3,PSMC6,PSMD1,PSMD11,PSMD13,PSMD14,PSMD2,PSMD4,PSMD7,RFWD3,RPA3,RRM2,SKP2
cluster4	GO:0000077	7	11	DNA damage checkpoint	2.2418e-09	4.23629e-07	40	0.0183486	131	0.00687917	2.667	ATR,ATRIP,BLM,BRCA1,BRCC3,BRIP1,CASP2,CCNA2,CDK1,CDK2,CHEK1,CLSPN,DTL,FZR1,GTSE1,H2AFX,MSH2,NEK6,PSMA2,PSMA7,PSMB1,PSMB3,PSMB4,PSMB7,PSMB9,PSMC3,PSMC6,PSMD1,PSMD11,PSMD13,PSMD14,PSMD2,PSMD4,PSMD7,PSME4,RFWD3,TAOK1,TAOK2,TIPIN,TIPRL
cluster4	GO:2000602	8	8	regulation of interphase of mitotic cell cycle	2.8462e-09	5.29437e-07	44	0.0201835	153	0.00803445	2.512	BRCA2,CASP2,CCNA2,CCNB3,CDC45,CDC6,CDK1,CDK2,CENPF,CLSPN,CRLF3,DLG1,DNA2,GTSE1,HRAS,HYAL1,ID2,KANK2,NAE1,PID1,PLK3,PROX1,PSMA2,PSMA7,PSMB1,PSMB3,PSMB4,PSMB7,PSMB9,PSMC3,PSMC6,PSMD1,PSMD11,PSMD13,PSMD14,PSMD2,PSMD4,PSMD7,PSME4,RFWD3,SMARCA4,TIPIN,TOP2A,UBE2L3
cluster4	GO:0051439	6	12	regulation of ubiquitin-protein ligase activity involved in mitotic cell cycle	2.95647e-09	5.4149e-07	28	0.012844	78	0.00409599	3.136	ANAPC11,BUB1B,CCNB1,CDC20,CDC27,CDK1,CDK2,FBXO5,FZR1,MAD2L1,PSMA2,PSMA7,PSMB1,PSMB3,PSMB4,PSMB7,PSMB9,PSMC3,PSMC6,PSMD1,PSMD11,PSMD13,PSMD14,PSMD2,PSMD4,PSMD7,PSME4,UBE2C
cluster4	GO:0016070	6	8	RNA metabolic process	3.49216e-09	6.2051e-07	533	0.244495	3704	0.194507	1.257	A1CF,ABLIM1,ABT1,ACAD8,ACTL6A,ACVR1B,ADAD1,AFF1,AGGF1,AKIRIN2,AQR,ARID1A,ARID4B,ARNT2,ARNTL2,ASF1B,ASH1L,ASXL1,ATMIN,ATXN1,ATXN3L,AURKB,BANP,BCDIN3D,BICD1,BIRC2,BLM,BMPR2,BPTF,BRCA1,BRCA2,BRD8,BRIP1,BRMS1L,BTG1,BTK,BUD13,C10orf137,C11orf30,CAMK1D,CAND1,CARS2,CASP8AP2,CAT,CCAR1,CCNA2,CCNB1,CCNT1,CD3EAP,CD40,CD86,CDC40,CDC45,CDC5L,CDC6,CDK1,CDK11B,CDK2,CDK5,CDK5RAP2,CEBPD,CENPF,CENPK,CGA,CGGBP1,CHA…
cluster4	GO:0006260	7	9	DNA replication	3.95613e-09	6.92613e-07	64	0.0293578	262	0.0137583	2.134	ATR,ATRIP,BLM,BRCA2,CCNE2,CDC25A,CDC25C,CDC45,CDC6,CDK1,CDK2,CENPF,CHAF1A,CHEK1,CHTF8,CLSPN,DNA2,DSCC1,DTL,E2F8,ESCO2,FANCM,FEN1,GINS1,GINS3,GINS4,HRAS,KIAA0101,MCM10,MCM4,MCM8,MRE11A,NAE1,NFIX,ORC1,ORC3,ORC5,PID1,POLA1,POLA2,POLE2,POLH,PPIA,PTMS,RBM14,RECQL4,RFC2,RFC4,RFC5,RMI1,RPA3,RRM1,RRM2,SMC3,SSBP1,STRA13,SUPT16H,TERF1,TFAM,TGFB3,TIPIN,TK1,TOP1,TOP2A
cluster4	GO:0051351	7	8	positive regulation of ligase activity	7.06216e-09	1.21848e-06	29	0.0133028	85	0.00446358	2.98	ANAPC11,CCNB1,CDC20,CDC27,CDK1,FBXO5,FZR1,GCLM,PIN1,PSMA2,PSMA7,PSMB1,PSMB3,PSMB4,PSMB7,PSMB9,PSMC3,PSMC6,PSMD1,PSMD11,PSMD13,PSMD14,PSMD2,PSMD4,PSMD7,PSME4,UBE2C,UBE2N,UBE2S
cluster4	GO:0051340	6	7	regulation of ligase activity	7.59799e-09	1.2922e-06	32	0.0146789	99	0.00519876	2.824	ANAPC11,BUB1B,CCNB1,CDC20,CDC27,CDK1,CDK2,FBXO5,FZR1,GCLM,MAD2L1,PIN1,PSMA2,PSMA7,PSMB1,PSMB3,PSMB4,PSMB7,PSMB9,PSMC3,PSMC6,PSMD1,PSMD11,PSMD13,PSMD14,PSMD2,PSMD4,PSMD7,PSME4,UBE2C,UBE2N,UBE2S
cluster4	GO:0051443	8	12	positive regulation of ubiquitin-protein ligase activity	8.97793e-09	1.50538e-06	28	0.012844	81	0.00425353	3.02	ANAPC11,CCNB1,CDC20,CDC27,CDK1,FBXO5,FZR1,PIN1,PSMA2,PSMA7,PSMB1,PSMB3,PSMB4,PSMB7,PSMB9,PSMC3,PSMC6,PSMD1,PSMD11,PSMD13,PSMD14,PSMD2,PSMD4,PSMD7,PSME4,UBE2C,UBE2N,UBE2S
cluster4	GO:0051438	7	11	regulation of ubiquitin-protein ligase activity	9.99069e-09	1.65193e-06	31	0.0142202	95	0.00498871	2.85	ANAPC11,BUB1B,CCNB1,CDC20,CDC27,CDK1,CDK2,FBXO5,FZR1,MAD2L1,PIN1,PSMA2,PSMA7,PSMB1,PSMB3,PSMB4,PSMB7,PSMB9,PSMC3,PSMC6,PSMD1,PSMD11,PSMD13,PSMD14,PSMD2,PSMD4,PSMD7,PSME4,UBE2C,UBE2N,UBE2S
cluster4	GO:0051436	7	13	negative regulation of ubiquitin-protein ligase activity involved in mitotic cell cycle	3.14546e-08	5.12969e-06	24	0.0110092	67	0.00351835	3.129	ANAPC11,BUB1B,CDC20,CDC27,FBXO5,FZR1,MAD2L1,PSMA2,PSMA7,PSMB1,PSMB3,PSMB4,PSMB7,PSMB9,PSMC3,PSMC6,PSMD1,PSMD11,PSMD13,PSMD14,PSMD2,PSMD4,PSMD7,UBE2C
cluster4	GO:0006353	8	10	DNA-dependent transcription, termination	3.34016e-08	5.3736e-06	28	0.012844	81	0.00425353	3.02	CDC40,CPSF2,CPSF3,CSTF1,CSTF2,DHX38,ERCC3,GTF2H3,LZTS1,MAGOH,MAZ,NCBP1,PAPOLA,POLR1A,POLR2E,POLR2L,POLR3K,RBM8A,RNPS1,SNRPB,SNRPE,SNRPF,SRSF6,SRSF7,TAF1B,TTF2,U2AF1,XRN2
cluster4	GO:0051437	7	13	positive regulation of ubiquitin-protein ligase activity involved in mitotic cell cycle	4.15039e-08	6.58806e-06	25	0.0114679	72	0.00378092	3.033	ANAPC11,CCNB1,CDC20,CDC27,CDK1,FBXO5,FZR1,PSMA2,PSMA7,PSMB1,PSMB3,PSMB4,PSMB7,PSMB9,PSMC3,PSMC6,PSMD1,PSMD11,PSMD13,PSMD14,PSMD2,PSMD4,PSMD7,PSME4,UBE2C
cluster4	GO:0010467	6	6	gene expression	4.48239e-08	7.02144e-06	581	0.266514	4170	0.218978	1.217	A1CF,ABLIM1,ABT1,ACAD8,ACTL6A,ACVR1B,ADAD1,ADAMTS2,ADAMTS3,ADK,AFF1,AGGF1,AKIRIN2,ANK2,APTX,AQR,ARID1A,ARID4B,ARNT2,ARNTL2,ASF1B,ASH1L,ASMT,ASXL1,ATMIN,ATXN1,ATXN3L,AURKA,AURKB,BANP,BCDIN3D,BICD1,BIRC2,BLM,BMPR2,BPTF,BRCA1,BRCA2,BRD8,BRIP1,BRMS1L,BTG1,BTK,BUD13,C10orf137,C11orf30,CAMK1D,CAND1,CARS2,CASP2,CASP8AP2,CAT,CCAR1,CCNA2,CCNB1,CCNT1,CD3EAP,CD40,CD86,CDC40,CDC45,CDC5L,CDC6,CDK1,CDK11B,CDK2…
cluster4	GO:0006323	5	10	DNA packaging	4.72227e-08	7.30111e-06	37	0.0169725	132	0.00693168	2.449	ASF1B,ASH1L,CASC5,CCNB1,CDCA5,CDK1,CENPI,CENPK,CENPN,CENPO,CENPW,CHAF1A,H2AFX,H2AFZ,HAT1,HIST1H2AB,HIST1H2BH,HIST1H2BN,HIST1H3F,HJURP,MLF1IP,NAA10,NCAPD2,NCAPD3,NCAPG,NCAPG2,NCAPH,NUSAP1,OIP5,PRM2,PRM3,RUVBL1,SMC2,SRPK1,TOP2A,TSPYL1,TSPYL4
cluster4	GO:0071158	8	9	positive regulation of cell cycle arrest	7.97817e-08	1.20228e-05	26	0.0119266	78	0.00409599	2.912	BRCA1,CASP2,CDK2,CRLF3,GTSE1,ID2,MED25,PRKACA,PSMA2,PSMA7,PSMB1,PSMB3,PSMB4,PSMB7,PSMB9,PSMC3,PSMC6,PSMD1,PSMD11,PSMD13,PSMD14,PSMD2,PSMD4,PSMD7,PSME4,UHRF2
cluster4	GO:0006403	5	5	RNA localization	1.20306e-07	1.79031e-05	38	0.0174312	131	0.00687917	2.534	BICD1,BUD13,CDC40,CKAP5,CPSF2,CPSF3,DDX19A,DHX38,EIF5A,ENY2,EXOSC10,HHEX,IGF2BP1,KHDRBS1,MAGOH,MEX3D,NCBP1,NUP107,NUP188,NUP214,NUP50,NUP54,NUP62,NUP88,NXF3,NXT2,PRPF6,RAN,RBM8A,RNPS1,SMG1,SRSF6,SRSF7,THOC1,TMEM48,U2AF1,XPO1,XPO7
cluster4	GO:0006369	9	11	termination of RNA polymerase II transcription	1.62256e-07	2.38477e-05	19	0.0087156	45	0.00236307	3.688	CDC40,CPSF2,CPSF3,CSTF1,CSTF2,DHX38,MAGOH,MAZ,NCBP1,PAPOLA,RBM8A,RNPS1,SNRPB,SNRPE,SNRPF,SRSF6,SRSF7,TTF2,U2AF1
cluster4	GO:0051352	7	8	negative regulation of ligase activity	1.8635e-07	2.67289e-05	24	0.0110092	72	0.00378092	2.912	ANAPC11,BUB1B,CDC20,CDC27,FBXO5,FZR1,MAD2L1,PSMA2,PSMA7,PSMB1,PSMB3,PSMB4,PSMB7,PSMB9,PSMC3,PSMC6,PSMD1,PSMD11,PSMD13,PSMD14,PSMD2,PSMD4,PSMD7,UBE2C
cluster4	GO:0051444	8	12	negative regulation of ubiquitin-protein ligase activity	1.8635e-07	2.67289e-05	24	0.0110092	72	0.00378092	2.912	ANAPC11,BUB1B,CDC20,CDC27,FBXO5,FZR1,MAD2L1,PSMA2,PSMA7,PSMB1,PSMB3,PSMB4,PSMB7,PSMB9,PSMC3,PSMC6,PSMD1,PSMD11,PSMD13,PSMD14,PSMD2,PSMD4,PSMD7,UBE2C
cluster4	GO:0006310	7	9	DNA recombination	2.06853e-07	2.93165e-05	48	0.0220183	193	0.010135	2.173	ACTL6A,BLM,BRCA1,BRCA2,CD40,CHEK1,DNA2,EXO1,EXOSC3,FANCM,FEN1,H2AFX,MCM8,MLH3,MRE11A,MSH2,MSH3,NDNL2,POLA1,POLA2,POLE2,PRDM9,PRKDC,PSMC3IP,PSMD14,RAD51AP1,RAD51C,RBM14,RECQL4,RFC2,RFC4,RFC5,RPA3,RUVBL1,RUVBL2,SIRT6,SLX4,SMC2,SMC5,SMC6,STRA13,TOP2A,TP53BP1,TRIP13,UBE2N,XRCC2,XRCC6,ZFYVE26
cluster4	GO:0007010	6	6	cytoskeleton organization	2.57879e-07	3.61182e-05	139	0.0637615	777	0.0408024	1.563	ABLIM1,ALDOA,AMOT,ANLN,AQP2,ATP2C1,AURKA,AURKB,BAG4,BICD1,BIN3,BRCA1,BRCA2,BRWD3,BUB1B,CAPN6,CAPZA1,CASC5,CCNB1,CCNF,CDK1,CDK2,CDK5,CDK5RAP2,CEP135,CEP72,CHEK1,CKAP2,CKAP5,CNP,CNTROB,CRIPT,CROCC,CYTH2,DIAPH1,DIAPH3,DLC1,DLG1,DNAJB6,DOCK7,DYNC1LI2,ECT2,EFNA5,ELN,EPB41L2,EPS8,EZR,FBXO5,FERMT2,FGD1,FGF13,FITM2,GAPDH,GAS2L1,GAS2L3,GAS7,GHRL,GPSM2,HAUS1,HAUS7,HRAS,ITGB1,KIAA0101,KIF11,KIF18A,KIF20A,KI…
cluster4	GO:0000209	11	12	protein polyubiquitination	2.8877e-07	3.99746e-05	42	0.0192661	163	0.00855958	2.251	ANAPC11,BIRC2,BLMH,BRCA1,CDC27,DTL,DZIP3,FZR1,G2E3,HUWE1,OTUB1,PSMA2,PSMA7,PSMB1,PSMB3,PSMB4,PSMB7,PSMB9,PSMC3,PSMC6,PSMD1,PSMD11,PSMD13,PSMD14,PSMD2,PSMD4,PSMD7,PSME4,RNF20,RNF5,SKP2,TPP2,TRIM5,TRIP12,UBE2C,UBE2G2,UBE2L3,UBE2N,UBE2S,UBE2T,UBE2V1,UBE4B
cluster4	GO:0006261	8	10	DNA-dependent DNA replication	3.20938e-07	4.39169e-05	30	0.0137615	97	0.00509374	2.702	BLM,BRCA2,CCNE2,CDC45,CDK2,DNA2,E2F8,FANCM,FEN1,GINS1,GINS4,MCM4,MCM8,MRE11A,ORC1,ORC5,PID1,POLA1,POLA2,POLE2,RFC2,RFC4,RFC5,RPA3,SMC3,STRA13,TERF1,TFAM,TIPIN,TOP2A
cluster4	GO:0006520	5	9	cellular amino acid metabolic process	4.19635e-07	5.67699e-05	84	0.0385321	442	0.0232106	1.66	AASS,ACAD8,ACMSD,ADC,ADI1,AGXT2L1,ALDH4A1,ALDH6A1,ASL,BCAT2,BCKDHB,BHMT2,CARS2,CBS,CCBL1,CGA,CSAD,DARS,DBT,DDAH1,DDC,DLD,DMGDH,DNMT3A,EARS2,EGLN1,EIF5A,G6PD,GAD2,GATC,GCDH,GCLM,GGCT,GLDC,GLO1,GLUD1,GLUD2,GPT,GSTA4,GSTK1,HAAO,HSD17B10,KMO,LGSN,MAT2B,MGST1,MSRA,MTHFD2L,MTHFR,MTR,MTRR,MUT,OAZ2,OTUB2,PADI1,PADI6,PLA2G2A,PPA1,PRODH2,PSMA2,PSMA7,PSMB1,PSMB3,PSMB4,PSMB7,PSMB9,PSMC3,PSMC6,PSMD1,PSMD11,PS…
cluster4	GO:0031397	10	11	negative regulation of protein ubiquitination	5.52244e-07	7.38704e-05	28	0.012844	95	0.00498871	2.575	ANAPC11,BUB1B,CDC20,CDC27,CDK5,FBXO5,FZR1,MAD2L1,NXN,OTUB1,PSMA2,PSMA7,PSMB1,PSMB3,PSMB4,PSMB7,PSMB9,PSMC3,PSMC6,PSMD1,PSMD11,PSMD13,PSMD14,PSMD2,PSMD4,PSMD7,TRIP12,UBE2C
cluster4	GO:0051297	7	7	centrosome organization	9.51348e-07	0.000125842	22	0.0100917	61	0.00320328	3.15	AURKA,BRCA1,BRCA2,CCNF,CDK1,CDK2,CDK5RAP2,CEP135,CHEK1,CKAP5,CNTROB,CROCC,HAUS1,HAUS7,KIAA0101,KIF11,NDE1,PLK4,RANBP1,SAC3D1,SGOL1,XPO1
cluster4	GO:0033554	5	6	cellular response to stress	1.2489e-06	0.000162079	189	0.0866972	1176	0.061755	1.404	ACTL6A,ADM,AIFM1,APTX,AQP2,ARPP21,ATG10,ATG4C,ATMIN,ATR,ATRIP,BCCIP,BLM,BMPR2,BRCA1,BRCA2,BRCC3,BRIP1,C11orf30,CASP2,CAT,CBS,CCDC47,CCNA2,CCNB1,CDCA5,CDK1,CDK2,CHAF1A,CHEK1,CLSPN,CRKL,CRYGD,CTNNA1,DEK,DHX9,DNA2,DTL,ECT2,EGLN1,EIF2B3,EPHB1,ERCC3,EXO1,FANCC,FANCD2,FANCI,FANCL,FANCM,FECH,FEN1,FGF12,FOXM1,FZD7,FZR1,G6PD,GAS2L1,GEN1,GPX3,GSK3A,GTF2H3,GTSE1,H2AFX,HFE,HMGN1,HRAS,HUWE1,ID2,IGF2BP1,IKBKG,…
cluster4	GO:0022904	7	7	respiratory electron transport chain	1.25252e-06	0.000162079	27	0.0123853	99	0.00519876	2.382	ATP5B,ATP5G1,ATP5J,ATP5J2,COX15,COX3,COX5A,COX6A1,COX6C,COX8A,DLD,NDUFA11,NDUFA13,NDUFA2,NDUFA4,NDUFA6,NDUFA9,NDUFB1,NDUFB11,NDUFB2,NDUFB3,NDUFB6,NDUFB8,NDUFS1,SDHC,UQCRB,UQCRQ
cluster4	GO:0019884	5	5	antigen processing and presentation of exogenous antigen	1.42736e-06	0.000182718	40	0.0183486	165	0.0086646	2.118	AP1M2,AP1S2,AP2A1,AP2B1,AP3B1,CANX,CLTC,DCTN3,DYNC1LI2,HLA-DOA,HLA-DQA2,KIF11,KIF18A,KIF22,KIF23,KIF2C,KIF4A,KIFAP3,PSMA2,PSMA7,PSMB1,PSMB3,PSMB4,PSMB7,PSMB9,PSMC3,PSMC6,PSMD1,PSMD11,PSMD13,PSMD14,PSMD2,PSMD4,PSMD7,PSME4,RACGAP1,SEC61A2,SEC61B,SEC61G,SH3GL2
cluster4	GO:0031398	10	11	positive regulation of protein ubiquitination	1.61477e-06	0.000204509	34	0.0155963	131	0.00687917	2.267	ANAPC11,ANGPT1,BRCA1,CCNB1,CDC20,CDC27,CDK1,FANCI,FBXO5,FZR1,NDNL2,PIN1,PSMA2,PSMA7,PSMB1,PSMB3,PSMB4,PSMB7,PSMB9,PSMC3,PSMC6,PSMD1,PSMD11,PSMD13,PSMD14,PSMD2,PSMD4,PSMD7,PSME4,STRA13,TRIM67,UBE2C,UBE2N,UBE2S
cluster4	GO:0048002	5	5	antigen processing and presentation of peptide antigen	1.70936e-06	0.00021421	42	0.0192661	178	0.00934727	2.061	AP1M2,AP1S2,AP2A1,AP2B1,BLMH,CANX,CLTC,DCTN3,DYNC1LI2,HFE,HLA-DOA,HLA-DQA2,KIF11,KIF18A,KIF22,KIF23,KIF2C,KIF4A,KIFAP3,PSMA2,PSMA7,PSMB1,PSMB3,PSMB4,PSMB7,PSMB9,PSMC3,PSMC6,PSMD1,PSMD11,PSMD13,PSMD14,PSMD2,PSMD4,PSMD7,PSME4,RACGAP1,SEC61A2,SEC61B,SEC61G,SH3GL2,TPP2
cluster4	GO:0071779	10	10	G1/S transition checkpoint	1.98358e-06	0.000245985	25	0.0114679	84	0.00441107	2.6	CASP2,CDK2,DLG1,GTSE1,HRAS,PLK3,PROX1,PSMA2,PSMA7,PSMB1,PSMB3,PSMB4,PSMB7,PSMB9,PSMC3,PSMC6,PSMD1,PSMD11,PSMD13,PSMD14,PSMD2,PSMD4,PSMD7,PSME4,RFWD3
cluster4	GO:0007052	7	9	mitotic spindle organization	2.21049e-06	0.000271297	15	0.00688073	34	0.00178543	3.854	AURKB,CCNB1,KIF11,KIF23,MYBL2,NDC80,PRC1,RACGAP1,RAN,RHOA,SMC3,SPC25,STMN1,TPX2,TTK
cluster4	GO:0034501	9	10	protein localization to kinetochore	2.44683e-06	0.00029724	6	0.00275229	6	0.000315076	8.735	AURKB,BUB1B,CASC5,CDK1,GSG2,ZW10
cluster4	GO:0002478	6	6	antigen processing and presentation of exogenous peptide antigen	2.57684e-06	0.000309872	39	0.0178899	163	0.00855958	2.09	AP1M2,AP1S2,AP2A1,AP2B1,CANX,CLTC,DCTN3,DYNC1LI2,HLA-DOA,HLA-DQA2,KIF11,KIF18A,KIF22,KIF23,KIF2C,KIF4A,KIFAP3,PSMA2,PSMA7,PSMB1,PSMB3,PSMB4,PSMB7,PSMB9,PSMC3,PSMC6,PSMD1,PSMD11,PSMD13,PSMD14,PSMD2,PSMD4,PSMD7,PSME4,RACGAP1,SEC61A2,SEC61B,SEC61G,SH3GL2
cluster4	GO:0000819	6	7	sister chromatid segregation	2.74225e-06	0.000326464	19	0.0087156	50	0.00262564	3.319	CCNB1,CDCA5,DLGAP5,DSCC1,GSG2,KIF18A,KIFC1,MAD2L1,NCAPD2,NCAPD3,NCAPG,NCAPH,NDC80,NUSAP1,SMC2,SMC5,TOP2A,ZW10,ZWINT
cluster4	GO:0031023	6	6	microtubule organizing center organization	3.63801e-06	0.000428817	22	0.0100917	65	0.00341333	2.957	AURKA,BRCA1,BRCA2,CCNF,CDK1,CDK2,CDK5RAP2,CEP135,CHEK1,CKAP5,CNTROB,CROCC,HAUS1,HAUS7,KIAA0101,KIF11,NDE1,PLK4,RANBP1,SAC3D1,SGOL1,XPO1
cluster4	GO:0000070	7	8	mitotic sister chromatid segregation	4.04058e-06	0.000471599	18	0.00825688	47	0.0024681	3.345	CCNB1,CDCA5,DLGAP5,DSCC1,GSG2,KIF18A,KIFC1,MAD2L1,NCAPD2,NCAPD3,NCAPG,NCAPH,NDC80,NUSAP1,SMC2,SMC5,ZW10,ZWINT
cluster4	GO:0031396	9	10	regulation of protein ubiquitination	5.09616e-06	0.000589028	41	0.0188073	177	0.00929475	2.023	ANAPC11,ANGPT1,BRCA1,BUB1B,CCNB1,CDC20,CDC27,CDK1,CDK2,CDK5,FANCI,FBXO5,FZR1,MAD2L1,NDNL2,NXN,OTUB1,PIN1,PSMA2,PSMA7,PSMB1,PSMB3,PSMB4,PSMB7,PSMB9,PSMC3,PSMC6,PSMD1,PSMD11,PSMD13,PSMD14,PSMD2,PSMD4,PSMD7,PSME4,STRA13,TRIM67,TRIP12,UBE2C,UBE2N,UBE2S
cluster4	GO:0051168	7	8	nuclear export	5.25527e-06	0.000601577	31	0.0142202	114	0.00598645	2.375	ATXN1,BUD13,CCHCR1,CDC40,CDK5,CPSF2,CPSF3,DHX38,EIF5A,EMD,HHEX,KHDRBS1,MAGOH,NCBP1,NUP107,NUP214,NXF3,PRKACA,RAN,RBM8A,RNPS1,SMG1,SRSF6,SRSF7,THOC1,TXN,U2AF1,UHMK1,XPO1,XPO4,XPO7
cluster4	GO:0051028	6	9	mRNA transport	5.53413e-06	0.000627465	30	0.0137615	107	0.00561886	2.449	BUD13,CDC40,CPSF2,CPSF3,DDX19A,DHX38,EIF5A,ENY2,HHEX,MAGOH,NCBP1,NUP107,NUP188,NUP214,NUP50,NUP54,NUP62,NUP88,NXF3,NXT2,RBM8A,RNPS1,SMG1,SRSF6,SRSF7,THOC1,TMEM48,U2AF1,XPO1,XPO7
cluster4	GO:0050657	7	7	nucleic acid transport	6.2735e-06	0.000691537	33	0.0151376	124	0.00651158	2.325	BUD13,CDC40,CKAP5,CPSF2,CPSF3,DDX19A,DHX38,EIF5A,ENY2,HHEX,KHDRBS1,MAGOH,NCBP1,NUP107,NUP188,NUP214,NUP50,NUP54,NUP62,NUP88,NXF3,NXT2,RAN,RBM8A,RNPS1,SMG1,SRSF6,SRSF7,THOC1,TMEM48,U2AF1,XPO1,XPO7
cluster4	GO:0050658	5	8	RNA transport	6.2735e-06	0.000691537	33	0.0151376	124	0.00651158	2.325	BUD13,CDC40,CKAP5,CPSF2,CPSF3,DDX19A,DHX38,EIF5A,ENY2,HHEX,KHDRBS1,MAGOH,NCBP1,NUP107,NUP188,NUP214,NUP50,NUP54,NUP62,NUP88,NXF3,NXT2,RAN,RBM8A,RNPS1,SMG1,SRSF6,SRSF7,THOC1,TMEM48,U2AF1,XPO1,XPO7
cluster4	GO:0007098	6	8	centrosome cycle	7.17501e-06	0.000783656	16	0.00733945	40	0.00210051	3.494	AURKA,BRCA1,BRCA2,CCNF,CDK1,CDK2,CDK5RAP2,CEP135,CHEK1,CNTROB,KIF11,NDE1,PLK4,RANBP1,SAC3D1,XPO1
cluster4	GO:0006977	9	12	DNA damage response, signal transduction by p53 class mediator resulting in cell cycle arrest	7.61942e-06	0.000802736	20	0.00917431	65	0.00341333	2.688	CASP2,CDK2,GTSE1,PSMA2,PSMA7,PSMB1,PSMB3,PSMB4,PSMB7,PSMB9,PSMC3,PSMC6,PSMD1,PSMD11,PSMD13,PSMD14,PSMD2,PSMD4,PSMD7,PSME4
cluster4	GO:0072413	6	9	signal transduction involved in mitotic cell cycle checkpoint	7.61942e-06	0.000802736	20	0.00917431	65	0.00341333	2.688	CASP2,CDK2,GTSE1,PSMA2,PSMA7,PSMB1,PSMB3,PSMB4,PSMB7,PSMB9,PSMC3,PSMC6,PSMD1,PSMD11,PSMD13,PSMD14,PSMD2,PSMD4,PSMD7,PSME4
cluster4	GO:0072431	8	11	signal transduction involved in mitotic cell cycle G1/S transition DNA damage checkpoint	7.61942e-06	0.000802736	20	0.00917431	65	0.00341333	2.688	CASP2,CDK2,GTSE1,PSMA2,PSMA7,PSMB1,PSMB3,PSMB4,PSMB7,PSMB9,PSMC3,PSMC6,PSMD1,PSMD11,PSMD13,PSMD14,PSMD2,PSMD4,PSMD7,PSME4
cluster4	GO:0072474	7	10	signal transduction involved in mitotic cell cycle G1/S checkpoint	7.61942e-06	0.000802736	20	0.00917431	65	0.00341333	2.688	CASP2,CDK2,GTSE1,PSMA2,PSMA7,PSMB1,PSMB3,PSMB4,PSMB7,PSMB9,PSMC3,PSMC6,PSMD1,PSMD11,PSMD13,PSMD14,PSMD2,PSMD4,PSMD7,PSME4
cluster4	GO:0031575	9	11	mitotic cell cycle G1/S transition checkpoint	8.75996e-06	0.000906846	23	0.0105505	80	0.00420102	2.511	CASP2,CDK2,DLG1,GTSE1,HRAS,PSMA2,PSMA7,PSMB1,PSMB3,PSMB4,PSMB7,PSMB9,PSMC3,PSMC6,PSMD1,PSMD11,PSMD13,PSMD14,PSMD2,PSMD4,PSMD7,PSME4,RFWD3
cluster4	GO:0000724	9	11	double-strand break repair via homologous recombination	9.78125e-06	0.00098359	17	0.00779817	46	0.00241559	3.228	BLM,BRCA1,BRCA2,CHEK1,H2AFX,MCM8,MRE11A,PSMD14,RAD51AP1,RPA3,SIRT6,SLX4,SMC5,TP53BP1,UBE2N,XRCC2,ZFYVE26
cluster4	GO:0000725	8	10	recombinational repair	9.78125e-06	0.00098359	17	0.00779817	46	0.00241559	3.228	BLM,BRCA1,BRCA2,CHEK1,H2AFX,MCM8,MRE11A,PSMD14,RAD51AP1,RPA3,SIRT6,SLX4,SMC5,TP53BP1,UBE2N,XRCC2,ZFYVE26
cluster4	GO:0072401	8	9	signal transduction involved in DNA integrity checkpoint	9.83177e-06	0.00098359	20	0.00917431	66	0.00346584	2.647	CASP2,CDK2,GTSE1,PSMA2,PSMA7,PSMB1,PSMB3,PSMB4,PSMB7,PSMB9,PSMC3,PSMC6,PSMD1,PSMD11,PSMD13,PSMD14,PSMD2,PSMD4,PSMD7,PSME4
cluster4	GO:0072422	8	10	signal transduction involved in DNA damage checkpoint	9.83177e-06	0.00098359	20	0.00917431	66	0.00346584	2.647	CASP2,CDK2,GTSE1,PSMA2,PSMA7,PSMB1,PSMB3,PSMB4,PSMB7,PSMB9,PSMC3,PSMC6,PSMD1,PSMD11,PSMD13,PSMD14,PSMD2,PSMD4,PSMD7,PSME4
cluster4	GO:0072404	8	9	signal transduction involved in G1/S transition checkpoint	1.04367e-05	0.0010354	20	0.00917431	66	0.00346584	2.647	CASP2,CDK2,GTSE1,PSMA2,PSMA7,PSMB1,PSMB3,PSMB4,PSMB7,PSMB9,PSMC3,PSMC6,PSMD1,PSMD11,PSMD13,PSMD14,PSMD2,PSMD4,PSMD7,PSME4
cluster4	GO:0022900	6	6	electron transport chain	1.06344e-05	0.0010463	32	0.0146789	137	0.00719424	2.04	ATP5B,ATP5G1,ATP5J,ATP5J2,COX15,COX3,COX5A,COX6A1,COX6C,COX8A,CYB5B,DLD,ENOX2,FADS3,FDXR,NDUFA11,NDUFA13,NDUFA2,NDUFA4,NDUFA6,NDUFA9,NDUFB1,NDUFB11,NDUFB2,NDUFB3,NDUFB6,NDUFB8,NDUFS1,SDHC,TXN,UQCRB,UQCRQ
cluster4	GO:0045333	7	7	cellular respiration	1.15625e-05	0.00112829	34	0.0155963	149	0.0078244	1.993	ATP5B,ATP5G1,ATP5J,ATP5J2,BLOC1S1,CAT,COX15,COX3,COX5A,COX6A1,COX6C,COX8A,CS,DHTKD1,DLD,IDH3B,MDH1B,NDUFA11,NDUFA13,NDUFA2,NDUFA4,NDUFA6,NDUFA9,NDUFB1,NDUFB11,NDUFB2,NDUFB3,NDUFB6,NDUFB8,NDUFS1,SDHC,SLC25A14,UQCRB,UQCRQ
cluster4	GO:0006521	7	8	regulation of cellular amino acid metabolic process	1.26851e-05	0.00122628	18	0.00825688	57	0.00299323	2.759	OAZ2,PSMA2,PSMA7,PSMB1,PSMB3,PSMB4,PSMB7,PSMB9,PSMC3,PSMC6,PSMD1,PSMD11,PSMD13,PSMD14,PSMD2,PSMD4,PSMD7,PSME4
cluster4	GO:1901605	6	10	alpha-amino acid metabolic process	1.27727e-05	0.00122628	39	0.0178899	169	0.00887465	2.016	AASS,ACAD8,ACMSD,ADC,ADI1,ALDH4A1,ALDH6A1,ASL,BCAT2,BHMT2,CBS,CCBL1,DDAH1,DLD,DMGDH,DNMT3A,EIF5A,GAD2,GCDH,GCLM,GLDC,GLUD1,GLUD2,GPT,HAAO,KMO,LGSN,MSRA,MTHFD2L,MTHFR,MTRR,MUT,PADI1,PADI6,PRODH2,PYCR2,PYCRL,SHMT1,SRR
cluster4	GO:0072395	7	8	signal transduction involved in cell cycle checkpoint	1.33643e-05	0.00127282	20	0.00917431	67	0.00351835	2.608	CASP2,CDK2,GTSE1,PSMA2,PSMA7,PSMB1,PSMB3,PSMB4,PSMB7,PSMB9,PSMC3,PSMC6,PSMD1,PSMD11,PSMD13,PSMD14,PSMD2,PSMD4,PSMD7,PSME4
cluster4	GO:1901607	7	11	alpha-amino acid biosynthetic process	1.40844e-05	0.00132674	19	0.0087156	58	0.00304574	2.862	ADI1,ALDH4A1,ASL,BHMT2,CBS,EIF5A,GLUD1,GLUD2,LGSN,MTHFD2L,MTHFR,MTRR,PADI1,PADI6,PRODH2,PYCR2,PYCRL,SHMT1,SRR
cluster4	GO:0030261	6	11	chromosome condensation	1.41533e-05	0.00132674	13	0.0059633	30	0.00157538	3.785	CCNB1,CDCA5,CDK1,NCAPD2,NCAPD3,NCAPG,NCAPG2,NCAPH,NUSAP1,PRM2,PRM3,SMC2,TOP2A
cluster4	GO:1901576	5	5	organic substance biosynthetic process	1.44082e-05	0.00134008	653	0.299541	4901	0.257365	1.164	ABLIM1,ABT1,ACAD8,ACLY,ACSL4,ACTL6A,ACVR1B,ADAL,ADC,ADI1,ADK,ADM,AFF1,AGL,AGPAT5,AKIRIN2,AKR1B1,ALDH4A1,ALDOA,ALG6,ALOX15B,ANGPT1,ARID1A,ARID4B,ARNT2,ARNTL2,ASF1B,ASH1L,ASL,ASMT,ASXL1,ATG10,ATMIN,ATP1A2,ATP2C1,ATP5B,ATP5G1,ATP5G3,ATP5J,ATP5J2,ATP7B,ATR,ATRIP,ATXN1,ATXN3L,AURKB,B3GALT4,B3GNT6,B4GALNT1,BANP,BCAT2,BHMT2,BIRC2,BLM,BMPR2,BPTF,BRCA1,BRCA2,BRD8,BRIP1,BRMS1L,BTG1,BTK,C10orf137,C11orf30,C…
cluster4	GO:0031571	6	12	mitotic cell cycle G1/S transition DNA damage checkpoint	1.4564e-05	0.00134255	21	0.00963303	72	0.00378092	2.548	CASP2,CDK2,GTSE1,PSMA2,PSMA7,PSMB1,PSMB3,PSMB4,PSMB7,PSMB9,PSMC3,PSMC6,PSMD1,PSMD11,PSMD13,PSMD14,PSMD2,PSMD4,PSMD7,PSME4,RFWD3
cluster4	GO:0032886	6	6	regulation of microtubule-based process	1.46604e-05	0.00134255	25	0.0114679	85	0.00446358	2.569	AURKA,BRCA1,CCNB1,CCNF,CDK5RAP2,CHEK1,CKAP2,DIAPH1,ECT2,EFNA5,FGF13,GAS2L1,MACF1,MAP6D1,PLK4,RACGAP1,RANBP1,SKA2,SKA3,STMN1,STMN2,TACC3,TERF1,TPX2,XPO1
cluster4	GO:0032465	7	7	regulation of cytokinesis	1.6196e-05	0.00147185	12	0.00550459	26	0.00136533	4.032	AURKB,BIRC6,BRCA2,CDC25B,CDC6,E2F8,ECT2,KIF23,PIN1,PRPF40A,RACGAP1,RHOA
cluster4	GO:0044249	5	5	cellular biosynthetic process	1.68158e-05	0.00151661	643	0.294954	4822	0.253216	1.165	ABLIM1,ABT1,ACAD8,ACLY,ACSL4,ACTL6A,ACVR1B,ADAL,ADC,ADI1,ADK,ADM,AFF1,AGL,AGPAT5,AKIRIN2,AKR1B1,ALDH4A1,ALDOA,ALG6,ALOX15B,ANGPT1,ARID1A,ARID4B,ARNT2,ARNTL2,ASF1B,ASH1L,ASL,ASMT,ASXL1,ATG10,ATMIN,ATP1A2,ATP2C1,ATP5B,ATP5G1,ATP5G3,ATP5J,ATP5J2,ATP7B,ATR,ATRIP,ATXN1,ATXN3L,AURKB,B3GALT4,B3GNT6,B4GALNT1,BANP,BCAT2,BHMT2,BIRC2,BLM,BMPR2,BPTF,BRCA1,BRCA2,BRD8,BRIP1,BRMS1L,BTG1,BTK,C10orf137,C11orf30,C…
cluster4	GO:0006336	9	10	DNA replication-independent nucleosome assembly	1.91627e-05	0.00168986	10	0.00458716	20	0.00105025	4.368	CASC5,CENPI,CENPK,CENPN,CENPO,CENPW,HJURP,MLF1IP,OIP5,RUVBL1
cluster4	GO:0034080	9	12	CENP-A containing nucleosome assembly at centromere	1.91627e-05	0.00168986	10	0.00458716	20	0.00105025	4.368	CASC5,CENPI,CENPK,CENPN,CENPO,CENPW,HJURP,MLF1IP,OIP5,RUVBL1
cluster4	GO:0034724	8	9	DNA replication-independent nucleosome organization	1.91627e-05	0.00168986	10	0.00458716	20	0.00105025	4.368	CASC5,CENPI,CENPK,CENPN,CENPO,CENPW,HJURP,MLF1IP,OIP5,RUVBL1
cluster4	GO:0006405	6	9	RNA export from nucleus	2.11538e-05	0.00185173	21	0.00963303	68	0.00357087	2.698	BUD13,CDC40,CPSF2,CPSF3,DHX38,EIF5A,HHEX,KHDRBS1,MAGOH,NCBP1,NUP107,NUP214,NXF3,RAN,RBM8A,RNPS1,SMG1,SRSF6,SRSF7,THOC1,U2AF1
cluster4	GO:0007088	8	9	regulation of mitosis	2.2779e-05	0.00196511	24	0.0110092	85	0.00446358	2.466	ANAPC11,AURKA,BUB1,BUB1B,CDC20,CDC25C,CDC27,CDC6,CENPF,CHEK1,DLGAP5,DRD3,FBXO5,KIF20B,MAD2L1,NEK6,NUSAP1,PIN1,PKMYT1,RANBP1,SMC5,TERF1,TTK,UBE2C
cluster4	GO:0051783	8	8	regulation of nuclear division	2.2779e-05	0.00196511	24	0.0110092	85	0.00446358	2.466	ANAPC11,AURKA,BUB1,BUB1B,CDC20,CDC25C,CDC27,CDC6,CENPF,CHEK1,DLGAP5,DRD3,FBXO5,KIF20B,MAD2L1,NEK6,NUSAP1,PIN1,PKMYT1,RANBP1,SMC5,TERF1,TTK,UBE2C
cluster4	GO:0006325	7	7	chromatin organization	2.38323e-05	0.00204118	90	0.0412844	500	0.0262564	1.572	ACTL6A,ARID1A,ASF1B,ASXL1,AURKB,BANP,BPTF,BRCA1,BRCA2,BRCC3,BRD8,C11orf30,CABIN1,CASC5,CCNB1,CDK2,CENPI,CENPK,CENPN,CENPO,CENPW,CHAF1A,CHD8,CHEK1,DEK,DNMT1,DNMT3A,DPPA2,EHMT1,EID1,ELP4,ENY2,EZH2,GSG2,H2AFX,H2AFZ,HIST1H2AB,HIST1H2BH,HIST1H2BN,HIST1H3F,HJURP,HMGN1,HMGN2,HMGN3,HSF4,HUWE1,KDM2A,KDM4B,KDM5C,L3MBTL2,LDB1,MBD3,MLF1IP,MLL2,MLL4,MUM1,OIP5,OTUB1,PBRM1,PYGO2,RBBP5,RBM14,RERE,RNF20,RNF40,RTF…
cluster4	GO:0006406	7	10	mRNA export from nucleus	2.76185e-05	0.0023319	19	0.0087156	59	0.00309825	2.813	BUD13,CDC40,CPSF2,CPSF3,DHX38,EIF5A,HHEX,MAGOH,NCBP1,NUP107,NUP214,NXF3,RBM8A,RNPS1,SMG1,SRSF6,SRSF7,THOC1,U2AF1
cluster4	GO:0006312	8	10	mitotic recombination	2.81025e-05	0.00235606	14	0.00642202	36	0.00189046	3.397	BLM,DNA2,FEN1,MRE11A,POLA1,POLA2,POLE2,RFC2,RFC4,RFC5,RPA3,SMC5,SMC6,TOP2A
cluster4	GO:2000045	9	9	regulation of G1/S transition of mitotic cell cycle	2.8723e-05	0.00237768	26	0.0119266	101	0.00530379	2.249	CASP2,CDK2,DLG1,GTSE1,HRAS,ID2,KANK2,PID1,PSMA2,PSMA7,PSMB1,PSMB3,PSMB4,PSMB7,PSMB9,PSMC3,PSMC6,PSMD1,PSMD11,PSMD13,PSMD14,PSMD2,PSMD4,PSMD7,PSME4,RFWD3
cluster4	GO:0070507	7	9	regulation of microtubule cytoskeleton organization	2.87599e-05	0.00237768	22	0.0100917	73	0.00383343	2.633	AURKA,BRCA1,CCNB1,CCNF,CDK5RAP2,CHEK1,CKAP2,ECT2,EFNA5,FGF13,GAS2L1,MAP6D1,PLK4,RACGAP1,RANBP1,SKA2,SKA3,STMN1,STMN2,TERF1,TPX2,XPO1
cluster4	GO:0031576	10	10	G2/M transition checkpoint	2.92822e-05	0.00240417	14	0.00642202	35	0.00183795	3.494	BLM,BRCA1,BRCC3,CCNA2,CDK1,CHEK1,CLSPN,DTL,FZR1,NEK6,PLK3,TAOK1,TAOK2,TOP2A
cluster4	GO:0000910	5	5	cytokinesis	3.50744e-05	0.00286	27	0.0123853	100	0.00525127	2.359	ANLN,ARL3,AURKB,BIN3,BIRC6,BRCA2,CDC25B,CDC6,CEP55,CKAP2,CNTROB,DCTN3,E2F8,ECT2,INCENP,KIF20A,KIF23,NEK6,NUSAP1,PIN1,PLK3,PRC1,PRPF40A,RACGAP1,RHOA,RHOB,ZFYVE26
cluster4	GO:0009063	6	10	cellular amino acid catabolic process	3.66211e-05	0.00296581	27	0.0123853	106	0.00556635	2.225	AASS,ACAD8,ACMSD,ALDH4A1,ALDH6A1,ASL,BCAT2,BCKDHB,CBS,CCBL1,CSAD,DBT,DDAH1,DLD,DMGDH,GAD2,GCDH,GLDC,GLUD1,GLUD2,GPT,HAAO,HSD17B10,KMO,PRODH2,SHMT1,SUOX
cluster4	GO:0010948	7	8	negative regulation of cell cycle process	4.32223e-05	0.00347677	27	0.0123853	103	0.00540881	2.29	ANAPC11,BRCA1,BUB1,BUB1B,CCNF,CDC20,CDC27,CDC45,CDC6,CDK5RAP2,CENPF,CHEK1,CLSPN,CRLF3,DNA2,FBXO5,KANK2,MAD2L1,MRE11A,MSH2,NAE1,SMARCA4,SMC3,TERF1,TIPIN,TTK,UBE2C
cluster4	GO:0051321	5	6	meiotic cell cycle	4.37081e-05	0.00349224	36	0.0165138	155	0.00813947	2.029	BRCA2,CCNB3,CDC20,CDC25B,CDK2,EXO1,FANCD2,FANCM,FBXO5,FZR1,H2AFX,MKI67,MLH3,MRE11A,MSH2,MSH3,PIM2,PRDM9,PSMC3IP,PSMD13,RAD51C,SGOL1,SGOL2,SMC2,SMC3,STRA13,SUV39H2,TAF1L,TDRD1,TOP2A,TOP3A,TRIP13,TUBG1,UTP14C,XRCC2,ZW10
cluster4	GO:0006091	5	5	generation of precursor metabolites and energy	5.23061e-05	0.00415136	76	0.0348624	431	0.022633	1.54	ABCC8,ACLY,ADCY9,AGL,ALDOA,ATP5B,ATP5G1,ATP5J,ATP5J2,BLOC1S1,CACNA2D2,CAT,COX15,COX3,COX5A,COX6A1,COX6C,COX8A,CS,CYB5B,DHTKD1,DLD,ENOX2,EPM2A,FADS3,FDXR,FECH,GAPDH,GBE1,GPI,GSK3A,GYS1,HK1,HK2,IDH3B,IL6ST,IQGAP1,ITPR2,LDHA,MARCKS,MDH1B,MSH2,NDUFA11,NDUFA13,NDUFA2,NDUFA4,NDUFA6,NDUFA9,NDUFB1,NDUFB11,NDUFB2,NDUFB3,NDUFB6,NDUFB8,NDUFS1,PASK,PFKFB3,PGAM1,PGK1,PID1,PPARD,PPP1CA,PPP1R3F,PRKACA,RAPGEF4,S…
cluster4	GO:0031055	10	10	chromatin remodeling at centromere	5.32404e-05	0.00419753	10	0.00458716	22	0.00115528	3.971	CASC5,CENPI,CENPK,CENPN,CENPO,CENPW,HJURP,MLF1IP,OIP5,RUVBL1
cluster4	GO:0002479	8	8	antigen processing and presentation of exogenous peptide antigen via MHC class I, TAP-dependent	5.37749e-05	0.00421178	20	0.00917431	74	0.00388594	2.361	PSMA2,PSMA7,PSMB1,PSMB3,PSMB4,PSMB7,PSMB9,PSMC3,PSMC6,PSMD1,PSMD11,PSMD13,PSMD14,PSMD2,PSMD4,PSMD7,PSME4,SEC61A2,SEC61B,SEC61G
cluster4	GO:0007126	5	7	meiosis	5.68769e-05	0.00439688	35	0.016055	151	0.00792942	2.025	BRCA2,CCNB3,CDC20,CDC25B,CDK2,EXO1,FANCD2,FANCM,FBXO5,FZR1,H2AFX,MKI67,MLH3,MRE11A,MSH2,MSH3,PIM2,PRDM9,PSMC3IP,PSMD13,RAD51C,SGOL1,SGOL2,SMC2,SMC3,STRA13,SUV39H2,TAF1L,TDRD1,TOP2A,TOP3A,TRIP13,UTP14C,XRCC2,ZW10
cluster4	GO:0051327	5	8	M phase of meiotic cell cycle	5.68769e-05	0.00439688	35	0.016055	151	0.00792942	2.025	BRCA2,CCNB3,CDC20,CDC25B,CDK2,EXO1,FANCD2,FANCM,FBXO5,FZR1,H2AFX,MKI67,MLH3,MRE11A,MSH2,MSH3,PIM2,PRDM9,PSMC3IP,PSMD13,RAD51C,SGOL1,SGOL2,SMC2,SMC3,STRA13,SUV39H2,TAF1L,TDRD1,TOP2A,TOP3A,TRIP13,UTP14C,XRCC2,ZW10
cluster4	GO:0034622	7	7	cellular macromolecular complex assembly	5.80876e-05	0.0044615	87	0.0399083	508	0.0266765	1.496	AIFM1,ANGPT1,ANLN,AP2B1,ASF1B,AURKB,BAG4,BICD1,CAND1,CAPZA1,CASC5,CENPF,CENPI,CENPK,CENPN,CENPO,CENPT,CENPW,CHAF1A,COX15,CRP,DIAPH1,DLG1,DNM1L,ELN,FBXO5,FCHO2,FGA,FGB,FGF13,FGG,GAS7,GEMIN5,GEMIN6,H2AFX,H2AFZ,HIP1,HIST1H2AB,HIST1H2BH,HIST1H2BN,HIST1H3F,HJURP,KIF23,MBD2,MED25,MLF1IP,MYH11,NCBP1,NRG3,NUP107,OIP5,PATL1,PFN2,PRPF31,PRPF6,PSMD11,RACGAP1,RDX,RHOA,RIC3,RPA3,RPS6,RUVBL1,SFSWAP,SMAD1,SMAD3…
cluster4	GO:0006354	8	10	DNA-dependent transcription, elongation	5.88544e-05	0.00446454	26	0.0119266	103	0.00540881	2.205	CCNT1,ELP4,ERCC3,EZH2,GTF2A1,GTF2E1,GTF2F1,GTF2H3,HMGN1,HTATSF1,IKBKAP,KIAA1967,LDB1,LZTS1,NCBP1,POLR1A,POLR2A,POLR2E,POLR2L,POLR3K,RTF1,SUPT16H,TAF1B,THOC1,WDR61,ZNF326
cluster4	GO:0006271	8	10	DNA strand elongation involved in DNA replication	5.88771e-05	0.00446454	13	0.0059633	34	0.00178543	3.34	CDC45,DNA2,FEN1,GINS1,GINS4,MCM4,MCM8,POLA1,POLA2,RFC2,RFC4,RFC5,RPA3
cluster4	GO:0000722	8	11	telomere maintenance via recombination	6.65842e-05	0.005017	11	0.00504587	26	0.00136533	3.696	DNA2,FEN1,POLA1,POLA2,POLE2,RFC2,RFC4,RFC5,RPA3,SMC5,SMC6
cluster4	GO:0015931	6	6	nucleobase-containing compound transport	7.71243e-05	0.00577462	34	0.0155963	146	0.00766686	2.034	BUD13,CDC40,CKAP5,CPSF2,CPSF3,DDX19A,DHX38,EIF5A,ENY2,HHEX,KHDRBS1,MAGOH,NCBP1,NUP107,NUP188,NUP214,NUP50,NUP54,NUP62,NUP88,NXF3,NXT2,RAN,RBM8A,RNPS1,SLC35D1,SMG1,SRSF6,SRSF7,THOC1,TMEM48,U2AF1,XPO1,XPO7
cluster4	GO:0034508	7	9	centromere complex assembly	9.47112e-05	0.0070471	12	0.00550459	31	0.00162789	3.381	CASC5,CENPF,CENPI,CENPK,CENPN,CENPO,CENPT,CENPW,HJURP,MLF1IP,OIP5,RUVBL1
cluster4	GO:0002474	6	6	antigen processing and presentation of peptide antigen via MHC class I	9.80152e-05	0.00724764	24	0.0110092	98	0.00514625	2.139	BLMH,CANX,HFE,PSMA2,PSMA7,PSMB1,PSMB3,PSMB4,PSMB7,PSMB9,PSMC3,PSMC6,PSMD1,PSMD11,PSMD13,PSMD14,PSMD2,PSMD4,PSMD7,PSME4,SEC61A2,SEC61B,SEC61G,TPP2
cluster4	GO:0070647	8	9	protein modification by small protein conjugation or removal	0.000102343	0.00749884	104	0.0477064	618	0.0324529	1.47	ANAPC11,ANGPT1,ASB15,ASB8,ASXL1,ATG10,ATXN3L,BIRC2,BIRC6,BLMH,BRCA1,BRCC3,BUB1B,CAND1,CCNB1,CCNF,CDC20,CDC27,CDCA3,CDK1,CDK2,CDK5,COPS6,DCAF7,DTL,DZIP3,ENY2,FANCI,FANCL,FBXL7,FBXO5,FBXO9,FBXW2,FEM1C,FZR1,G2E3,HECW1,HERC4,HUWE1,KEAP1,LRRC41,MAD2L1,MYCBP2,NAE1,NDNL2,NXN,OTUB1,OTUB2,PDZRN3,PIAS2,PIN1,PSMA2,PSMA7,PSMB1,PSMB3,PSMB4,PSMB7,PSMB9,PSMC3,PSMC6,PSMD1,PSMD11,PSMD13,PSMD14,PSMD2,PSMD4,PSMD7,P…
cluster4	GO:0010389	9	9	regulation of G2/M transition of mitotic cell cycle	0.000102672	0.00749884	12	0.00550459	31	0.00162789	3.381	CCNA2,CCNB3,CDC45,CDC6,CDK1,CENPF,CLSPN,DNA2,NAE1,PLK3,TIPIN,TOP2A
cluster4	GO:0031572	8	12	G2/M transition DNA damage checkpoint	0.000105375	0.00764936	12	0.00550459	30	0.00157538	3.494	BLM,BRCA1,BRCC3,CCNA2,CDK1,CHEK1,CLSPN,DTL,FZR1,NEK6,TAOK1,TAOK2
cluster4	GO:0031577	10	10	spindle checkpoint	0.000119035	0.00858856	14	0.00642202	41	0.00215302	2.983	ANAPC11,BUB1,BUB1B,CASC5,CCNB1,CDC20,CDC27,CDK5RAP2,CENPF,GSG2,MAD2L1,TERF1,TTK,UBE2C
cluster4	GO:0034645	6	7	cellular macromolecule biosynthetic process	0.000122566	0.00879008	531	0.243578	3962	0.208055	1.171	ABLIM1,ABT1,ACAD8,ACTL6A,ACVR1B,AFF1,AGL,AKIRIN2,ALG6,ARID1A,ARID4B,ARNT2,ARNTL2,ASF1B,ASH1L,ASMT,ASXL1,ATG10,ATMIN,ATR,ATRIP,ATXN1,ATXN3L,AURKB,B3GALT4,B3GNT6,B4GALNT1,BANP,BIRC2,BLM,BMPR2,BPTF,BRCA1,BRCA2,BRD8,BRIP1,BRMS1L,BTG1,BTK,C10orf137,C11orf30,CAMK1D,CAND1,CANX,CARS2,CASP8AP2,CAT,CCAR1,CCNA2,CCNE2,CCNT1,CD3EAP,CD4,CD40,CD86,CDC25A,CDC25C,CDC40,CDC45,CDC5L,CDC6,CDK1,CDK11B,CDK2,CDK5,CDK5R…
cluster4	GO:0042590	7	7	antigen processing and presentation of exogenous peptide antigen via MHC class I	0.000125675	0.00887358	20	0.00917431	78	0.00409599	2.24	PSMA2,PSMA7,PSMB1,PSMB3,PSMB4,PSMB7,PSMB9,PSMC3,PSMC6,PSMD1,PSMD11,PSMD13,PSMD14,PSMD2,PSMD4,PSMD7,PSME4,SEC61A2,SEC61B,SEC61G
cluster4	GO:0030071	9	10	regulation of mitotic metaphase/anaphase transition	0.000126177	0.00887358	14	0.00642202	41	0.00215302	2.983	ANAPC11,BUB1,BUB1B,CDC20,CDC27,CENPF,DLGAP5,FBXO5,MAD2L1,NEK6,SMC5,TERF1,TTK,UBE2C
cluster4	GO:0007091	6	6	mitotic metaphase/anaphase transition	0.000126396	0.00887358	15	0.00688073	45	0.00236307	2.912	ANAPC11,BUB1,BUB1B,CDC20,CDC27,CENPF,DLGAP5,FBXO5,MAD2L1,NEK6,SMC3,SMC5,TERF1,TTK,UBE2C
cluster4	GO:0006301	8	10	postreplication repair	0.000126812	0.00887358	8	0.00366972	15	0.000787691	4.659	BRCA1,DTL,KIAA0101,MSH2,POLA1,POLH,UBE2N,VCP
cluster4	GO:0010498	8	9	proteasomal protein catabolic process	0.000127458	0.00887358	46	0.0211009	232	0.012183	1.732	ANAPC11,AURKA,AURKB,BIRC2,BUB1B,CCNB1,CCNF,CDC20,CDC27,CDK1,CDK2,ERLIN2,FBXL7,FBXO5,FBXO9,FZR1,KEAP1,MAD2L1,NELL1,PLK3,PRKACA,PSMA2,PSMA7,PSMB1,PSMB3,PSMB4,PSMB7,PSMB9,PSMC3,PSMC6,PSMD1,PSMD11,PSMD13,PSMD14,PSMD2,PSMD4,PSMD7,PSME4,RNF5,SEC61B,SKP2,UBE2C,UBE2G2,UBE2S,USP14,VCP
cluster4	GO:0043486	8	11	histone exchange	0.000131193	0.00908054	10	0.00458716	24	0.00126031	3.64	CASC5,CENPI,CENPK,CENPN,CENPO,CENPW,HJURP,MLF1IP,OIP5,RUVBL1
cluster4	GO:0032446	9	10	protein modification by small protein conjugation	0.000134394	0.00924833	94	0.0431193	553	0.0290395	1.485	ANAPC11,ANGPT1,ASB15,ASB8,ATG10,BIRC2,BIRC6,BLMH,BRCA1,BUB1B,CAND1,CCNB1,CCNF,CDC20,CDC27,CDCA3,CDK1,CDK2,CDK5,DCAF7,DTL,DZIP3,FANCI,FANCL,FBXL7,FBXO5,FBXO9,FBXW2,FEM1C,FZR1,G2E3,HECW1,HERC4,HUWE1,KEAP1,LRRC41,MAD2L1,MYCBP2,NAE1,NDNL2,NXN,OTUB1,PDZRN3,PIAS2,PIN1,PSMA2,PSMA7,PSMB1,PSMB3,PSMB4,PSMB7,PSMB9,PSMC3,PSMC6,PSMD1,PSMD11,PSMD13,PSMD14,PSMD2,PSMD4,PSMD7,PSME4,RBBP6,RFWD3,RNF20,RNF40,RNF5,SA…
cluster4	GO:0034728	7	8	nucleosome organization	0.000144652	0.00989702	25	0.0114679	107	0.00561886	2.041	ARID1A,ASF1B,CASC5,CENPI,CENPK,CENPN,CENPO,CENPW,CHAF1A,H2AFX,H2AFZ,HIST1H2AB,HIST1H2BH,HIST1H2BN,HIST1H3F,HJURP,MLF1IP,OIP5,RUVBL1,SMARCA4,SMARCC1,SMARCD2,SUPT16H,TSPYL1,TSPYL4
cluster4	GO:0032201	9	11	telomere maintenance via semi-conservative replication	0.000152262	0.0103581	10	0.00458716	24	0.00126031	3.64	DNA2,FEN1,POLA1,POLA2,POLE2,RFC2,RFC4,RFC5,RPA3,TERF1
cluster4	GO:0071824	6	6	protein-DNA complex subunit organization	0.000159266	0.0107731	30	0.0137615	136	0.00714173	1.927	ARID1A,ASF1B,CAND1,CASC5,CENPF,CENPI,CENPK,CENPN,CENPO,CENPT,CENPW,CHAF1A,H2AFX,H2AFZ,HIST1H2AB,HIST1H2BH,HIST1H2BN,HIST1H3F,HJURP,MLF1IP,OIP5,RPA3,RUVBL1,SMARCA4,SMARCC1,SMARCD2,SUPT16H,TAF1B,TSPYL1,TSPYL4
cluster4	GO:0016567	10	11	protein ubiquitination	0.00016769	0.0112788	89	0.0408257	520	0.0273066	1.495	ANAPC11,ANGPT1,ASB15,ASB8,BIRC2,BIRC6,BLMH,BRCA1,BUB1B,CAND1,CCNB1,CCNF,CDC20,CDC27,CDCA3,CDK1,CDK2,CDK5,DCAF7,DTL,DZIP3,FANCI,FANCL,FBXL7,FBXO5,FBXO9,FBXW2,FEM1C,FZR1,G2E3,HECW1,HERC4,HUWE1,KEAP1,LRRC41,MAD2L1,MYCBP2,NDNL2,NXN,OTUB1,PDZRN3,PIN1,PSMA2,PSMA7,PSMB1,PSMB3,PSMB4,PSMB7,PSMB9,PSMC3,PSMC6,PSMD1,PSMD11,PSMD13,PSMD14,PSMD2,PSMD4,PSMD7,PSME4,RBBP6,RFWD3,RNF20,RNF40,RNF5,SAE1,SKP2,SPOP,STRA…
cluster4	GO:0022616	7	9	DNA strand elongation	0.000176071	0.011776	13	0.0059633	37	0.00194297	3.069	CDC45,DNA2,FEN1,GINS1,GINS4,MCM4,MCM8,POLA1,POLA2,RFC2,RFC4,RFC5,RPA3
cluster4	GO:0015980	6	6	energy derivation by oxidation of organic compounds	0.0002032	0.0135145	57	0.0261468	314	0.016489	1.586	ABCC8,ACLY,ADCY9,AGL,ATP5B,ATP5G1,ATP5J,ATP5J2,BLOC1S1,CACNA2D2,CAT,COX15,COX3,COX5A,COX6A1,COX6C,COX8A,CS,DHTKD1,DLD,EPM2A,GBE1,GSK3A,GYS1,IDH3B,IL6ST,IQGAP1,ITPR2,MARCKS,MDH1B,NDUFA11,NDUFA13,NDUFA2,NDUFA4,NDUFA6,NDUFA9,NDUFB1,NDUFB11,NDUFB2,NDUFB3,NDUFB6,NDUFB8,NDUFS1,PASK,PID1,PPP1CA,PPP1R3F,PRKACA,RAPGEF4,SDHC,SLC25A14,SLC2A1,SLC2A2,SPCS3,TALDO1,UQCRB,UQCRQ
cluster4	GO:0043044	10	10	ATP-dependent chromatin remodeling	0.00022025	0.0145671	11	0.00504587	29	0.00152287	3.313	CASC5,CENPI,CENPK,CENPN,CENPO,CENPW,CHD8,HJURP,MLF1IP,OIP5,RUVBL1
cluster4	GO:1901606	7	11	alpha-amino acid catabolic process	0.000225939	0.0148608	21	0.00963303	82	0.00430604	2.237	AASS,ACAD8,ACMSD,ALDH4A1,ASL,BCAT2,CBS,CCBL1,DDAH1,DLD,DMGDH,GAD2,GCDH,GLDC,GLUD1,GLUD2,GPT,HAAO,KMO,PRODH2,SHMT1
cluster4	GO:0033043	7	7	regulation of organelle organization	0.00023703	0.0155046	83	0.0380734	482	0.0253111	1.504	AMOT,ANAPC11,AURKA,BAG4,BRCA1,BUB1,BUB1B,CAPN6,CAPZA1,CCNB1,CCNF,CDC20,CDC25C,CDC27,CDC6,CDCA5,CDK5,CDK5RAP2,CENPF,CHEK1,CKAP2,DHODH,DLC1,DLG1,DLGAP5,DNM1L,DNMT1,DPPA2,DRD3,ECT2,EFNA5,EID1,ELN,FBXO5,FGF13,GAS2L1,HRAS,KIF20B,MAD2L1,MAP6D1,MAPK1,MAVS,MLL4,MPV17L,MYCBP2,NEK6,NUSAP1,OTUB1,PFN1,PFN2,PID1,PIN1,PKMYT1,PLA2G6,PLK4,PLXNB1,PROX1,PYGO2,RACGAP1,RANBP1,RDX,RHOA,RNF20,RTF1,SKA2,SKA3,SMAD3,SMC5…
cluster4	GO:0008652	6	10	cellular amino acid biosynthetic process	0.000238919	0.0155428	25	0.0114679	105	0.00551384	2.08	ADI1,ALDH4A1,ASL,BCAT2,BHMT2,CBS,CCBL1,EIF5A,GCLM,GGCT,GLUD1,GLUD2,GPT,LGSN,MAT2B,MTHFD2L,MTHFR,MTRR,PADI1,PADI6,PRODH2,PYCR2,PYCRL,SHMT1,SRR
cluster4	GO:0033238	7	7	regulation of cellular amine metabolic process	0.000244007	0.0157875	19	0.0087156	74	0.00388594	2.243	CHRNB2,OAZ2,PSMA2,PSMA7,PSMB1,PSMB3,PSMB4,PSMB7,PSMB9,PSMC3,PSMC6,PSMD1,PSMD11,PSMD13,PSMD14,PSMD2,PSMD4,PSMD7,PSME4
cluster4	GO:0000723	7	9	telomere maintenance	0.000280524	0.0180521	18	0.00825688	63	0.0033083	2.496	BLM,DNA2,FEN1,MRE11A,POLA1,POLA2,POLE2,PRKDC,PTGES3,RFC2,RFC4,RFC5,RPA3,SMC5,SMC6,TERF1,XRCC6,YLPM1
cluster4	GO:0000076	9	11	DNA replication checkpoint	0.000289365	0.0185209	6	0.00275229	10	0.000525127	5.241	CDC45,CDC6,CLSPN,DNA2,NAE1,TIPIN
cluster4	GO:0051298	6	8	centrosome duplication	0.00029925	0.0190512	11	0.00504587	28	0.00147036	3.432	BRCA1,BRCA2,CCNF,CDK2,CDK5RAP2,CEP135,CNTROB,NDE1,PLK4,SAC3D1,XPO1
cluster4	GO:0071777	8	9	positive regulation of cell cycle cytokinesis	0.000316406	0.0200363	7	0.00321101	13	0.000682666	4.704	AURKB,CDC25B,CDC6,ECT2,KIF23,RACGAP1,RHOA
cluster4	GO:0032200	7	7	telomere organization	0.000339728	0.0213993	18	0.00825688	64	0.00336081	2.457	BLM,DNA2,FEN1,MRE11A,POLA1,POLA2,POLE2,PRKDC,PTGES3,RFC2,RFC4,RFC5,RPA3,SMC5,SMC6,TERF1,XRCC6,YLPM1
cluster4	GO:0042773	8	8	ATP synthesis coupled electron transport	0.00034698	0.0216272	14	0.00642202	50	0.00262564	2.446	COX15,COX3,DLD,NDUFA2,NDUFA4,NDUFA6,NDUFA9,NDUFB1,NDUFB2,NDUFB3,NDUFB6,NDUFB8,NDUFS1,UQCRB
cluster4	GO:0042775	9	9	mitochondrial ATP synthesis coupled electron transport	0.00034698	0.0216272	14	0.00642202	50	0.00262564	2.446	COX15,COX3,DLD,NDUFA2,NDUFA4,NDUFA6,NDUFA9,NDUFB1,NDUFB2,NDUFB3,NDUFB6,NDUFB8,NDUFS1,UQCRB
cluster4	GO:0043161	9	11	proteasomal ubiquitin-dependent protein catabolic process	0.000348948	0.0216366	43	0.0197248	222	0.0116578	1.692	ANAPC11,AURKA,AURKB,BIRC2,BUB1B,CCNB1,CCNF,CDC20,CDC27,CDK1,CDK2,ERLIN2,FBXL7,FBXO5,FBXO9,FZR1,MAD2L1,NELL1,PLK3,PSMA2,PSMA7,PSMB1,PSMB3,PSMB4,PSMB7,PSMB9,PSMC3,PSMC6,PSMD1,PSMD11,PSMD13,PSMD14,PSMD2,PSMD4,PSMD7,PSME4,RNF5,SEC61B,SKP2,UBE2C,UBE2G2,UBE2S,VCP
cluster4	GO:2000104	10	11	negative regulation of DNA-dependent DNA replication	0.000385531	0.0237811	7	0.00321101	13	0.000682666	4.704	BLM,BRCA2,MRE11A,PID1,SMC3,TERF1,TIPIN
cluster4	GO:0000096	6	10	sulfur amino acid metabolic process	0.000416503	0.0254583	13	0.0059633	41	0.00215302	2.77	ADI1,BHMT2,CBS,CSAD,GCLM,MAT2B,MSRA,MTHFD2L,MTHFR,MTR,MTRR,MUT,SUOX
cluster4	GO:0006333	8	8	chromatin assembly or disassembly	0.000416999	0.0254583	26	0.0119266	119	0.00624902	1.909	ARID1A,ASF1B,CASC5,CENPI,CENPK,CENPN,CENPO,CENPW,CHAF1A,H2AFX,H2AFZ,HIST1H2AB,HIST1H2BH,HIST1H2BN,HIST1H3F,HJURP,MLF1IP,OIP5,RUVBL1,SMARCA4,SMARCC1,SMARCD2,SUPT16H,SUV39H2,TSPYL1,TSPYL4
cluster4	GO:0000083	6	12	regulation of transcription involved in G1/S phase of mitotic cell cycle	0.000437519	0.0264568	9	0.00412844	22	0.00115528	3.574	CDC45,CDC6,CDK1,FBXO5,ID2,NPAT,ORC1,POLA1,RRM2
cluster4	GO:0007076	6	12	mitotic chromosome condensation	0.000438533	0.0264568	7	0.00321101	13	0.000682666	4.704	CDCA5,NCAPD2,NCAPD3,NCAPG,NCAPH,NUSAP1,SMC2
cluster4	GO:0009059	6	6	macromolecule biosynthetic process	0.000440021	0.0264568	539	0.247248	4082	0.214357	1.153	ABLIM1,ABT1,ACAD8,ACTL6A,ACVR1B,ADC,AFF1,AGL,AKIRIN2,ALG6,ANGPT1,ARID1A,ARID4B,ARNT2,ARNTL2,ASF1B,ASH1L,ASMT,ASXL1,ATG10,ATMIN,ATR,ATRIP,ATXN1,ATXN3L,AURKB,B3GALT4,B3GNT6,B4GALNT1,BANP,BIRC2,BLM,BMPR2,BPTF,BRCA1,BRCA2,BRD8,BRIP1,BRMS1L,BTG1,BTK,C10orf137,C11orf30,CAMK1D,CAND1,CANX,CARS2,CASP8AP2,CAT,CCAR1,CCNA2,CCNE2,CCNT1,CD3EAP,CD4,CD40,CD86,CDC25A,CDC25C,CDC40,CDC45,CDC5L,CDC6,CDK1,CDK11B,CDK2…
cluster4	GO:0009084	7	11	glutamine family amino acid biosynthetic process	0.000454183	0.0271711	8	0.00366972	18	0.000945229	3.882	ALDH4A1,ASL,GLUD1,GLUD2,LGSN,PRODH2,PYCR2,PYCRL
cluster4	GO:0034660	7	9	ncRNA metabolic process	0.000460071	0.0273857	50	0.0229358	277	0.014546	1.577	BCDIN3D,CARS2,DARS,DDX47,DROSHA,EARS2,EXOSC10,EXOSC3,EXOSC9,FTSJ1,FTSJ2,GATC,GEMIN5,GEMIN6,HEATR1,HRAS,HSD17B10,INTS4,INTS9,LCMT2,MOCS3,MPHOSPH6,NCBP1,NHP2,NOP56,NUDT16,PDCD11,PIN4,POP7,PPA1,QTRTD1,RPP30,RPS6,SKIV2L2,SMAD1,SMAD3,SNRPB,SNRPE,SNRPF,SRRT,SSB,SUV39H1,TDRD1,TRIT1,TRMT61B,TRMU,TYW1B,UTP14C,VARS,WDR36
cluster4	GO:0006338	9	9	chromatin remodeling	0.000547711	0.0324403	23	0.0105505	94	0.0049362	2.137	ACTL6A,ARID1A,BPTF,CASC5,CENPI,CENPK,CENPN,CENPO,CENPW,CHD8,CHEK1,HJURP,MLF1IP,MLL4,OIP5,PBRM1,RERE,RUVBL1,SMARCA4,SMARCC1,SMARCD2,SUV39H2,TOP1
cluster4	GO:0071775	8	8	regulation of cell cycle cytokinesis	0.000558745	0.03293	7	0.00321101	14	0.000735178	4.368	AURKB,CDC25B,CDC6,ECT2,KIF23,RACGAP1,RHOA
cluster4	GO:0030330	8	9	DNA damage response, signal transduction by p53 class mediator	0.000573293	0.033621	24	0.0110092	107	0.00561886	1.959	ATR,BRCA1,BRCA2,CASP2,CDK2,FOXM1,GTSE1,PSMA2,PSMA7,PSMB1,PSMB3,PSMB4,PSMB7,PSMB9,PSMC3,PSMC6,PSMD1,PSMD11,PSMD13,PSMD14,PSMD2,PSMD4,PSMD7,PSME4
cluster4	GO:0006334	8	9	nucleosome assembly	0.000580693	0.033888	20	0.00917431	87	0.00456861	2.008	ASF1B,CASC5,CENPI,CENPK,CENPN,CENPO,CENPW,CHAF1A,H2AFX,H2AFZ,HIST1H2AB,HIST1H2BH,HIST1H2BN,HIST1H3F,HJURP,MLF1IP,OIP5,RUVBL1,TSPYL1,TSPYL4
cluster4	GO:0051052	7	8	regulation of DNA metabolic process	0.000593257	0.0344523	39	0.0178899	195	0.01024	1.747	ATR,BLM,BMPR2,BRCA1,BRCA2,BRCC3,CCNB1,CD40,CDC6,CDK1,CDK2,CHEK1,DEK,DNA2,DNMT3A,DSCC1,E2F8,ESCO2,FOXM1,H2AFX,HRAS,MRE11A,MSH2,MSH3,NUDT16,OTUB1,PFN1,PID1,POLH,PRDM9,SIRT6,SMC3,TERF1,TGFB3,TIPIN,TRIP12,UBE2N,UBE2V1,YLPM1
cluster4	GO:0006120	8	8	mitochondrial electron transport, NADH to ubiquinone	0.000629084	0.0363222	11	0.00504587	37	0.00194297	2.597	DLD,NDUFA2,NDUFA4,NDUFA6,NDUFA9,NDUFB1,NDUFB2,NDUFB3,NDUFB6,NDUFB8,NDUFS1
cluster4	GO:0065004	7	8	protein-DNA complex assembly	0.000631558	0.0363222	25	0.0114679	116	0.00609148	1.883	ASF1B,CAND1,CASC5,CENPF,CENPI,CENPK,CENPN,CENPO,CENPT,CENPW,CHAF1A,H2AFX,H2AFZ,HIST1H2AB,HIST1H2BH,HIST1H2BN,HIST1H3F,HJURP,MLF1IP,OIP5,RPA3,RUVBL1,TAF1B,TSPYL1,TSPYL4
cluster4	GO:0046605	8	10	regulation of centrosome cycle	0.000665407	0.038085	8	0.00366972	18	0.000945229	3.882	AURKA,BRCA1,CCNF,CDK5RAP2,CHEK1,PLK4,RANBP1,XPO1
cluster4	GO:0045841	9	11	negative regulation of mitotic metaphase/anaphase transition	0.000753396	0.0429147	11	0.00504587	33	0.00173292	2.912	ANAPC11,BUB1,BUB1B,CDC20,CDC27,CENPF,FBXO5,MAD2L1,TERF1,TTK,UBE2C
cluster4	GO:0060255	6	6	regulation of macromolecule metabolic process	0.000793978	0.0448558	530	0.243119	4009	0.210524	1.155	A1CF,ABLIM1,ABT1,ACAD8,ACTL6A,ACVR1B,ADCY9,ADK,AFF1,AKIRIN2,ANAPC11,ANGPT1,ANK2,ANKLE2,APOM,APTX,ARID1A,ARID4B,ARNT2,ARNTL2,ASF1B,ASH1L,ASXL1,ATG10,ATMIN,ATR,ATXN1,ATXN3L,AURKA,AURKB,BAG4,BANP,BCCIP,BCDIN3D,BIRC2,BLM,BMPR2,BPTF,BRCA1,BRCA2,BRCC3,BRD8,BRIP1,BRMS1L,BTG1,BTK,BUB1B,C10orf137,C11orf30,CAMK1D,CAND1,CASP8AP2,CAT,CBLB,CBS,CCAR1,CCNA2,CCNB1,CCNB2,CCNB3,CCND3,CCNE2,CCNT1,CCNYL1,CD24,CD4,CD…
cluster4	GO:0071173	11	11	spindle assembly checkpoint	0.000795008	0.0448558	11	0.00504587	33	0.00173292	2.912	ANAPC11,BUB1,BUB1B,CASC5,CDC20,CDC27,CENPF,MAD2L1,TERF1,TTK,UBE2C
cluster4	GO:0000726	8	10	non-recombinational repair	0.000844515	0.0474243	8	0.00366972	19	0.000997742	3.678	DEK,MRE11A,POLA1,PRKDC,PSMD14,SLX4,XRCC6,XRCC6BP1
cluster4	GO:0007144	6	8	female meiosis I	0.000867737	0.0484996	4	0.00183486	5	0.000262564	6.988	CDC25B,FBXO5,MLH3,TRIP13
cluster4	GO:0032467	8	8	positive regulation of cytokinesis	0.000922971	0.0513457	7	0.00321101	15	0.000787691	4.076	AURKB,CDC25B,CDC6,ECT2,KIF23,RACGAP1,RHOA
cluster4	GO:0006913	7	7	nucleocytoplasmic transport	0.000945932	0.0523783	59	0.0270642	333	0.0174867	1.548	ATXN1,BUD13,CBLB,CCHCR1,CDC40,CDK1,CDK5,CPSF2,CPSF3,DHX38,ECT2,EIF5A,EMD,FZD7,HHEX,ING1,IPO11,IPO5,KHDRBS1,KPNA7,KPNB1,MAGOH,MAPK1,MAPK7,MAVS,MDFI,NCBP1,NDUFA13,NF1,NUP107,NUP214,NUP62,NXF3,POLA2,PPP1R10,PRKACA,RAN,RBM22,RBM8A,RERE,RHOA,RNPS1,SEC61B,SIX2,SMAD3,SMG1,SRSF6,SRSF7,TACC3,TGFB3,THOC1,TRIP6,TXN,U2AF1,UHMK1,XPO1,XPO4,XPO7,ZNF384
cluster5	GO:0044267	6	7	cellular protein metabolic process	1.30966e-17	1.55915e-13	467	0.231647	3091	0.162317	1.427	ABCF1,ABI1,ACER2,ACTB,ACVR2A,ADPRH,AGA,AHRR,AHSA1,AKT1S1,ALG1,ALG13,ALG14,ALG2,ALG8,ANAPC10,ANAPC4,ANAPC7,ASB6,ASH2L,ATG5,ATP6V0D1,ATP7A,ATXN2,AURKAIP1,B3GAT3,B4GALT3,BAG1,BAG2,BAG3,BAX,BMPR1B,BRAF,C14orf169,C19orf10,C1GALT1C1,C1QBP,CASP3,CCDC23,CCDC88C,CCT2,CCT5,CCT6A,CCT8,CDC23,CDC26,CDC37,CDK11A,CDK12,CDK13,CDKN2D,CENPE,CFL1,CHORDC1,CHUK,CKS2,CLN3,COG7,COPS2,COPS3,COPS5,CRIPAK,CSK,CSRP2BP,CTDN…
cluster5	GO:0044260	5	6	cellular macromolecule metabolic process	2.64226e-15	8.8046e-12	828	0.410714	6279	0.329727	1.246	AATF,ABCE1,ABCF1,ABI1,ACER2,ACTB,ACTR8,ACVR2A,ADPRH,ADRM1,AGA,AHRR,AHSA1,AIFM2,AKAP8,AKT1S1,ALG1,ALG13,ALG14,ALG2,ALG8,ALKBH1,ANAPC10,ANAPC4,ANAPC7,ANKRD49,APLF,ARID3B,ARNTL,ASB6,ASCC2,ASH2L,ATF1,ATF2,ATF7,ATF7IP2,ATG5,ATP6V0D1,ATP7A,ATXN2,AURKAIP1,B3GAT3,B4GALT3,BAG1,BAG2,BAG3,BAX,BCAS2,BEX1,BLOC1S2,BLZF1,BMPR1B,BRAF,BRDT,BRF2,BUD31,BZW1,C14orf169,C19orf10,C1D,C1GALT1C1,C1QBP,CACYBP,CALCRL,CANT1…
cluster5	GO:0042254	6	6	ribosome biogenesis	2.95829e-15	8.8046e-12	50	0.0248016	145	0.00761435	3.257	AATF,C1D,C1QBP,DCAF13,DDX3X,DDX56,DIS3,EBNA1BP2,EIF4A3,ERI1,EXOSC4,EXOSC5,EXOSC6,FCF1,FTSJ3,GAR1,GNL1,GNL2,GNL3L,GTPBP10,IMP3,ISG20,ISG20L2,KRR1,LSG1,NIP7,NOL6,NOL9,NOLC1,NOP10,NOP14,NOP2,NOP58,POP4,RCL1,RPF1,RPS14,RRP1,RRP36,RRP9,RRS1,SDAD1,SHQ1,SURF6,TSR1,UTP11L,UTP15,UTP23,UTP6,WDR55
cluster5	GO:0022613	5	5	ribonucleoprotein complex biogenesis	6.2053e-15	1.47748e-11	65	0.0322421	224	0.0117629	2.741	AATF,ATXN2,C1D,C1QBP,CCRN4L,CD2BP2,CLP1,CRNKL1,DCAF13,DDX3X,DDX56,DIS3,DYNC1H1,EBNA1BP2,EIF4A3,ERI1,EXOSC4,EXOSC5,EXOSC6,FAM103A1,FCF1,FTSJ3,GAR1,GNL1,GNL2,GNL3L,GTPBP10,IMP3,ISG20,ISG20L2,KRR1,LSG1,MBNL1,NCBP2,NIP7,NOL6,NOL9,NOLC1,NOP10,NOP14,NOP2,NOP58,NUFIP1,PHAX,POP4,RC3H1,RCL1,RPF1,RPS14,RRP1,RRP36,RRP9,RRS1,SDAD1,SHQ1,SNRPD2,SNRPG,SURF6,TSR1,UTP11L,UTP15,UTP23,UTP6,WDR55,WDR77
cluster5	GO:0043170	5	5	macromolecule metabolic process	1.20843e-12	2.0552e-09	884	0.438492	6942	0.364543	1.203	AATF,ABCE1,ABCF1,ABI1,ACER2,ACTB,ACTR8,ACVR2A,ADAM21,ADAM23,ADPRH,ADRM1,AGA,AGMAT,AHRR,AHSA1,AIFM2,AKAP8,AKT1S1,ALAS1,ALDH1A2,ALG1,ALG13,ALG14,ALG2,ALG8,ALKBH1,AMD1,ANAPC10,ANAPC4,ANAPC7,ANKRD49,APIP,APLF,ARID3B,ARNTL,ASB6,ASCC2,ASH2L,ATF1,ATF2,ATF7,ATF7IP2,ATG4A,ATG4D,ATG5,ATP6V0D1,ATP7A,ATXN2,AURKAIP1,AZIN1,B3GAT3,B4GALT3,BAG1,BAG2,BAG3,BAX,BCAS2,BEX1,BLOC1S2,BLZF1,BMPR1B,BRAF,BRDT,BRF2,BUD31,B…
cluster5	GO:0006396	7	9	RNA processing	1.91768e-12	2.53666e-09	123	0.0610119	618	0.0324529	1.88	BCAS2,BRDT,C1D,C1QBP,CD2BP2,CDK11A,CDK12,CDK13,CELF6,CLP1,CNOT10,CRNKL1,CWC22,DBR1,DCAF13,DDX56,DEDD2,DHX8,DIS3,EIF4A3,EIF4E,EIF4G1,ERI1,ESRP2,EXOSC4,EXOSC5,EXOSC6,FAM103A1,FCF1,FDXACB1,FTSJ3,GAR1,GTF2H1,HSPA8,IMP3,INTS7,INTS8,ISG20,JMJD6,KIN,KRR1,LSM1,MAGOHB,MBNL1,METTL1,NAA38,NCBP2,NOL6,NOL9,NOLC1,NOP10,NOP14,NOP2,NOP58,NUFIP1,PAF1,PARN,PHAX,PHF5A,PLRG1,POLR2B,POLR2D,POLR2F,POLR2G,POLR2J,POP1,P…
cluster5	GO:0006457	7	8	protein folding	3.53258e-12	3.82322e-09	58	0.0287698	211	0.0110802	2.597	ACTB,AHSA1,BAG1,BAG2,BAG3,CCT2,CCT5,CCT6A,CCT8,CHORDC1,CLN3,DNAJA1,DNAJB1,DNAJB11,DNAJB12,DNAJB4,DNAJC14,DNAJC17,DNAJC22,DNAJC24,DNAJC25,DNAJC7,ENTPD5,FKBP14,FKBP1A,FKBP2,FKBP7,GLRX2,GRPEL1,HLA-DMA,HSP90AA1,HSP90AA4P,HSPA1B,HSPA4L,HSPA8,HSPBP1,HSPH1,LMAN2L,MPDU1,NFYC,P4HB,PDRG1,PFDN2,PPID,PPIH,PPWD1,RANBP2,RP2,SIL1,TBCB,TBCE,TCP1,TTC1,TUBA1C,TUBB2A,TUBB3,UNC45A,VBP1
cluster5	GO:0019538	5	6	protein metabolic process	8.59435e-12	8.52631e-09	512	0.253968	3728	0.195767	1.297	AATF,ABCF1,ABI1,ACER2,ACTB,ACVR2A,ADAM21,ADAM23,ADPRH,AGA,AHRR,AHSA1,AKT1S1,ALG1,ALG13,ALG14,ALG2,ALG8,ANAPC10,ANAPC4,ANAPC7,ARNTL,ASB6,ASH2L,ATG4A,ATG4D,ATG5,ATP6V0D1,ATP7A,ATXN2,AURKAIP1,B3GAT3,B4GALT3,BAG1,BAG2,BAG3,BAX,BMPR1B,BRAF,C14orf169,C19orf10,C1GALT1C1,C1QBP,CANT1,CAPN7,CASP1,CASP3,CASP9,CCDC23,CCDC88C,CCR2,CCT2,CCT5,CCT6A,CCT8,CDC23,CDC26,CDC37,CDK11A,CDK12,CDK13,CDKN2D,CENPE,CFL1,CHO…
cluster5	GO:0016072	8	10	rRNA metabolic process	5.27039e-11	4.82647e-08	36	0.0178571	108	0.00567138	3.149	C1D,DCAF13,DDX56,DEDD2,DIS3,EIF4A3,ERI1,EXOSC4,EXOSC5,EXOSC6,FCF1,FTSJ3,GAR1,IMP3,ISG20,KRR1,MKI67IP,NOL6,NOL9,NOLC1,NOP10,NOP14,NOP2,NOP58,POP4,RPF1,RPS14,RRP1,RRP36,RRP9,SHQ1,UTP11L,UTP15,UTP23,UTP6,WDR55
cluster5	GO:0006364	9	11	rRNA processing	1.96605e-10	1.56039e-07	34	0.0168651	102	0.0053563	3.149	C1D,DCAF13,DDX56,DIS3,EIF4A3,ERI1,EXOSC4,EXOSC5,EXOSC6,FCF1,FTSJ3,GAR1,IMP3,ISG20,KRR1,NOL6,NOL9,NOLC1,NOP10,NOP14,NOP2,NOP58,POP4,RPF1,RPS14,RRP1,RRP36,RRP9,SHQ1,UTP11L,UTP15,UTP23,UTP6,WDR55
cluster5	GO:0044265	6	7	cellular macromolecule catabolic process	3.56851e-10	2.65519e-07	123	0.0610119	678	0.0356036	1.714	ABCE1,ANAPC10,ANAPC4,ANAPC7,BAX,CASP3,CCRN4L,CDC23,CDC26,CNOT10,CUL2,CUL3,CUL4B,DEDD2,DFFB,DIS3,DYX1C1,EDC3,EIF4A3,EIF4E,EIF4G1,ENC1,ENDOG,ERCC5,EXOSC4,EXOSC5,EXOSC6,FBXO21,FBXO45,FOXQ1,GCLC,GIPC1,GLMN,GSPT1,GTF2H1,HECTD3,HSPA1B,HSPBP1,HTRA2,IDE,ISG20,JKAMP,KCTD10,KLHL20,LSM1,MBD4,MDM2,NCBP2,NDFIP1,NEDD8,NFE2L2,PARN,PCYOX1,POP1,PPP2CA,PPP2R2A,PSMA3,PSMA4,PSMA5,PSMA6,PSMB2,PSMB5,PSMC1,PSMC4,PSMC5,…
cluster5	GO:0006412	7	8	translation	3.82318e-10	2.67735e-07	88	0.0436508	443	0.0232631	1.876	ABCF1,ATXN2,C1QBP,COPS5,DAPK3,DDOST,DDX25,DDX3X,EEF1E1,EIF2AK2,EIF2AK4,EIF2B1,EIF2B2,EIF2B4,EIF2S1,EIF3B,EIF3I,EIF3M,EIF4A3,EIF4E,EIF4E2,EIF4G1,EIF5,EIF5A2,EIF5B,ENC1,FDXACB1,GFM2,HARS,HRSP12,IGHMBP2,LARS,MRPL17,MRPL18,MRPL2,MRPL22,MRPL27,MRPL28,MRPL32,MRPL33,MRPL36,MRPL43,MRPL47,MRPL49,MRPL51,MRPL52,MRPS10,MRPS12,MRPS15,MRPS17,MRPS18C,MRPS24,MRPS30,MRPS7,MRPS9,MTRF1,NCBP2,PAIP2,POLG2,RARS,RARS2,…
cluster5	GO:0034660	7	9	ncRNA metabolic process	6.15829e-10	4.07302e-07	64	0.031746	277	0.014546	2.182	C1D,CLP1,DCAF13,DDX56,DEDD2,DIS3,EEF1E1,EIF4A3,ERI1,EXOSC4,EXOSC5,EXOSC6,FCF1,FDXACB1,FTSJ3,GAR1,HARS,IMP3,INTS7,INTS8,ISG20,KRR1,LARS,MEPCE,METTL1,MKI67IP,NCBP2,NOL6,NOL9,NOLC1,NOP10,NOP14,NOP2,NOP58,PHAX,POLG2,POP1,POP4,POP5,PUS10,PUS7L,RARS,RARS2,RPF1,RPP40,RPS14,RRP1,RRP36,RRP9,SHQ1,SNRPD2,SNRPG,TARSL2,TRMT12,TRMT6,TRNT1,TYW1,UTP11L,UTP15,UTP23,UTP6,WDR55,WDR77,YARS2
cluster5	GO:0016071	7	9	mRNA metabolic process	1.11082e-09	6.96016e-07	107	0.0530754	578	0.0303524	1.749	BCAS2,BRDT,C1QBP,CCRN4L,CD2BP2,CDK11A,CDK12,CDK13,CELF6,CLP1,CNOT10,CRNKL1,CWC22,DBR1,DHX8,DIS3,DNAJB11,EDC3,EIF4A3,EIF4E,EIF4G1,ESRP2,EXOSC4,EXOSC5,EXOSC6,FAM103A1,GSPT1,GTF2H1,HSPA1B,HSPA8,JMJD6,KIN,LSM1,MAGOHB,MBNL1,NAA38,NCBP2,PAF1,PARN,PHAX,PHF5A,PLRG1,POLR2B,POLR2D,POLR2F,POLR2G,POLR2J,POP4,PPIH,PPP2CA,PPP2R2A,PPWD1,PRPF18,PRPF3,PRPF38B,PRPF4,PSMA3,PSMA4,PSMA5,PSMA6,PSMB2,PSMB5,PSMC1,PSMC4,…
cluster5	GO:0032269	8	9	negative regulation of cellular protein metabolic process	2.32145e-09	1.38184e-06	82	0.0406746	401	0.0210576	1.932	ACER2,AKT1S1,ANAPC10,ANAPC4,ANAPC7,ATG5,BAX,CASP3,CCDC23,CDC23,CDC26,CHORDC1,CLN3,CRIPAK,DAPK3,DDX3X,DUSP1,DUSP6,DUSP9,EDN1,EIF2AK4,EIF2B1,EIF2B4,EIF4A3,EIF4E2,ENC1,FGFR1OP,GBA,GCLC,GIPC1,GLMN,GPS2,GSTP1,HEXIM1,IDE,INCA1,INPP5K,LATS2,LYN,NOC2L,NR2F2,NTF3,PAIP2,PPM1E,PPP2CA,PSMA3,PSMA4,PSMA5,PSMA6,PSMB2,PSMB5,PSMC1,PSMC4,PSMC5,PSMD12,PSMD5,PSMD6,PSMD8,PSME2,PSME3,PTPRC,RAB23,RB1,RGS2,RNF139,SENP1,…
cluster5	GO:0034470	8	10	ncRNA processing	8.46096e-09	4.79656e-06	48	0.0238095	193	0.010135	2.349	C1D,CLP1,DCAF13,DDX56,DIS3,EIF4A3,ERI1,EXOSC4,EXOSC5,EXOSC6,FCF1,FDXACB1,FTSJ3,GAR1,IMP3,INTS7,INTS8,ISG20,KRR1,METTL1,NOL6,NOL9,NOLC1,NOP10,NOP14,NOP2,NOP58,POP1,POP4,POP5,PUS10,PUS7L,RPF1,RPP40,RPS14,RRP1,RRP36,RRP9,SHQ1,TRMT12,TRMT6,TRNT1,TYW1,UTP11L,UTP15,UTP23,UTP6,WDR55
cluster5	GO:0016032	5	5	viral reproduction	1.82655e-08	9.88411e-06	116	0.0575397	674	0.0353936	1.626	ABCE1,ACOT8,ANKRD17,AP1B1,AP1G1,AP1S3,AP2M1,AP2S1,ATF7,ATP6V0C,BAX,BCL2L1,C1QBP,C9orf156,CCDC86,CCR2,CD8B,CDK13,CLDN1,CUL2,CX3CR1,DAG1,DAXX,DDX3X,DYNC1LI1,DYNLT1,EIF2AK2,EIF4E,EIF4G1,FADD,GTF2A2,GTF2H1,HSPA8,HTATIP2,IDE,INPP5K,IRF3,ITGA5,KCTD5,KIN,KRT18,KRT8,LIG4,LYN,MDM2,MICA,NCBP2,NUP155,NUP160,NUP37,NXF1,PARD6A,PDCD6IP,PDCL3,POLR2B,POLR2D,POLR2F,POLR2G,POLR2J,PPID,PPIH,PSMA3,PSMA4,PSMA5,PSMA6,…
cluster5	GO:0051248	8	8	negative regulation of protein metabolic process	2.27568e-08	1.12883e-05	88	0.0436508	463	0.0243134	1.795	AATF,ACER2,AKT1S1,ANAPC10,ANAPC4,ANAPC7,ATG5,BAX,CASP3,CCDC23,CDC23,CDC26,CHORDC1,CLN3,CRIPAK,DAPK3,DDX3X,DUSP1,DUSP6,DUSP9,EDN1,EIF2AK4,EIF2B1,EIF2B4,EIF4A3,EIF4E2,ENC1,FGFR1OP,FLNA,GBA,GCLC,GIPC1,GLMN,GPS2,GSTP1,HBEGF,HEXIM1,IDE,INCA1,INPP5K,LATS2,LYN,MDM2,NOC2L,NR2F2,NTF3,PAIP2,PPM1E,PPP2CA,PSMA3,PSMA4,PSMA5,PSMA6,PSMB2,PSMB5,PSMC1,PSMC4,PSMC5,PSMD12,PSMD5,PSMD6,PSMD8,PSME2,PSME3,PTPRC,RAB23,R…
cluster5	GO:0070647	8	9	protein modification by small protein conjugation or removal	5.07087e-08	2.41475e-05	109	0.0540675	618	0.0324529	1.666	AHRR,ANAPC10,ANAPC4,ANAPC7,ASB6,ATG5,CCDC23,CDC23,CDC26,COPS2,COPS3,COPS5,CTR9,CUL2,CUL3,CUL4B,DAXX,DCAF11,DCAF13,DCAF17,DTX2,EGR1,ENC1,FBXO21,FBXO3,FBXO45,FKBP1A,GAN,GCLC,GLMN,HECTD3,HSPBP1,KCTD10,KCTD11,KLHL20,KLHL21,KLHL7,LTN1,MAPK9,MDM2,NDFIP1,NEDD8,NFE2L2,OTUD7B,PAF1,PELI1,PSMA3,PSMA4,PSMA5,PSMA6,PSMB2,PSMB5,PSMC1,PSMC4,PSMC5,PSMD12,PSMD5,PSMD6,PSMD8,PSME2,PSME3,RANBP2,RASSF1,RCHY1,RIPK2,RNF…
cluster5	GO:0010467	6	6	gene expression	5.45736e-08	2.49884e-05	537	0.266369	4170	0.218978	1.216	AATF,ABCF1,ACTR8,ACVR2A,ADRM1,AGA,AHRR,ALDH1A2,ALKBH1,ANKRD49,ARID3B,ARNTL,ASCC2,ASH2L,ATF1,ATF2,ATF7,ATF7IP2,ATP7A,ATXN2,BCAS2,BEX1,BLOC1S2,BLZF1,BMPR1B,BRAF,BRDT,BRF2,BUD31,BZW1,C14orf169,C1D,C1QBP,CASP1,CASP3,CBFB,CCDC59,CCDC88C,CCRN4L,CD2BP2,CDK11A,CDK12,CDK13,CEBPZ,CELF6,CHMP1A,CHUK,CIAO1,CIRH1A,CLN3,CLP1,CNN2,CNOT10,CNPY2,COG7,COPS2,COPS5,CREM,CRNKL1,CTGF,CTR9,CUL2,CUZD1,CWC22,CXXC1,CYP26B1…
cluster5	GO:0051603	7	8	proteolysis involved in cellular protein catabolic process	7.02482e-08	3.09743e-05	78	0.0386905	402	0.0211101	1.833	ANAPC10,ANAPC4,ANAPC7,BAX,CDC23,CDC26,CUL2,CUL3,CUL4B,DYX1C1,ENC1,FBXO21,FBXO45,GCLC,GIPC1,GLMN,HECTD3,HSPBP1,HTRA2,IDE,JKAMP,KCTD10,KLHL20,MDM2,NDFIP1,NEDD8,NFE2L2,PCYOX1,PSMA3,PSMA4,PSMA5,PSMA6,PSMB2,PSMB5,PSMC1,PSMC4,PSMC5,PSMD12,PSMD5,PSMD6,PSMD8,PSME2,PSME3,RCHY1,RHBDF1,SENP1,SKP1,SMURF2,STUB1,SUMO1,TCEB1,TOPORS,TRIB1,UBA52,UBB,UBE2A,UBE2D1,UBE2G1,UBE2K,UBE2V2,UBE3B,UBE4A,UBR1,UBR3,UCHL3,UCH…
cluster5	GO:0032268	7	8	regulation of cellular protein metabolic process	7.6106e-08	3.23586e-05	188	0.093254	1232	0.0646957	1.441	ABCF1,ACER2,ACVR2A,AHRR,AKT1S1,ANAPC10,ANAPC4,ANAPC7,ATG5,ATP6V0D1,ATXN2,AURKAIP1,BAX,BRAF,C19orf10,C1QBP,CASP3,CCDC23,CCDC88C,CDC23,CDC26,CDC37,CDK12,CDKN2D,CENPE,CHORDC1,CKS2,CLN3,CRIPAK,CSK,CTGF,CTR9,CXXC1,CYR61,DAB1,DAPK3,DAXX,DDR2,DDX25,DDX3X,DNAJB11,DUSP1,DUSP6,DUSP9,DYX1C1,EDN1,EGR1,EIF2AK4,EIF2B1,EIF2B2,EIF2B4,EIF2S1,EIF3B,EIF4A3,EIF4E,EIF4E2,EIF4G1,EIF5,EIF5A2,EIF5B,ENC1,EXTL3,FAM58A,FGF…
cluster5	GO:0051436	7	13	negative regulation of ubiquitin-protein ligase activity involved in mitotic cell cycle	8.80761e-08	3.49515e-05	23	0.0114087	67	0.00351835	3.243	ANAPC10,ANAPC4,ANAPC7,CDC23,CDC26,PSMA3,PSMA4,PSMA5,PSMA6,PSMB2,PSMB5,PSMC1,PSMC4,PSMC5,PSMD12,PSMD5,PSMD6,PSMD8,PSME2,PSME3,UBA52,UBB,UBE2D1
cluster5	GO:0044248	5	5	cellular catabolic process	9.59178e-08	3.68355e-05	235	0.116567	1628	0.0854907	1.364	ABAT,ABCD1,ABCD3,ABCE1,ACOT8,AHSA1,ALDH5A1,ALDH7A1,ALS2CR12,ANAPC10,ANAPC4,ANAPC7,ARHGAP26,ATG12,ATG4A,ATG4D,ATG5,ATP5F1,ATP5H,BAX,BCL2L1,CASP3,CCRN4L,CDC23,CDC26,CDO1,CISD2,CLN3,CNOT10,CNR1,CUL2,CUL3,CUL4B,CYP26A1,CYP26B1,DAO,DAP,DAPK3,DDX3X,DEDD2,DFFB,DIS3,DPYSL3,DYX1C1,EDC3,EIF4A3,EIF4E,EIF4G1,EIF5,ENC1,ENDOG,EPHX1,ERCC5,EXOSC4,EXOSC5,EXOSC6,FAH,FBXO21,FBXO45,FOXQ1,GABARAPL1,GBA,GBA3,GCLC,GFM2…
cluster5	GO:0051437	7	13	positive regulation of ubiquitin-protein ligase activity involved in mitotic cell cycle	1.00109e-07	3.72438e-05	24	0.0119048	72	0.00378092	3.149	ANAPC10,ANAPC4,ANAPC7,CDC23,CDC26,PSMA3,PSMA4,PSMA5,PSMA6,PSMB2,PSMB5,PSMC1,PSMC4,PSMC5,PSMD12,PSMD5,PSMD6,PSMD8,PSME2,PSME3,SKP1,UBA52,UBB,UBE2D1
cluster5	GO:0031396	9	10	regulation of protein ubiquitination	1.26455e-07	4.56197e-05	43	0.0213294	177	0.00929475	2.295	ANAPC10,ANAPC4,ANAPC7,ATG5,CCDC23,CDC23,CDC26,DAXX,FKBP1A,GCLC,GLMN,HSPBP1,MAPK9,NDFIP1,PELI1,PSMA3,PSMA4,PSMA5,PSMA6,PSMB2,PSMB5,PSMC1,PSMC4,PSMC5,PSMD12,PSMD5,PSMD6,PSMD8,PSME2,PSME3,RASSF1,RCHY1,RIPK2,RNF139,SKP1,STUB1,TBC1D7,TOPORS,UBA52,UBB,UBE2D1,UBQLN1,UBXN2A
cluster5	GO:0010498	8	9	proteasomal protein catabolic process	1.9251e-07	6.71309e-05	51	0.0252976	232	0.012183	2.076	ANAPC10,ANAPC4,ANAPC7,CDC23,CDC26,CUL3,DYX1C1,ENC1,FBXO45,GCLC,GIPC1,GLMN,HECTD3,HSPBP1,JKAMP,KCTD10,KLHL20,MDM2,NFE2L2,PSMA3,PSMA4,PSMA5,PSMA6,PSMB2,PSMB5,PSMC1,PSMC4,PSMC5,PSMD12,PSMD5,PSMD6,PSMD8,PSME2,PSME3,RCHY1,RHBDF1,SENP1,SKP1,STUB1,SUMO1,TOPORS,TRIB1,UBA52,UBB,UBE2D1,UBE2V2,UCHL5,UFD1L,USP5,WWP2,YOD1
cluster5	GO:0031400	9	10	negative regulation of protein modification process	1.97361e-07	6.71309e-05	63	0.03125	311	0.0163315	1.913	ACER2,AKT1S1,ANAPC10,ANAPC4,ANAPC7,ATG5,BAX,CASP3,CCDC23,CDC23,CDC26,CHORDC1,CRIPAK,DUSP1,DUSP6,DUSP9,FGFR1OP,GBA,GCLC,GLMN,GPS2,GSTP1,HEXIM1,INCA1,INPP5K,LATS2,LYN,NOC2L,NR2F2,NTF3,PPM1E,PPP2CA,PSMA3,PSMA4,PSMA5,PSMA6,PSMB2,PSMB5,PSMC1,PSMC4,PSMC5,PSMD12,PSMD5,PSMD6,PSMD8,PSME2,PSME3,PTPRC,RB1,RGS2,SFN,SFRP5,SIN3A,SLIT2,SOCS1,SOCS4,SPRY4,TRIB1,TRIM27,UBA52,UBB,UBE2D1,YWHAB
cluster5	GO:0051084	9	10	'de novo' posttranslational protein folding	2.37287e-07	7.66633e-05	18	0.00892857	45	0.00236307	3.778	ACTB,CCT2,CCT5,CCT6A,CCT8,DNAJB1,ENTPD5,HLA-DMA,HSPA8,HSPH1,PFDN2,TBCB,TBCE,TCP1,TUBA1C,TUBB2A,TUBB3,VBP1
cluster5	GO:0051351	7	8	positive regulation of ligase activity	2.38265e-07	7.66633e-05	26	0.0128968	85	0.00446358	2.889	ANAPC10,ANAPC4,ANAPC7,CDC23,CDC26,PSMA3,PSMA4,PSMA5,PSMA6,PSMB2,PSMB5,PSMC1,PSMC4,PSMC5,PSMD12,PSMD5,PSMD6,PSMD8,PSME2,PSME3,SKP1,TOPORS,UBA52,UBB,UBE2D1,XRCC4
cluster5	GO:0006458	8	9	'de novo' protein folding	2.8247e-07	8.75387e-05	19	0.0094246	50	0.00262564	3.589	ACTB,CCT2,CCT5,CCT6A,CCT8,DNAJB1,ENTPD5,FKBP1A,HLA-DMA,HSPA8,HSPH1,PFDN2,TBCB,TBCE,TCP1,TUBA1C,TUBB2A,TUBB3,VBP1
cluster5	GO:0044257	7	8	cellular protein catabolic process	2.86771e-07	8.75387e-05	78	0.0386905	416	0.0218453	1.771	ANAPC10,ANAPC4,ANAPC7,BAX,CDC23,CDC26,CUL2,CUL3,CUL4B,DYX1C1,ENC1,FBXO21,FBXO45,GCLC,GIPC1,GLMN,HECTD3,HSPBP1,HTRA2,IDE,JKAMP,KCTD10,KLHL20,MDM2,NDFIP1,NEDD8,NFE2L2,PCYOX1,PSMA3,PSMA4,PSMA5,PSMA6,PSMB2,PSMB5,PSMC1,PSMC4,PSMC5,PSMD12,PSMD5,PSMD6,PSMD8,PSME2,PSME3,RCHY1,RHBDF1,SENP1,SKP1,SMURF2,STUB1,SUMO1,TCEB1,TOPORS,TRIB1,UBA52,UBB,UBE2A,UBE2D1,UBE2G1,UBE2K,UBE2V2,UBE3B,UBE4A,UBR1,UBR3,UCHL3,UCH…
cluster5	GO:0051443	8	12	positive regulation of ubiquitin-protein ligase activity	3.19648e-07	9.51354e-05	25	0.0124008	81	0.00425353	2.915	ANAPC10,ANAPC4,ANAPC7,CDC23,CDC26,PSMA3,PSMA4,PSMA5,PSMA6,PSMB2,PSMB5,PSMC1,PSMC4,PSMC5,PSMD12,PSMD5,PSMD6,PSMD8,PSME2,PSME3,SKP1,TOPORS,UBA52,UBB,UBE2D1
cluster5	GO:0051352	7	8	negative regulation of ligase activity	4.15934e-07	0.000116897	23	0.0114087	72	0.00378092	3.017	ANAPC10,ANAPC4,ANAPC7,CDC23,CDC26,PSMA3,PSMA4,PSMA5,PSMA6,PSMB2,PSMB5,PSMC1,PSMC4,PSMC5,PSMD12,PSMD5,PSMD6,PSMD8,PSME2,PSME3,UBA52,UBB,UBE2D1
cluster5	GO:0051444	8	12	negative regulation of ubiquitin-protein ligase activity	4.15934e-07	0.000116897	23	0.0114087	72	0.00378092	3.017	ANAPC10,ANAPC4,ANAPC7,CDC23,CDC26,PSMA3,PSMA4,PSMA5,PSMA6,PSMB2,PSMB5,PSMC1,PSMC4,PSMC5,PSMD12,PSMD5,PSMD6,PSMD8,PSME2,PSME3,UBA52,UBB,UBE2D1
cluster5	GO:0031398	10	11	positive regulation of protein ubiquitination	4.22223e-07	0.000116897	34	0.0168651	131	0.00687917	2.452	ANAPC10,ANAPC4,ANAPC7,CDC23,CDC26,FKBP1A,HSPBP1,NDFIP1,PELI1,PSMA3,PSMA4,PSMA5,PSMA6,PSMB2,PSMB5,PSMC1,PSMC4,PSMC5,PSMD12,PSMD5,PSMD6,PSMD8,PSME2,PSME3,RASSF1,RCHY1,RIPK2,SKP1,STUB1,TBC1D7,TOPORS,UBA52,UBB,UBE2D1
cluster5	GO:0051439	6	12	regulation of ubiquitin-protein ligase activity involved in mitotic cell cycle	5.67417e-07	0.000153525	24	0.0119048	78	0.00409599	2.906	ANAPC10,ANAPC4,ANAPC7,CDC23,CDC26,PSMA3,PSMA4,PSMA5,PSMA6,PSMB2,PSMB5,PSMC1,PSMC4,PSMC5,PSMD12,PSMD5,PSMD6,PSMD8,PSME2,PSME3,SKP1,UBA52,UBB,UBE2D1
cluster5	GO:0031397	10	11	negative regulation of protein ubiquitination	7.48602e-07	0.000198047	27	0.0133929	95	0.00498871	2.685	ANAPC10,ANAPC4,ANAPC7,ATG5,CCDC23,CDC23,CDC26,GCLC,GLMN,PSMA3,PSMA4,PSMA5,PSMA6,PSMB2,PSMB5,PSMC1,PSMC4,PSMC5,PSMD12,PSMD5,PSMD6,PSMD8,PSME2,PSME3,UBA52,UBB,UBE2D1
cluster5	GO:0009057	6	6	macromolecule catabolic process	8.43795e-07	0.000218378	135	0.0669643	860	0.045161	1.483	ABCE1,ANAPC10,ANAPC4,ANAPC7,ARNTL,BAX,CASP3,CCRN4L,CDC23,CDC26,CLN3,CNOT10,CUL2,CUL3,CUL4B,DEDD2,DFFB,DIS3,DYX1C1,EDC3,EIF4A3,EIF4E,EIF4G1,ENC1,ENDOG,ERCC5,EXOSC4,EXOSC5,EXOSC6,FBXO21,FBXO45,FLNA,FOXQ1,G6PC,GCLC,GIPC1,GLMN,GPLD1,GSPT1,GTF2H1,HECTD3,HSPA1B,HSPBP1,HTRA2,IDE,IER3,ISG20,JKAMP,KCTD10,KIF16B,KLHL20,LSM1,MBD4,MDM2,NCBP2,NDFIP1,NEDD8,NFE2L2,NRD1,PARN,PCYOX1,PHKG2,POP1,PPP2CA,PPP2R2A,PSMA…
cluster5	GO:0007093	8	10	mitotic cell cycle checkpoint	1.10613e-06	0.00028018	34	0.0168651	136	0.00714173	2.361	ANAPC10,ANAPC4,ANAPC7,BCL2L1,CDC23,CDC26,DYNC1LI1,HUS1,MAD1L1,MDM2,NBN,PLK2,PSMA3,PSMA4,PSMA5,PSMA6,PSMB2,PSMB5,PSMC1,PSMC4,PSMC5,PSMD12,PSMD5,PSMD6,PSMD8,PSME2,PSME3,RB1,RPS27L,TEX14,TRIAP1,UBA52,UBB,UBE2D1
cluster5	GO:0031145	10	12	anaphase-promoting complex-dependent proteasomal ubiquitin-dependent protein catabolic process	1.55146e-06	0.000384795	24	0.0119048	82	0.00430604	2.765	ANAPC10,ANAPC4,ANAPC7,CDC23,CDC26,PSMA3,PSMA4,PSMA5,PSMA6,PSMB2,PSMB5,PSMC1,PSMC4,PSMC5,PSMD12,PSMD5,PSMD6,PSMD8,PSME2,PSME3,SKP1,UBA52,UBB,UBE2D1
cluster5	GO:0019941	8	9	modification-dependent protein catabolic process	2.04247e-06	0.000491155	71	0.0352183	381	0.0200074	1.76	ANAPC10,ANAPC4,ANAPC7,CDC23,CDC26,CUL2,CUL3,CUL4B,FBXO21,FBXO45,GCLC,GIPC1,GLMN,HECTD3,HSPBP1,JKAMP,KCTD10,KLHL20,MDM2,NDFIP1,NEDD8,NFE2L2,PCYOX1,PSMA3,PSMA4,PSMA5,PSMA6,PSMB2,PSMB5,PSMC1,PSMC4,PSMC5,PSMD12,PSMD5,PSMD6,PSMD8,PSME2,PSME3,RCHY1,SENP1,SKP1,SMURF2,STUB1,SUMO1,TCEB1,TOPORS,TRIB1,UBA52,UBB,UBE2A,UBE2D1,UBE2G1,UBE2K,UBE2V2,UBE3B,UBE4A,UBR1,UBR3,UCHL3,UCHL5,UFD1L,USP18,USP25,USP32,USP38,…
cluster5	GO:0006521	7	8	regulation of cellular amino acid metabolic process	2.06281e-06	0.000491155	19	0.0094246	57	0.00299323	3.149	AZIN1,OAZ1,OAZ3,ODC1,PSMA3,PSMA4,PSMA5,PSMA6,PSMB2,PSMB5,PSMC1,PSMC4,PSMC5,PSMD12,PSMD5,PSMD6,PSMD8,PSME2,PSME3
cluster5	GO:0048193	5	6	Golgi vesicle transport	2.20389e-06	0.000514458	40	0.0198413	173	0.0090847	2.184	AP1B1,AP1G1,AP1S3,ARCN1,BLZF1,CLINT1,CNST,COG7,COPB2,CSK,CUL3,DNAJC6,EXOC5,GCC1,HSPA8,KIF16B,KRT18,LMAN2L,NRBP1,PREB,RER1,RNF139,SAR1A,SCAMP3,SCFD1,SEC16A,SEC22C,SEC23B,SEC24D,SLC30A6,SNAP23,STX6,TMED10,TMX1,TRAPPC1,TRAPPC2L,TRAPPC4,USO1,VPS13A,YKT6
cluster5	GO:0043161	9	11	proteasomal ubiquitin-dependent protein catabolic process	2.55476e-06	0.000584892	47	0.0233135	222	0.0116578	2	ANAPC10,ANAPC4,ANAPC7,CDC23,CDC26,CUL3,FBXO45,GCLC,GIPC1,GLMN,HECTD3,HSPBP1,JKAMP,KCTD10,KLHL20,MDM2,NFE2L2,PSMA3,PSMA4,PSMA5,PSMA6,PSMB2,PSMB5,PSMC1,PSMC4,PSMC5,PSMD12,PSMD5,PSMD6,PSMD8,PSME2,PSME3,RCHY1,SENP1,SKP1,STUB1,SUMO1,TOPORS,TRIB1,UBA52,UBB,UBE2D1,UBE2V2,UFD1L,USP5,WWP2,YOD1
cluster5	GO:0043632	7	8	modification-dependent macromolecule catabolic process	2.72639e-06	0.00061241	71	0.0352183	384	0.0201649	1.747	ANAPC10,ANAPC4,ANAPC7,CDC23,CDC26,CUL2,CUL3,CUL4B,FBXO21,FBXO45,GCLC,GIPC1,GLMN,HECTD3,HSPBP1,JKAMP,KCTD10,KLHL20,MDM2,NDFIP1,NEDD8,NFE2L2,PCYOX1,PSMA3,PSMA4,PSMA5,PSMA6,PSMB2,PSMB5,PSMC1,PSMC4,PSMC5,PSMD12,PSMD5,PSMD6,PSMD8,PSME2,PSME3,RCHY1,SENP1,SKP1,SMURF2,STUB1,SUMO1,TCEB1,TOPORS,TRIB1,UBA52,UBB,UBE2A,UBE2D1,UBE2G1,UBE2K,UBE2V2,UBE3B,UBE4A,UBR1,UBR3,UCHL3,UCHL5,UFD1L,USP18,USP25,USP32,USP38,…
cluster5	GO:0043412	6	6	macromolecule modification	3.01977e-06	0.000665748	336	0.166667	2503	0.131439	1.268	ABI1,ACER2,ACVR2A,ADPRH,AGA,AHRR,AKT1S1,ALG1,ALG13,ALG14,ALG2,ALG8,ALKBH1,ANAPC10,ANAPC4,ANAPC7,ASB6,ASH2L,ATG5,ATP6V0D1,ATP7A,B3GAT3,B4GALT3,BAX,BMPR1B,BRAF,C14orf169,C19orf10,C1GALT1C1,CASP3,CCDC23,CCDC88C,CDC23,CDC26,CDC37,CDK11A,CDK12,CDK13,CDKN2D,CENPE,CFL1,CHORDC1,CHUK,CKS2,COG7,COPS2,COPS3,COPS5,CRIPAK,CSK,CSRP2BP,CTDNEP1,CTGF,CTR9,CUL2,CUL3,CUL4B,CXXC1,CYR61,DAB1,DAD1,DAPK3,DAXX,DCAF11,DC…
cluster5	GO:0032446	9	10	protein modification by small protein conjugation	3.68952e-06	0.000798614	94	0.046627	553	0.0290395	1.606	AHRR,ANAPC10,ANAPC4,ANAPC7,ASB6,ATG5,CCDC23,CDC23,CDC26,CTR9,CUL2,CUL3,CUL4B,DAXX,DCAF11,DCAF13,DCAF17,DTX2,EGR1,ENC1,FBXO21,FBXO3,FBXO45,FKBP1A,GAN,GCLC,GLMN,HECTD3,HSPBP1,KCTD10,KCTD11,KLHL20,KLHL21,KLHL7,LTN1,MAPK9,MDM2,NDFIP1,NEDD8,NFE2L2,PAF1,PELI1,PSMA3,PSMA4,PSMA5,PSMA6,PSMB2,PSMB5,PSMC1,PSMC4,PSMC5,PSMD12,PSMD5,PSMD6,PSMD8,PSME2,PSME3,RANBP2,RASSF1,RCHY1,RIPK2,RNF139,SH3RF2,SKP1,SMURF2,SO…
cluster5	GO:0031575	9	11	mitotic cell cycle G1/S transition checkpoint	3.78392e-06	0.00080442	23	0.0114087	80	0.00420102	2.716	HUS1,MDM2,NBN,PSMA3,PSMA4,PSMA5,PSMA6,PSMB2,PSMB5,PSMC1,PSMC4,PSMC5,PSMD12,PSMD5,PSMD6,PSMD8,PSME2,PSME3,RB1,RPS27L,TRIAP1,UBA52,UBB
cluster5	GO:0006986	6	7	response to unfolded protein	4.49235e-06	0.00093827	32	0.015873	129	0.00677414	2.343	ATP6V0D1,BAX,C19orf10,CXXC1,DNAJA1,DNAJB1,DNAJB11,DNAJB4,EIF2AK2,EIF2AK4,EIF2S1,EXTL3,FKBP14,HSP90AA1,HSPA1B,HSPA2,HSPA4,HSPA4L,HSPA6,HSPA8,HSPH1,JKAMP,LMNA,NFE2L2,PREB,SRPR,SRPRB,TATDN2,TMBIM6,UBE2J2,YIF1A,YOD1
cluster5	GO:0006511	9	10	ubiquitin-dependent protein catabolic process	4.81572e-06	0.000988469	69	0.0342262	375	0.0196923	1.738	ANAPC10,ANAPC4,ANAPC7,CDC23,CDC26,CUL2,CUL3,CUL4B,FBXO21,FBXO45,GCLC,GIPC1,GLMN,HECTD3,HSPBP1,JKAMP,KCTD10,KLHL20,MDM2,NDFIP1,NEDD8,NFE2L2,PSMA3,PSMA4,PSMA5,PSMA6,PSMB2,PSMB5,PSMC1,PSMC4,PSMC5,PSMD12,PSMD5,PSMD6,PSMD8,PSME2,PSME3,RCHY1,SENP1,SKP1,SMURF2,STUB1,SUMO1,TCEB1,TOPORS,TRIB1,UBA52,UBB,UBE2A,UBE2D1,UBE2G1,UBE2K,UBE2V2,UBE3B,UBE4A,UBR1,UBR3,UCHL3,UCHL5,UFD1L,USP18,USP25,USP32,USP38,USP5,US…
cluster5	GO:0051246	7	7	regulation of protein metabolic process	5.14869e-06	0.0010389	202	0.100198	1408	0.0739379	1.355	AATF,ABCF1,ACER2,ACVR2A,AHRR,AKT1S1,ANAPC10,ANAPC4,ANAPC7,ARNTL,ATG5,ATP6V0D1,ATXN2,AURKAIP1,BAX,BRAF,C19orf10,C1QBP,CASP3,CCDC23,CCDC88C,CCR2,CDC23,CDC26,CDC37,CDK12,CDKN2D,CENPE,CHORDC1,CKS2,CLN3,CRIPAK,CSK,CTGF,CTR9,CUL4B,CXXC1,CYR61,DAB1,DAPK3,DAXX,DDR2,DDX25,DDX3X,DNAJB11,DUSP1,DUSP6,DUSP9,DYX1C1,EDN1,EGR1,EIF2AK4,EIF2B1,EIF2B2,EIF2B4,EIF2S1,EIF3B,EIF4A3,EIF4E,EIF4E2,EIF4G1,EIF5,EIF5A2,EIF5B…
cluster5	GO:0035966	5	6	response to topologically incorrect protein	5.34062e-06	0.00105967	33	0.016369	136	0.00714173	2.292	ATP6V0D1,BAX,C19orf10,CXXC1,DNAJA1,DNAJB1,DNAJB11,DNAJB4,EIF2AK2,EIF2AK4,EIF2S1,EXTL3,FKBP14,HSP90AA1,HSPA1B,HSPA2,HSPA4,HSPA4L,HSPA6,HSPA8,HSPH1,JKAMP,LMNA,NFE2L2,PREB,SRPR,SRPRB,STUB1,TATDN2,TMBIM6,UBE2J2,YIF1A,YOD1
cluster5	GO:0030163	6	7	protein catabolic process	6.42853e-06	0.0012345	88	0.0436508	516	0.0270966	1.611	ANAPC10,ANAPC4,ANAPC7,ARNTL,BAX,CDC23,CDC26,CLN3,CUL2,CUL3,CUL4B,DYX1C1,ENC1,FBXO21,FBXO45,FLNA,GCLC,GIPC1,GLMN,GPLD1,HECTD3,HSPBP1,HTRA2,IDE,IER3,JKAMP,KCTD10,KLHL20,MDM2,NDFIP1,NEDD8,NFE2L2,NRD1,PCYOX1,PPP2CA,PSMA3,PSMA4,PSMA5,PSMA6,PSMB2,PSMB5,PSMC1,PSMC4,PSMC5,PSMD12,PSMD5,PSMD6,PSMD8,PSME2,PSME3,RCHY1,RHBDF1,SENP1,SKP1,SMAD4,SMURF2,STUB1,SUMO1,TCEB1,TOPORS,TPRKB,TRIB1,UBA52,UBB,UBE2A,UBE2D1,…
cluster5	GO:0051340	6	7	regulation of ligase activity	6.42913e-06	0.0012345	26	0.0128968	99	0.00519876	2.481	ANAPC10,ANAPC4,ANAPC7,CDC23,CDC26,PSMA3,PSMA4,PSMA5,PSMA6,PSMB2,PSMB5,PSMC1,PSMC4,PSMC5,PSMD12,PSMD5,PSMD6,PSMD8,PSME2,PSME3,SKP1,TOPORS,UBA52,UBB,UBE2D1,XRCC4
cluster5	GO:0046907	5	5	intracellular transport	7.99042e-06	0.00146348	170	0.0843254	1169	0.0613874	1.374	ABCD1,AP1B1,AP1G1,AP1S3,AP2M1,AP2S1,APPBP2,ARCN1,ARFIP1,ARNTL,ATP5F1,ATP5H,BAX,BCAP31,BCL2L1,BLOC1S2,BLZF1,CCDC64,CCDC90A,CDC37,CHMP4A,CHMP5,CHMP7,CLINT1,CLN3,CNST,COG7,COPB2,CSK,CUL3,DAG1,DDOST,DDX25,DNAJC6,DYNLT1,EHD1,EIF4E,EXOC5,FAM109A,FLNA,G3BP2,GCC1,GIPC1,GLE1,GRPEL1,HSP90AA1,HSPA4,HSPA8,HTATIP2,ICMT,INPP5K,KIAA0196,KIF16B,KIF3A,KLHL2,KPNA4,KRT18,LMAN2L,LMNA,LSG1,LYN,LYST,MAP2K1,MAPK9,MCM3A…
cluster5	GO:0034641	5	5	cellular nitrogen compound metabolic process	8.55576e-06	0.00154328	649	0.321925	5298	0.278212	1.157	AATF,ABCD1,ABCD3,ABCE1,ACER2,ACER3,ACTR8,ACVR2A,ADRM1,AGMAT,AHRR,AHSA1,AIFM2,AKAP8,AKD1,ALAS1,ALDH5A1,ALDH7A1,ALKBH1,ALS2CR12,AMD1,AMPD2,ANKRD49,APIP,APLF,ARG2,ARHGAP26,ARID3B,ARNTL,ASCC2,ASH2L,ASNSD1,ATF1,ATF2,ATF7,ATF7IP2,ATP2B1,ATP5F1,ATP5H,ATP6V0D1,ATP7A,ATXN2,AZIN1,BAX,BCAS2,BEX1,BLOC1S2,BLZF1,BMPR1B,BRDT,BRF2,BUD31,BZW1,C14orf169,C19orf10,C1D,C1QBP,CACYBP,CALCRL,CAP1,CASP3,CBFB,CCDC59,CCR2,…
cluster5	GO:0051438	7	11	regulation of ubiquitin-protein ligase activity	8.98445e-06	0.00157769	25	0.0124008	95	0.00498871	2.486	ANAPC10,ANAPC4,ANAPC7,CDC23,CDC26,PSMA3,PSMA4,PSMA5,PSMA6,PSMB2,PSMB5,PSMC1,PSMC4,PSMC5,PSMD12,PSMD5,PSMD6,PSMD8,PSME2,PSME3,SKP1,TOPORS,UBA52,UBB,UBE2D1
cluster5	GO:0033554	5	6	cellular response to stress	9.01159e-06	0.00157769	172	0.0853175	1176	0.061755	1.382	AATF,ACTR8,ALKBH1,APLF,ASH2L,ATF1,ATF2,ATG12,ATG5,ATP6V0D1,ATP7A,AVPR1A,BAX,C11orf82,C19orf10,CASP3,CASP9,CDKN2D,CHCHD6,CLN3,COPS5,CTGF,CUL2,CUL4B,CXXC1,DAP,DAXX,DDX3X,DNAJB11,DUSP6,DUSP9,EDN1,EEF1E1,EEPD1,EGLN3,EGR1,EID3,EIF2AK2,EIF2AK4,EIF2B1,EIF2B4,EIF2S1,ERCC5,EXTL3,EYA3,FAM162A,FBXO45,FGF19,FKBP14,FOS,FXN,FZD5,GLRX2,GNGT1,GNL1,GPS2,GSTP1,GTF2H1,HMOX1,HUS1,IER3,IGHMBP2,INO80,INO80E,INTS7,IRAK…
cluster5	GO:0071779	10	10	G1/S transition checkpoint	9.76322e-06	0.00165657	23	0.0114087	84	0.00441107	2.586	HUS1,MDM2,NBN,PSMA3,PSMA4,PSMA5,PSMA6,PSMB2,PSMB5,PSMC1,PSMC4,PSMC5,PSMD12,PSMD5,PSMD6,PSMD8,PSME2,PSME3,RB1,RPS27L,TRIAP1,UBA52,UBB
cluster5	GO:2000045	9	9	regulation of G1/S transition of mitotic cell cycle	9.87958e-06	0.00165657	26	0.0128968	101	0.00530379	2.432	DDX3X,HUS1,INO80,MDM2,NACC2,NBN,PSMA3,PSMA4,PSMA5,PSMA6,PSMB2,PSMB5,PSMC1,PSMC4,PSMC5,PSMD12,PSMD5,PSMD6,PSMD8,PSME2,PSME3,RB1,RPS27L,TRIAP1,UBA52,UBB
cluster5	GO:0000082	6	6	G1/S transition of mitotic cell cycle	1.22347e-05	0.00202298	41	0.0203373	194	0.0101875	1.996	CDKN2D,CUL2,CUL3,DDX3X,EIF4E,GSPT1,HUS1,ID4,INO80,LATS2,NACC2,NBN,ORC2,PLK2,PPAT,PPP6C,PRIM2,PSMA3,PSMA4,PSMA5,PSMA6,PSMB2,PSMB5,PSMC1,PSMC4,PSMC5,PSMD12,PSMD5,PSMD6,PSMD8,PSME2,PSME3,RB1,RBBP8,RCC1,RPA2,RPS27L,RPS6KB1,SKP1,UBA52,UBB
cluster5	GO:0033238	7	7	regulation of cellular amine metabolic process	1.26281e-05	0.00205942	21	0.0104167	74	0.00388594	2.681	AZIN1,MAOB,NR4A2,OAZ1,OAZ3,ODC1,PSMA3,PSMA4,PSMA5,PSMA6,PSMB2,PSMB5,PSMC1,PSMC4,PSMC5,PSMD12,PSMD5,PSMD6,PSMD8,PSME2,PSME3
cluster5	GO:0006520	5	9	cellular amino acid metabolic process	1.56373e-05	0.00251571	76	0.0376984	442	0.0232106	1.624	ABAT,AGMAT,ALDH5A1,ALDH7A1,APIP,ARG2,ASNSD1,ATP7A,AZIN1,CDO1,CLN3,COASY,DAO,DHFRL1,DOHH,EEF1E1,EGLN3,EIF5A2,FAH,FDXACB1,GCLC,GHR,GLRX2,GLS,GOT1,GSR,GSTP1,HARS,HIBCH,IDH1,LARS,MAT2A,MCCC2,MTAP,MTHFD1,NFS1,NOX4,OAZ1,OAZ3,ODC1,OGDH,OTC,P4HB,PANK2,PCYOX1,POLG2,PPAT,PSMA3,PSMA4,PSMA5,PSMA6,PSMB2,PSMB5,PSMC1,PSMC4,PSMC5,PSMD12,PSMD5,PSMD6,PSMD8,PSME2,PSME3,PSPH,PTDSS1,PTS,RARS,RARS2,SLC1A3,SLC25A21,SLC…
cluster5	GO:0015031	5	6	protein transport	1.62844e-05	0.00258487	172	0.0853175	1200	0.0630153	1.354	AAGAB,AP1B1,AP1G1,AP1S3,AP2M1,AP2S1,APPBP2,ARCN1,ARFIP1,ARNTL,ATG4A,ATG4D,ATP6V0A2,ATP6V0B,ATP6V0C,ATP6V0D1,ATP6V1A,ATP6V1B2,ATP6V1C1,BCAP31,BLZF1,BTN2A2,CALCRL,CARD8,CASP1,CCDC23,CCDC91,CDC37,CHMP1A,CHMP4A,CHMP5,CNST,COG7,COPB2,CSK,DAG1,DDOST,DISP1,DNAJC14,DPH3,DYNLT1,EHD1,EIF5A2,EXOC5,EXOC6,EXOC8,FLNA,G3BP2,GCC1,GIPC1,GLE1,GLMN,GRPEL1,HLA-DMA,HSP90AA1,HSPA4,ICMT,INPP5K,KLHL2,KPNA4,KRT18,LCA5,LM…
cluster5	GO:0016567	10	11	protein ubiquitination	1.71162e-05	0.00262172	87	0.0431548	520	0.0273066	1.58	ANAPC10,ANAPC4,ANAPC7,ASB6,ATG5,CCDC23,CDC23,CDC26,CTR9,CUL2,CUL3,CUL4B,DAXX,DCAF11,DCAF13,DCAF17,DTX2,ENC1,FBXO21,FBXO3,FBXO45,FKBP1A,GAN,GCLC,GLMN,HECTD3,HSPBP1,KCTD10,KCTD11,KLHL20,KLHL21,KLHL7,LTN1,MAPK9,MDM2,NDFIP1,NFE2L2,PAF1,PELI1,PSMA3,PSMA4,PSMA5,PSMA6,PSMB2,PSMB5,PSMC1,PSMC4,PSMC5,PSMD12,PSMD5,PSMD6,PSMD8,PSME2,PSME3,RASSF1,RCHY1,RIPK2,RNF139,SH3RF2,SKP1,SMURF2,SOCS1,SOCS4,SPSB1,SPSB2,S…
cluster5	GO:0006977	9	12	DNA damage response, signal transduction by p53 class mediator resulting in cell cycle arrest	1.76176e-05	0.00262172	19	0.0094246	65	0.00341333	2.761	MDM2,PSMA3,PSMA4,PSMA5,PSMA6,PSMB2,PSMB5,PSMC1,PSMC4,PSMC5,PSMD12,PSMD5,PSMD6,PSMD8,PSME2,PSME3,TRIAP1,UBA52,UBB
cluster5	GO:0072413	6	9	signal transduction involved in mitotic cell cycle checkpoint	1.76176e-05	0.00262172	19	0.0094246	65	0.00341333	2.761	MDM2,PSMA3,PSMA4,PSMA5,PSMA6,PSMB2,PSMB5,PSMC1,PSMC4,PSMC5,PSMD12,PSMD5,PSMD6,PSMD8,PSME2,PSME3,TRIAP1,UBA52,UBB
cluster5	GO:0072431	8	11	signal transduction involved in mitotic cell cycle G1/S transition DNA damage checkpoint	1.76176e-05	0.00262172	19	0.0094246	65	0.00341333	2.761	MDM2,PSMA3,PSMA4,PSMA5,PSMA6,PSMB2,PSMB5,PSMC1,PSMC4,PSMC5,PSMD12,PSMD5,PSMD6,PSMD8,PSME2,PSME3,TRIAP1,UBA52,UBB
cluster5	GO:0072474	7	10	signal transduction involved in mitotic cell cycle G1/S checkpoint	1.76176e-05	0.00262172	19	0.0094246	65	0.00341333	2.761	MDM2,PSMA3,PSMA4,PSMA5,PSMA6,PSMB2,PSMB5,PSMC1,PSMC4,PSMC5,PSMD12,PSMD5,PSMD6,PSMD8,PSME2,PSME3,TRIAP1,UBA52,UBB
cluster5	GO:0051701	5	5	interaction with host	1.8205e-05	0.00267569	71	0.0352183	406	0.0213202	1.652	ABCE1,ACOT8,ANKRD17,ATF7,ATP6V0A2,ATP6V0B,ATP6V0C,ATP6V0D1,ATP6V1A,ATP6V1B2,ATP6V1C1,BAX,BCL2L1,C1QBP,C9orf156,CCDC86,CCR2,CDK13,CLDN1,CUL2,CX3CR1,CYBA,DAG1,DAXX,DDX3X,DYNC1LI1,DYNLT1,EIF2AK2,EIF4E,EIF4G1,FADD,GTF2A2,HSPA8,HTATIP2,IDE,IRF3,ITGA5,KCTD5,KIN,KRT18,KRT8,LYN,MDM2,MICA,NXF1,PDCD6IP,PDCL3,PSMA3,PSMA4,PSMB2,PSMB5,PVRL2,RALA,RB1,RBM15B,RNGTT,RRAGA,SLC25A4,SUPT6H,SYNCRIP,TAP2,TBC1D20,TBK1,…
cluster5	GO:0006397	8	10	mRNA processing	1.88812e-05	0.00274122	68	0.0337302	383	0.0201124	1.677	BCAS2,BRDT,C1QBP,CD2BP2,CDK11A,CDK12,CDK13,CELF6,CLP1,CNOT10,CRNKL1,CWC22,DBR1,DHX8,EIF4A3,EIF4E,EIF4G1,ESRP2,FAM103A1,GTF2H1,HSPA8,JMJD6,KIN,LSM1,MAGOHB,MBNL1,NAA38,NCBP2,PAF1,PARN,PHAX,PHF5A,PLRG1,POLR2B,POLR2D,POLR2F,POLR2G,POLR2J,POP4,PPIH,PPWD1,PRPF18,PRPF3,PRPF38B,PRPF4,RBM15B,RBM27,RNGTT,RNPC3,RQCD1,SCNM1,SNRNP27,SNRNP35,SNRPB2,SNRPD2,SNRPG,SREK1IP1,SRSF4,STRAP,SYNCRIP,TFIP11,TXNL4B,U2AF2,…
cluster5	GO:0009308	6	6	amine metabolic process	2.06941e-05	0.00296824	42	0.0208333	206	0.0108176	1.926	ABAT,AGMAT,ALDH5A1,ALDH7A1,AMD1,AOC2,APIP,ATP7A,AZIN1,CHKA,CLN3,FABP5,GOT1,GPLD1,MAOB,MTAP,MTHFD1,NR4A2,OAZ1,OAZ3,ODC1,PNPLA8,PSMA3,PSMA4,PSMA5,PSMA6,PSMB2,PSMB5,PSMC1,PSMC4,PSMC5,PSMD12,PSMD5,PSMD6,PSMD8,PSME2,PSME3,SAMD8,SLC1A3,SMPDL3B,SPTLC1,SRM
cluster5	GO:0072401	8	9	signal transduction involved in DNA integrity checkpoint	2.26206e-05	0.00310978	19	0.0094246	66	0.00346584	2.719	MDM2,PSMA3,PSMA4,PSMA5,PSMA6,PSMB2,PSMB5,PSMC1,PSMC4,PSMC5,PSMD12,PSMD5,PSMD6,PSMD8,PSME2,PSME3,TRIAP1,UBA52,UBB
cluster5	GO:0072422	8	10	signal transduction involved in DNA damage checkpoint	2.26206e-05	0.00310978	19	0.0094246	66	0.00346584	2.719	MDM2,PSMA3,PSMA4,PSMA5,PSMA6,PSMB2,PSMB5,PSMC1,PSMC4,PSMC5,PSMD12,PSMD5,PSMD6,PSMD8,PSME2,PSME3,TRIAP1,UBA52,UBB
cluster5	GO:0072404	8	9	signal transduction involved in G1/S transition checkpoint	2.27258e-05	0.00310978	19	0.0094246	66	0.00346584	2.719	MDM2,PSMA3,PSMA4,PSMA5,PSMA6,PSMB2,PSMB5,PSMC1,PSMC4,PSMC5,PSMD12,PSMD5,PSMD6,PSMD8,PSME2,PSME3,TRIAP1,UBA52,UBB
cluster5	GO:0006464	7	8	cellular protein modification process	2.50654e-05	0.00333081	318	0.157738	2404	0.126241	1.249	ABI1,ACER2,ACVR2A,ADPRH,AGA,AHRR,AKT1S1,ALG1,ALG13,ALG14,ALG2,ALG8,ANAPC10,ANAPC4,ANAPC7,ASB6,ASH2L,ATG5,ATP6V0D1,ATP7A,B3GAT3,B4GALT3,BAX,BMPR1B,BRAF,C14orf169,C19orf10,C1GALT1C1,CASP3,CCDC23,CCDC88C,CDC23,CDC26,CDC37,CDK11A,CDK12,CDK13,CDKN2D,CENPE,CFL1,CHORDC1,CHUK,CKS2,COG7,COPS2,COPS3,COPS5,CRIPAK,CSK,CSRP2BP,CTDNEP1,CTGF,CTR9,CUL2,CUL3,CUL4B,CXXC1,CYR61,DAB1,DAD1,DAPK3,DAXX,DCAF11,DCAF13,DC…
cluster5	GO:0036211	6	7	protein modification process	2.50654e-05	0.00333081	318	0.157738	2404	0.126241	1.249	ABI1,ACER2,ACVR2A,ADPRH,AGA,AHRR,AKT1S1,ALG1,ALG13,ALG14,ALG2,ALG8,ANAPC10,ANAPC4,ANAPC7,ASB6,ASH2L,ATG5,ATP6V0D1,ATP7A,B3GAT3,B4GALT3,BAX,BMPR1B,BRAF,C14orf169,C19orf10,C1GALT1C1,CASP3,CCDC23,CCDC88C,CDC23,CDC26,CDC37,CDK11A,CDK12,CDK13,CDKN2D,CENPE,CFL1,CHORDC1,CHUK,CKS2,COG7,COPS2,COPS3,COPS5,CRIPAK,CSK,CSRP2BP,CTDNEP1,CTGF,CTR9,CUL2,CUL3,CUL4B,CXXC1,CYR61,DAB1,DAD1,DAPK3,DAXX,DCAF11,DCAF13,DC…
cluster5	GO:1901575	5	5	organic substance catabolic process	2.51804e-05	0.00333081	241	0.119544	1779	0.0934202	1.28	ABAT,ABCD1,ABCD3,ABCE1,ABHD4,ACOT8,AHSA1,ALDH1B1,ALDH2,ALDH5A1,ALDH7A1,ALS2CR12,ANAPC10,ANAPC4,ANAPC7,ARHGAP26,ARNTL,ATP5F1,ATP5H,BAX,BPGM,BSCL2,CASP3,CCRN4L,CDC23,CDC26,CDO1,CLN3,CNOT10,CNR1,CUL2,CUL3,CUL4B,CYP26A1,CYP26B1,DAGLB,DAO,DDHD1,DDX3X,DEDD2,DFFB,DIS3,DPYSL3,DYX1C1,EDC3,EIF4A3,EIF4E,EIF4G1,EIF5,ENC1,ENDOG,ENTPD5,ERCC5,EXOSC4,EXOSC5,EXOSC6,FAH,FBXO21,FBXO45,FLNA,FOXQ1,G6PC,GBA,GBA3,GCLC,…
cluster5	GO:0031571	6	12	mitotic cell cycle G1/S transition DNA damage checkpoint	2.6373e-05	0.00345023	20	0.00992063	72	0.00378092	2.624	MDM2,PSMA3,PSMA4,PSMA5,PSMA6,PSMB2,PSMB5,PSMC1,PSMC4,PSMC5,PSMD12,PSMD5,PSMD6,PSMD8,PSME2,PSME3,RPS27L,TRIAP1,UBA52,UBB
cluster5	GO:0072395	7	8	signal transduction involved in cell cycle checkpoint	2.89885e-05	0.00375118	19	0.0094246	67	0.00351835	2.679	MDM2,PSMA3,PSMA4,PSMA5,PSMA6,PSMB2,PSMB5,PSMC1,PSMC4,PSMC5,PSMD12,PSMD5,PSMD6,PSMD8,PSME2,PSME3,TRIAP1,UBA52,UBB
cluster5	GO:0006888	6	7	ER to Golgi vesicle-mediated transport	3.10861e-05	0.00397936	17	0.00843254	54	0.00283569	2.974	CUL3,LMAN2L,NRBP1,PREB,RNF139,SAR1A,SCFD1,SEC16A,SEC22C,SEC23B,SEC24D,TMED10,TMX1,TRAPPC1,TRAPPC2L,TRAPPC4,YKT6
cluster5	GO:0006974	6	7	response to DNA damage stimulus	3.29268e-05	0.00417015	94	0.046627	586	0.0307725	1.515	AATF,ACTR8,ALKBH1,APLF,ASH2L,BAX,CASP3,CASP9,CDKN2D,CHCHD6,CUL4B,EEF1E1,EEPD1,EGLN3,EID3,ERCC5,EYA3,FBXO45,GNL1,GTF2H1,HMOX1,HUS1,IER3,IGHMBP2,INO80,INO80E,INTS7,IRF3,KIN,LIG3,LIG4,LYN,MBD4,MCL1,MCM9,MDM2,MICA,MMS22L,MRPS35,MRPS9,NACC2,NBN,PMS1,POLB,POLG2,POLR2B,POLR2D,POLR2F,POLR2G,POLR2J,PSMA3,PSMA4,PSMA5,PSMA6,PSMB2,PSMB5,PSMC1,PSMC4,PSMC5,PSMD12,PSMD5,PSMD6,PSMD8,PSME2,PSME3,RASSF1,RBBP8,RECQ…
cluster5	GO:0002479	8	8	antigen processing and presentation of exogenous peptide antigen via MHC class I, TAP-dependent	3.58541e-05	0.00449308	20	0.00992063	74	0.00388594	2.553	CYBA,PSMA3,PSMA4,PSMA5,PSMA6,PSMB2,PSMB5,PSMC1,PSMC4,PSMC5,PSMD12,PSMD5,PSMD6,PSMD8,PSME2,PSME3,SEC61A1,TAP2,UBA52,UBB
cluster5	GO:0016197	5	6	endosomal transport	4.40924e-05	0.00541155	30	0.014881	130	0.00682666	2.18	CHMP4A,CHMP5,CHMP7,EHD1,FAM109A,FLNA,KIAA0196,KIF16B,LYST,MAP2K1,MTM1,PICALM,PIK3C3,RAB35,RASSF9,SCYL2,SLC30A6,SNF8,SNX17,STAM2,STX6,UBA52,UBB,VPS13A,VPS26A,VPS37B,VPS4B,VTA1,VTI1A,YKT6
cluster5	GO:0019048	6	6	virus-host interaction	5.21742e-05	0.00633811	64	0.031746	367	0.0192722	1.647	ABCE1,ACOT8,ANKRD17,ATF7,ATP6V0C,BAX,BCL2L1,C1QBP,C9orf156,CCDC86,CCR2,CDK13,CLDN1,CUL2,CX3CR1,DAG1,DAXX,DDX3X,DYNC1LI1,DYNLT1,EIF2AK2,EIF4E,EIF4G1,FADD,GTF2A2,HSPA8,HTATIP2,IDE,IRF3,ITGA5,KCTD5,KIN,KRT18,KRT8,LYN,MDM2,MICA,NXF1,PDCD6IP,PDCL3,PSMA3,PSMA4,PSMB2,PSMB5,PVRL2,RALA,RB1,RBM15B,RNGTT,RRAGA,SLC25A4,SUPT6H,SYNCRIP,TAP2,TBC1D20,TBK1,TCEB1,TNPO1,UBA52,UBB,UBR4,VPS37B,WDR48,WWP2
cluster5	GO:0008104	5	5	protein localization	6.36631e-05	0.00765565	208	0.103175	1524	0.0800294	1.289	AAGAB,AP1B1,AP1G1,AP1S3,AP2M1,AP2S1,APPBP2,ARCN1,ARFIP1,ARNTL,ATG4A,ATG4D,ATP6V0A2,ATP6V0B,ATP6V0C,ATP6V0D1,ATP6V1A,ATP6V1B2,ATP6V1C1,ATP9B,BAX,BCAP31,BCL2L1,BLZF1,BTN2A2,CALCRL,CARD8,CASP1,CCDC23,CCDC91,CDC37,CHMP1A,CHMP4A,CHMP5,CNST,COG7,COPB2,CSK,CTDNEP1,DAG1,DDOST,DISP1,DNAJC14,DPH3,DYNLT1,EHD1,EIF5A2,EPB41L5,EXOC5,EXOC6,EXOC8,FGFR1OP,FLNA,G3BP2,GCC1,GIPC1,GLE1,GLMN,GNGT1,GRPEL1,HLA-DMA,HOMER…
cluster5	GO:0051325	7	7	interphase	6.82459e-05	0.00812467	67	0.0332341	391	0.0205325	1.619	ABCB1,ACTR1A,AKAP9,ANAPC10,ANAPC4,BCL2L1,CDC123,CDC23,CDKN2D,CEP70,CHMP1A,CUL2,CUL3,CUL4B,DDX3X,DYNC1H1,EIF4E,FGFR1OP,GSPT1,HAUS2,HSP90AA1,HSPA2,HUS1,ID4,INO80,KATNA1,LATS2,LRWD1,MAPRE1,MDM2,NACC2,NBN,ORC2,PAF1,PLK2,PPAT,PPM1D,PPP6C,PRIM2,PSMA3,PSMA4,PSMA5,PSMA6,PSMB2,PSMB5,PSMC1,PSMC4,PSMC5,PSMD12,PSMD5,PSMD6,PSMD8,PSME2,PSME3,PTPRC,RB1,RBBP8,RCC1,RPA2,RPS27L,RPS6KB1,SIN3A,SKP1,SSNA1,TFDP2,UBA52…
cluster5	GO:0044403	5	5	symbiosis, encompassing mutualism through parasitism	7.53176e-05	0.00879075	73	0.0362103	439	0.0230531	1.571	ABCE1,ACOT8,ANKRD17,ATF7,ATP6V0A2,ATP6V0B,ATP6V0C,ATP6V0D1,ATP6V1A,ATP6V1B2,ATP6V1C1,BAX,BCL2L1,C1QBP,C9orf156,CCDC86,CCR2,CDK13,CLDN1,CUL2,CX3CR1,CYBA,DAG1,DAXX,DDX3X,DYNC1LI1,DYNLT1,EIF2AK2,EIF4E,EIF4G1,FADD,GTF2A2,HSPA8,HTATIP2,IDE,INPP5K,IRF3,ITGA5,KCTD5,KIN,KRT18,KRT8,LYN,MDM2,MICA,NXF1,PDCD6IP,PDCL3,PSMA3,PSMA4,PSMB2,PSMB5,PVRL2,RALA,RB1,RBM15B,RNGTT,RRAGA,SLC25A4,SUPT6H,SYNCRIP,TAF11,TAP2,…
cluster5	GO:0051329	8	8	interphase of mitotic cell cycle	7.70993e-05	0.00891133	66	0.0327381	385	0.0202174	1.619	ABCB1,ACTR1A,AKAP9,ANAPC10,ANAPC4,BCL2L1,CDC123,CDC23,CDKN2D,CEP70,CHMP1A,CUL2,CUL3,CUL4B,DDX3X,DYNC1H1,EIF4E,FGFR1OP,GSPT1,HAUS2,HSP90AA1,HSPA2,HUS1,ID4,INO80,KATNA1,LATS2,LRWD1,MAPRE1,MDM2,NACC2,NBN,ORC2,PAF1,PLK2,PPAT,PPM1D,PPP6C,PRIM2,PSMA3,PSMA4,PSMA5,PSMA6,PSMB2,PSMB5,PSMC1,PSMC4,PSMC5,PSMD12,PSMD5,PSMD6,PSMD8,PSME2,PSME3,RB1,RBBP8,RCC1,RPA2,RPS27L,RPS6KB1,SIN3A,SKP1,SSNA1,TFDP2,UBA52,UBB
cluster5	GO:0042590	7	7	antigen processing and presentation of exogenous peptide antigen via MHC class I	7.96006e-05	0.00911198	20	0.00992063	78	0.00409599	2.422	CYBA,PSMA3,PSMA4,PSMA5,PSMA6,PSMB2,PSMB5,PSMC1,PSMC4,PSMC5,PSMD12,PSMD5,PSMD6,PSMD8,PSME2,PSME3,SEC61A1,TAP2,UBA52,UBB
cluster5	GO:0006595	6	9	polyamine metabolic process	8.85787e-05	0.0100431	9	0.00446429	20	0.00105025	4.251	AGMAT,AMD1,APIP,AZIN1,GOT1,MTAP,OAZ1,ODC1,SRM
cluster5	GO:0071158	8	9	positive regulation of cell cycle arrest	9.61587e-05	0.0107997	20	0.00992063	78	0.00409599	2.422	MDM2,MYBBP1A,PSMA3,PSMA4,PSMA5,PSMA6,PSMB2,PSMB5,PSMC1,PSMC4,PSMC5,PSMD12,PSMD5,PSMD6,PSMD8,PSME2,PSME3,TRIAP1,UBA52,UBB
cluster5	GO:0043086	6	7	negative regulation of catalytic activity	0.000110338	0.0121628	80	0.0396825	501	0.0263089	1.508	AKT1S1,ANAPC10,ANAPC4,ANAPC7,ATP7A,AZIN1,CASP3,CCR2,CD2BP2,CDC23,CDC26,CDKN2D,CHORDC1,CLN3,CNR1,CNST,CRIPAK,CSK,DDX3X,DUSP1,DUSP6,DUSP9,FGFR1OP,FKBP1A,GBA,GLA,GPS2,GSTP1,HEXIM1,HSPBP1,INCA1,INPP5K,KIAA0430,LATS2,LYN,MDM2,MKI67IP,NOSIP,NR2F2,PINX1,PPM1E,PPP1R12A,PPP2CA,PSMA3,PSMA4,PSMA5,PSMA6,PSMB2,PSMB5,PSMC1,PSMC4,PSMC5,PSMD12,PSMD5,PSMD6,PSMD8,PSME2,PSME3,PTPRC,RB1,RGS2,SERPINA1,SERPINB8,SERPIN…
cluster5	GO:0008380	8	10	RNA splicing	0.000112132	0.0122471	55	0.0272817	311	0.0163315	1.67	BCAS2,BRDT,C1QBP,CD2BP2,CDK12,CDK13,CELF6,CLP1,CRNKL1,CWC22,DBR1,DHX8,EIF4A3,ESRP2,HSPA8,JMJD6,LSM1,MAGOHB,MBNL1,NAA38,NCBP2,PHAX,PHF5A,PLRG1,POLR2B,POLR2D,POLR2F,POLR2G,POLR2J,PPIH,PPP2CA,PPWD1,PRPF18,PRPF3,PRPF38B,PRPF4,RBM15B,RNPC3,RPS26,SCNM1,SNRNP27,SNRNP35,SNRPB2,SNRPD2,SNRPG,SREK1IP1,SRSF4,STRAP,SYNCRIP,TFIP11,TXNL4B,U2AF2,UPF3B,WDR77,ZMAT5
cluster5	GO:0006368	9	11	transcription elongation from RNA polymerase II promoter	0.000117314	0.0126966	19	0.0094246	72	0.00378092	2.493	ADRM1,CTR9,ELL2,GTF2A2,GTF2H1,MAP2K1,NCBP2,PAF1,POLR2B,POLR2D,POLR2F,POLR2G,POLR2J,TAF10,TAF11,TAF12,TAF13,TCEB1,TCEB3
cluster5	GO:0000216	6	6	M/G1 transition of mitotic cell cycle	0.00012741	0.0134691	20	0.00992063	79	0.00414851	2.391	ORC2,PRIM2,PSMA3,PSMA4,PSMA5,PSMA6,PSMB2,PSMB5,PSMC1,PSMC4,PSMC5,PSMD12,PSMD5,PSMD6,PSMD8,PSME2,PSME3,RPA2,UBA52,UBB
cluster5	GO:0002474	6	6	antigen processing and presentation of peptide antigen via MHC class I	0.000127798	0.0134691	23	0.0114087	98	0.00514625	2.217	BCAP31,CYBA,PSMA3,PSMA4,PSMA5,PSMA6,PSMB2,PSMB5,PSMC1,PSMC4,PSMC5,PSMD12,PSMD5,PSMD6,PSMD8,PSME2,PSME3,SEC24D,SEC61A1,TAP2,UBA52,UBB,UBE2A
cluster5	GO:0044106	6	7	cellular amine metabolic process	0.000127846	0.0134691	37	0.0183532	188	0.00987239	1.859	AGMAT,ALDH7A1,AMD1,APIP,ATP7A,AZIN1,CHKA,CLN3,FABP5,GOT1,GPLD1,MAOB,MTAP,NR4A2,OAZ1,OAZ3,ODC1,PNPLA8,PSMA3,PSMA4,PSMA5,PSMA6,PSMB2,PSMB5,PSMC1,PSMC4,PSMC5,PSMD12,PSMD5,PSMD6,PSMD8,PSME2,PSME3,SAMD8,SMPDL3B,SPTLC1,SRM
cluster5	GO:0006725	5	5	cellular aromatic compound metabolic process	0.000129812	0.0135562	613	0.304067	5082	0.26687	1.139	AATF,ABCD1,ABCD3,ABCE1,ACTR8,ACVR2A,ADRM1,AHRR,AHSA1,AIFM2,AKAP8,AKD1,ALAS1,ALKBH1,ALS2CR12,AMD1,AMPD2,ANKRD49,AOC2,APLF,ARHGAP26,ARID3B,ARNTL,ASCC2,ASH2L,ATF1,ATF2,ATF7,ATF7IP2,ATP2B1,ATP5F1,ATP5H,ATP6V0D1,ATP7A,ATXN2,BAX,BCAS2,BEX1,BLOC1S2,BLZF1,BMPR1B,BRDT,BRF2,BUD31,BZW1,C14orf169,C19orf10,C1D,C1QBP,CACYBP,CALCRL,CAP1,CASP3,CBFB,CCDC59,CCR2,CCRN4L,CD2BP2,CDK11A,CDK12,CDK13,CDKN2D,CEBPZ,CELF6,…
cluster5	GO:0006139	5	6	nucleobase-containing compound metabolic process	0.000131728	0.0136367	596	0.295635	4930	0.258888	1.142	AATF,ABCD1,ABCD3,ABCE1,ACTR8,ACVR2A,ADRM1,AHRR,AHSA1,AIFM2,AKAP8,AKD1,ALKBH1,ALS2CR12,AMD1,AMPD2,ANKRD49,APLF,ARHGAP26,ARID3B,ARNTL,ASCC2,ASH2L,ATF1,ATF2,ATF7,ATF7IP2,ATP2B1,ATP5F1,ATP5H,ATP6V0D1,ATP7A,ATXN2,BAX,BCAS2,BEX1,BLOC1S2,BLZF1,BMPR1B,BRDT,BRF2,BUD31,BZW1,C14orf169,C19orf10,C1D,C1QBP,CACYBP,CALCRL,CAP1,CASP3,CBFB,CCDC59,CCR2,CCRN4L,CD2BP2,CDK11A,CDK12,CDK13,CDKN2D,CEBPZ,CELF6,CENPQ,CHMP1…
cluster5	GO:0002478	6	6	antigen processing and presentation of exogenous peptide antigen	0.00014791	0.0151799	33	0.016369	163	0.00855958	1.912	ACTR1A,AP1B1,AP1G1,AP1S3,AP2M1,AP2S1,CENPE,CYBA,DCTN5,DCTN6,DYNC1H1,HLA-DMA,KIF3A,PSMA3,PSMA4,PSMA5,PSMA6,PSMB2,PSMB5,PSMC1,PSMC4,PSMC5,PSMD12,PSMD5,PSMD6,PSMD8,PSME2,PSME3,SEC24D,SEC61A1,TAP2,UBA52,UBB
cluster5	GO:0046483	5	5	heterocycle metabolic process	0.000158427	0.0161203	611	0.303075	5073	0.266397	1.138	AATF,ABCD1,ABCD3,ABCE1,ACTR8,ACVR2A,ADRM1,AHRR,AHSA1,AIFM2,AKAP8,AKD1,ALAS1,ALKBH1,ALS2CR12,AMD1,AMPD2,ANKRD49,APLF,ARHGAP26,ARID3B,ARNTL,ASCC2,ASH2L,ATF1,ATF2,ATF7,ATF7IP2,ATP2B1,ATP5F1,ATP5H,ATP6V0D1,ATP7A,ATXN2,BAX,BCAS2,BEX1,BLOC1S2,BLZF1,BMPR1B,BRDT,BRF2,BUD31,BZW1,C14orf169,C19orf10,C1D,C1QBP,CACYBP,CALCRL,CAP1,CASP3,CBFB,CCDC59,CCR2,CCRN4L,CD2BP2,CDK11A,CDK12,CDK13,CDKN2D,CEBPZ,CELF6,CENPQ…
cluster5	GO:0044092	5	5	negative regulation of molecular function	0.000161786	0.0162821	99	0.0491071	654	0.0343433	1.43	AKT1S1,ANAPC10,ANAPC4,ANAPC7,ATP7A,AZIN1,BAX,CASP3,CCR2,CD2BP2,CDC23,CDC26,CDKN2D,CHORDC1,CLN3,CNR1,CNST,CRIPAK,CSK,DAP,DDX3X,DUSP1,DUSP6,DUSP9,EPB41L5,FGFR1OP,FKBP1A,FLNA,GBA,GLA,GPS2,GSTP1,HDAC2,HEXIM1,HMOX1,HSPBP1,ID1,INCA1,INPP5K,KIAA0430,LATS2,LYN,MDM2,MKI67IP,NDFIP1,NFKBID,NOSIP,NR2F2,PARK7,PELI1,PINX1,PPM1E,PPP1R12A,PPP2CA,PSMA3,PSMA4,PSMA5,PSMA6,PSMB2,PSMB5,PSMC1,PSMC4,PSMC5,PSMD12,PSMD5,…
cluster5	GO:0008219	5	5	cell death	0.000162753	0.0162821	224	0.111111	1675	0.0879588	1.263	AATF,ACER2,AIFM2,AKT1S1,ALDH1A2,ALKBH1,AMIGO2,API5,APIP,ARHGEF3,ATAD3A,ATG5,ATP7A,ATXN2,BAG1,BAG3,BAX,BCAP31,BCL2L1,BLOC1S2,BRAF,BSCL2,C11orf82,C1D,C1QBP,C3orf38,C6orf120,CACYBP,CARD18,CARD8,CASP1,CASP3,CASP9,CDK11A,CDKN2D,CERKL,CFL1,CLN3,CNR1,CTGF,CUL2,CUL3,CYR61,DAD1,DAP,DAP3,DAPK3,DAXX,DDX3X,DEDD2,DFFB,DIABLO,DSG3,DUSP1,DUSP6,DYNC1H1,EDN1,EEF1E1,EGLN3,EGR1,EIF2AK2,EIF4G1,ENDOG,ERCC5,FADD,FAM16…
cluster5	GO:0015931	6	6	nucleobase-containing compound transport	0.000171904	0.0170543	31	0.015377	146	0.00766686	2.006	ATXN2,DDX25,EIF4A3,EIF4E,EIF5A2,G3BP2,GJB1,GLE1,MAGOHB,MRPL18,MX2,NCBP2,NUP155,NUP160,NUP37,NXF1,PHAX,RAE1,RANBP2,SEH1L,SENP2,SLC25A17,SLC25A19,SLC29A3,SMG5,SMG7,SRSF4,U2AF2,UPF2,UPF3A,UPF3B
cluster5	GO:0000278	6	6	mitotic cell cycle	0.000176038	0.0171781	111	0.0550595	743	0.039017	1.411	AATF,ABCB1,ACTR1A,ACTR8,AKAP8,AKAP9,ANAPC10,ANAPC4,ANAPC7,AURKAIP1,BCL2L1,CDC123,CDC23,CDC26,CDK11A,CDK13,CDKN2D,CENPE,CENPL,CENPQ,CEP70,CHMP1A,CUL2,CUL3,CUL4B,DAPK3,DDX3X,DYNC1H1,DYNC1LI1,DYNLT1,EDN1,EIF4E,FGFR1OP,FLNA,FOXA1,GSPT1,HAUS2,HAUS6,HAUS8,HELLS,HSP90AA1,HSPA2,HUS1,ID4,INO80,KATNA1,KLHL21,LATS2,LIN37,LIN52,LRWD1,MAD1L1,MAEA,MAP2K1,MAPRE1,MAPRE2,MDM2,NACC2,NBN,NEK9,NOLC1,NUP160,NUP37,ORC…
cluster5	GO:0048002	5	5	antigen processing and presentation of peptide antigen	0.000179366	0.0173606	35	0.0173611	178	0.00934727	1.857	ACTR1A,AP1B1,AP1G1,AP1S3,AP2M1,AP2S1,BCAP31,CENPE,CYBA,DCTN5,DCTN6,DYNC1H1,HLA-DMA,KIF3A,PSMA3,PSMA4,PSMA5,PSMA6,PSMB2,PSMB5,PSMC1,PSMC4,PSMC5,PSMD12,PSMD5,PSMD6,PSMD8,PSME2,PSME3,SEC24D,SEC61A1,TAP2,UBA52,UBB,UBE2A
cluster5	GO:0019884	5	5	antigen processing and presentation of exogenous antigen	0.000190247	0.0181891	33	0.016369	165	0.0086646	1.889	ACTR1A,AP1B1,AP1G1,AP1S3,AP2M1,AP2S1,CENPE,CYBA,DCTN5,DCTN6,DYNC1H1,HLA-DMA,KIF3A,PSMA3,PSMA4,PSMA5,PSMA6,PSMB2,PSMB5,PSMC1,PSMC4,PSMC5,PSMD12,PSMD5,PSMD6,PSMD8,PSME2,PSME3,SEC24D,SEC61A1,TAP2,UBA52,UBB
cluster5	GO:0006996	5	5	organelle organization	0.00019116	0.0181891	268	0.132937	2052	0.107756	1.234	ABCD1,ABCD3,ABI1,ACOT8,ACTA1,ACTR3,ACTR8,AIFM2,AKAP8,ANAPC10,ANAPC4,ANAPC7,ANTXR1,ANXA2,AP2S1,ARCN1,ARFIP2,ARHGAP26,ARPC4,ARPC5,ARPC5L,ASH2L,ATG12,ATG5,ATP6V0A2,ATP6V0B,ATP6V0C,ATP6V0D1,ATP6V1A,ATP6V1B2,ATP6V1C1,ATP7A,AURKAIP1,AVIL,BAX,BCL2L1,BLOC1S2,BLZF1,BRDT,BSCL2,C14orf169,C1QBP,CAP1,CAPZB,CASP3,CCDC88C,CDC23,CDC26,CDK11A,CDK13,CENPE,CENPL,CENPQ,CFL1,CHCHD6,CHMP1A,CHMP5,CHORDC1,CHRAC1,CKS2,CL…
cluster5	GO:0000209	11	12	protein polyubiquitination	0.000192509	0.0181891	33	0.016369	163	0.00855958	1.912	ANAPC10,ANAPC4,ANAPC7,CDC23,CDC26,PELI1,PSMA3,PSMA4,PSMA5,PSMA6,PSMB2,PSMB5,PSMC1,PSMC4,PSMC5,PSMD12,PSMD5,PSMD6,PSMD8,PSME2,PSME3,STUB1,TOPORS,UBA52,UBB,UBE2A,UBE2D1,UBE2G1,UBE2K,UBE2V2,UBE4A,WWP2,ZFP91
cluster5	GO:0007049	5	5	cell cycle	0.000208451	0.0195402	183	0.0907738	1330	0.0698419	1.3	AATF,ABCB1,ACTR1A,ACTR3,ACTR8,AKAP8,AKAP9,ANAPC10,ANAPC4,ANAPC7,AURKAIP1,BAX,BCL2L1,BRDT,C11orf82,CAB39L,CASP3,CDC123,CDC23,CDC26,CDC37,CDK11A,CDK13,CDKN2D,CENPE,CENPL,CENPQ,CEP70,CHMP1A,CHORDC1,CKS2,COPS5,CSRP2BP,CTGF,CUL2,CUL3,CUL4B,CUZD1,CYP26B1,DAPK3,DAXX,DDX3X,DUSP1,DYNC1H1,DYNC1LI1,DYNLT1,EDN1,EIF4E,FAM32A,FAM58A,FGFR1OP,FLNA,FOXA1,GPS2,GSPT1,GTF2H1,HAUS2,HAUS6,HAUS8,HDAC2,HELLS,HEXIM1,HSP9…
cluster5	GO:2000602	8	8	regulation of interphase of mitotic cell cycle	0.000278383	0.0258394	31	0.015377	153	0.00803445	1.914	BCL2L1,CHMP1A,CUL4B,DDX3X,HUS1,INO80,MDM2,NACC2,NBN,PAF1,PSMA3,PSMA4,PSMA5,PSMA6,PSMB2,PSMB5,PSMC1,PSMC4,PSMC5,PSMD12,PSMD5,PSMD6,PSMD8,PSME2,PSME3,RB1,RCC1,RPS27L,TRIAP1,UBA52,UBB
cluster5	GO:0050657	7	7	nucleic acid transport	0.000284331	0.0258394	27	0.0133929	124	0.00651158	2.057	ATXN2,DDX25,EIF4A3,EIF4E,EIF5A2,G3BP2,GLE1,MAGOHB,MRPL18,MX2,NCBP2,NUP155,NUP160,NUP37,NXF1,PHAX,RAE1,RANBP2,SEH1L,SENP2,SMG5,SMG7,SRSF4,U2AF2,UPF2,UPF3A,UPF3B
cluster5	GO:0050658	5	8	RNA transport	0.000284331	0.0258394	27	0.0133929	124	0.00651158	2.057	ATXN2,DDX25,EIF4A3,EIF4E,EIF5A2,G3BP2,GLE1,MAGOHB,MRPL18,MX2,NCBP2,NUP155,NUP160,NUP37,NXF1,PHAX,RAE1,RANBP2,SEH1L,SENP2,SMG5,SMG7,SRSF4,U2AF2,UPF2,UPF3A,UPF3B
cluster5	GO:0006915	7	7	apoptotic process	0.000286687	0.0258561	201	0.0997024	1499	0.0787166	1.267	AATF,ACER2,AIFM2,AKT1S1,ALDH1A2,ALKBH1,AMIGO2,API5,APIP,ARHGEF3,ATAD3A,ATG5,ATP7A,BAG1,BAG3,BAX,BCAP31,BCL2L1,BLOC1S2,BRAF,C11orf82,C1D,C1QBP,C3orf38,C6orf120,CARD18,CARD8,CASP1,CASP3,CASP9,CDK11A,CDKN2D,CERKL,CFL1,CLN3,CNR1,CTGF,CUL2,CUL3,CYR61,DAD1,DAP,DAP3,DAPK3,DAXX,DDX3X,DEDD2,DFFB,DIABLO,DSG3,DUSP1,DUSP6,EDN1,EEF1E1,EGLN3,EGR1,EIF2AK2,ENDOG,ERCC5,FADD,FAM162A,FAM32A,FHL2,FOXQ1,FXN,FZD5,GCLC…
cluster5	GO:0009309	7	7	amine biosynthetic process	0.000303016	0.0271234	11	0.00545635	32	0.00168041	3.247	AGMAT,AMD1,APIP,AZIN1,GOT1,MTAP,MTHFD1,OAZ1,ODC1,SLC1A3,SRM
cluster5	GO:0012501	6	6	programmed cell death	0.000338968	0.0298919	202	0.100198	1512	0.0793993	1.262	AATF,ACER2,AIFM2,AKT1S1,ALDH1A2,ALKBH1,AMIGO2,API5,APIP,ARHGEF3,ATAD3A,ATG5,ATP7A,BAG1,BAG3,BAX,BCAP31,BCL2L1,BLOC1S2,BRAF,C11orf82,C1D,C1QBP,C3orf38,C6orf120,CARD18,CARD8,CASP1,CASP3,CASP9,CDK11A,CDKN2D,CERKL,CFL1,CLN3,CNR1,CTGF,CUL2,CUL3,CYR61,DAD1,DAP,DAP3,DAPK3,DAXX,DDX3X,DEDD2,DFFB,DIABLO,DSG3,DUSP1,DUSP6,EDN1,EEF1E1,EGLN3,EGR1,EIF2AK2,ENDOG,ERCC5,FADD,FAM162A,FAM32A,FHL2,FOXQ1,FXN,FZD5,GCLC…
cluster5	GO:0051028	6	9	mRNA transport	0.000397304	0.0345903	24	0.0119048	107	0.00561886	2.119	DDX25,EIF4A3,EIF4E,EIF5A2,G3BP2,GLE1,MAGOHB,MX2,NCBP2,NUP155,NUP160,NUP37,NXF1,RAE1,RANBP2,SEH1L,SENP2,SMG5,SMG7,SRSF4,U2AF2,UPF2,UPF3A,UPF3B
cluster5	GO:0006596	7	10	polyamine biosynthetic process	0.000398616	0.0345903	6	0.00297619	11	0.00057764	5.152	AGMAT,AMD1,AZIN1,OAZ1,ODC1,SRM
cluster5	GO:0061077	8	9	chaperone-mediated protein folding	0.000400962	0.0345903	9	0.00446429	23	0.00120779	3.696	BAG1,CHORDC1,DNAJB1,DNAJC7,HLA-DMA,HSPA8,HSPH1,PPID,UNC45A
cluster5	GO:0007346	7	7	regulation of mitotic cell cycle	0.000417725	0.0357771	52	0.0257937	305	0.0160164	1.61	AATF,ANAPC10,ANAPC4,ANAPC7,AURKAIP1,BCL2L1,CDC123,CDC23,CDC26,CDK13,CHMP1A,CUL4B,DAPK3,DDX3X,DYNC1LI1,EDN1,EIF4E,FOXA1,HUS1,INO80,MAD1L1,MAEA,MDM2,NACC2,NBN,PAF1,PLK2,PSMA3,PSMA4,PSMA5,PSMA6,PSMB2,PSMB5,PSMC1,PSMC4,PSMC5,PSMD12,PSMD5,PSMD6,PSMD8,PSME2,PSME3,RB1,RCC1,RPS27L,RPS6KB1,TEX14,THAP1,TRIAP1,UBA52,UBB,UBE2D1
cluster5	GO:0010941	6	6	regulation of cell death	0.000441718	0.0375618	163	0.0808532	1193	0.0626477	1.291	AATF,ACER2,AIFM2,AKT1S1,ALDH1A2,ALKBH1,AMIGO2,API5,APIP,ATAD3A,ATG5,ATP7A,BAG1,BAG3,BAX,BCAP31,BCL2L1,BLOC1S2,BRAF,C11orf82,C1QBP,CACYBP,CARD18,CARD8,CASP1,CASP3,CASP9,CDKN2D,CERKL,CFL1,CLN3,CNR1,CTGF,CUL2,CUL3,CYR61,DAD1,DAP,DAP3,DAPK3,DAXX,DDX3X,DEDD2,DFFB,DIABLO,DUSP1,DUSP6,EDN1,EEF1E1,EGLN3,EGR1,ENDOG,ERCC5,FADD,FAM162A,FHL2,FOXQ1,FXN,GCLC,GHR,GPLD1,GSTP1,HDAC2,HELLS,HIGD1A,HMOX1,HRG,HSPA1B,H…
cluster5	GO:0007080	6	7	mitotic metaphase plate congression	0.000444941	0.0375675	6	0.00297619	11	0.00057764	5.152	CDC23,CENPE,PINX1,RB1,RRS1,SEH1L
cluster5	GO:0022415	5	5	viral reproductive process	0.000489086	0.0407173	80	0.0396825	533	0.0279893	1.418	ABCE1,ACOT8,ANKRD17,ATF7,ATP6V0C,BAX,BCL2L1,C1QBP,C9orf156,CCDC86,CCR2,CDK13,CLDN1,CUL2,CX3CR1,DAG1,DAXX,DDX3X,DYNC1LI1,DYNLT1,EIF2AK2,EIF4E,EIF4G1,FADD,GTF2A2,GTF2H1,HSPA8,HTATIP2,IDE,INPP5K,IRF3,ITGA5,KCTD5,KIN,KRT18,KRT8,LYN,MDM2,MICA,NCBP2,NXF1,PDCD6IP,PDCL3,POLR2B,POLR2D,POLR2F,POLR2G,POLR2J,PPID,PPIH,PSMA3,PSMA4,PSMB2,PSMB5,PVRL2,RALA,RB1,RBM15B,RNGTT,RPL27A,RPS14,RPS26,RRAGA,SLC25A4,SUPT6H…
cluster5	GO:0031399	8	9	regulation of protein modification process	0.000509156	0.0420937	140	0.0694444	1001	0.0525652	1.321	ACER2,ACVR2A,AHRR,AKT1S1,ANAPC10,ANAPC4,ANAPC7,ATG5,ATP6V0D1,BAX,BRAF,C19orf10,CASP3,CCDC23,CCDC88C,CDC23,CDC26,CDC37,CDK12,CDKN2D,CENPE,CHORDC1,CKS2,CRIPAK,CSK,CTGF,CTR9,CXXC1,CYR61,DAB1,DAXX,DDR2,DNAJB11,DUSP1,DUSP6,DUSP9,EDN1,EGR1,EIF2S1,EXTL3,FAM58A,FGFR1OP,FKBP14,FKBP1A,FRS2,FZD5,GBA,GCLC,GHR,GLMN,GPS2,GSTP1,GTF2H1,HDAC2,HEXIM1,HRG,HSPA2,HSPBP1,HUS1,INCA1,INPP5K,ITGA5,ITLN1,KIDINS220,KITLG,K…
cluster5	GO:0006446	9	10	regulation of translational initiation	0.000532423	0.0437138	14	0.00694444	50	0.00262564	2.645	DDX3X,EIF2AK4,EIF2B1,EIF2B2,EIF2B4,EIF2S1,EIF3B,EIF4G1,EIF5,EIF5B,NCBP2,PAIP2,RPS6KB1,TRMT6
cluster5	GO:0000375	9	11	RNA splicing, via transesterification reactions	0.000572983	0.046514	38	0.0188492	207	0.0108701	1.734	BCAS2,C1QBP,CD2BP2,CDK13,CELF6,CLP1,CRNKL1,CWC22,DBR1,DHX8,EIF4A3,JMJD6,LSM1,MBNL1,NAA38,NCBP2,PHAX,PHF5A,PLRG1,POLR2B,POLR2D,POLR2F,POLR2G,POLR2J,PPIH,PPWD1,PRPF3,PRPF4,RBM15B,SNRPB2,SNRPD2,SNRPG,SRSF4,SYNCRIP,TFIP11,U2AF2,UPF3B,WDR77
cluster5	GO:0007005	6	6	mitochondrion organization	0.000574343	0.046514	39	0.0193452	216	0.0113428	1.706	AIFM2,ATP7A,BAX,BCL2L1,C1QBP,CASP3,CHCHD6,COX10,DAP3,FAM162A,FXN,GFM2,GRPEL1,HSP90AA1,HSPA4,HTRA2,LIG3,MAPK9,MFN1,MLLT11,MTERF,MTM1,OPA1,PARK7,PVRL2,RNASEH1,RRM2B,SFN,SLC25A4,SMCR7L,SUPV3L1,TFB2M,TIMM23,TIMM8B,TOMM34,TOMM70A,TRNT1,YARS2,YME1L1
cluster5	GO:1901360	5	5	organic cyclic compound metabolic process	0.000579408	0.0466071	627	0.311012	5280	0.277267	1.122	AATF,ABCD1,ABCD3,ABCE1,ACOT8,ACTR8,ACVR2A,ADRM1,AHRR,AHSA1,AIFM2,AKAP8,AKD1,ALAS1,ALKBH1,ALS2CR12,AMD1,AMPD2,ANKRD49,AOC2,APLF,APOF,ARHGAP26,ARID3B,ARNTL,ASCC2,ASH2L,ATF1,ATF2,ATF7,ATF7IP2,ATP2B1,ATP5F1,ATP5H,ATP6V0D1,ATP7A,ATXN2,BAX,BCAS2,BEX1,BLOC1S2,BLZF1,BMPR1B,BRDT,BRF2,BUD31,BZW1,C14orf169,C19orf10,C1D,C1QBP,CACYBP,CALCRL,CAP1,CASP3,CBFB,CCDC59,CCR2,CCRN4L,CD2BP2,CDK11A,CDK12,CDK13,CDKN2D,C…
cluster5	GO:0006672	7	9	ceramide metabolic process	0.000602048	0.0481032	16	0.00793651	61	0.00320328	2.478	ACER2,ACER3,ALDH5A1,CLN3,CYR61,GBA,GBA3,GLA,HTRA2,ORMDL1,ORMDL2,PPP2CA,SAMD8,SGPL1,SMPDL3B,SPTLC1
cluster5	GO:0006469	9	12	negative regulation of protein kinase activity	0.000613327	0.0486777	29	0.0143849	144	0.00756183	1.902	AKT1S1,CASP3,CHORDC1,CRIPAK,DUSP1,DUSP6,DUSP9,FGFR1OP,GBA,GPS2,GSTP1,HEXIM1,INCA1,INPP5K,LATS2,LYN,NR2F2,PPM1E,PPP2CA,PTPRC,RB1,RGS2,SFN,SFRP5,SOCS1,SOCS4,SPRY4,TRIB1,TRIM27
cluster5	GO:0042981	8	8	regulation of apoptotic process	0.000619605	0.0488503	157	0.077877	1152	0.0604947	1.287	AATF,ACER2,AIFM2,AKT1S1,ALDH1A2,ALKBH1,AMIGO2,API5,APIP,ATAD3A,ATG5,ATP7A,BAG1,BAG3,BAX,BCAP31,BCL2L1,BLOC1S2,BRAF,C11orf82,C1QBP,CARD18,CARD8,CASP1,CASP3,CASP9,CDKN2D,CERKL,CFL1,CLN3,CNR1,CTGF,CUL2,CUL3,CYR61,DAD1,DAP,DAP3,DAPK3,DAXX,DDX3X,DEDD2,DFFB,DIABLO,DUSP1,DUSP6,EDN1,EEF1E1,EGLN3,EGR1,ENDOG,ERCC5,FADD,FAM162A,FHL2,FOXQ1,FXN,GCLC,GPLD1,GSTP1,HDAC2,HELLS,HIGD1A,HMOX1,HRG,HSPA1B,HTATIP2,HTRA…
cluster5	GO:0022403	6	6	cell cycle phase	0.000649756	0.0508905	116	0.0575397	810	0.0425353	1.353	ABCB1,ACTR1A,ACTR8,AKAP8,AKAP9,ANAPC10,ANAPC4,ANAPC7,AURKAIP1,BCL2L1,BRDT,CDC123,CDC23,CDC26,CDK11A,CDK13,CDKN2D,CENPE,CENPL,CENPQ,CEP70,CHMP1A,CKS2,CUL2,CUL3,CUL4B,CYP26B1,DAPK3,DDX3X,DYNC1H1,DYNC1LI1,DYNLT1,EDN1,EIF4E,FGFR1OP,FLNA,GSPT1,HAUS2,HAUS6,HAUS8,HELLS,HSP90AA1,HSPA2,HUS1,ID4,INO80,KATNA1,KIAA0430,KLHL21,LATS2,LIG3,LRWD1,MAD1L1,MAP2K1,MAPRE1,MAPRE2,MDM2,MYH9,NACC2,NBN,NEK9,NOLC1,NUP160,…
cluster5	GO:0031323	6	6	regulation of cellular metabolic process	0.000675485	0.0525598	510	0.252976	4209	0.221026	1.145	AATF,ABCF1,ACER2,ACTR8,ACVR2A,AHRR,AHSA1,AKT1S1,ALS2CR12,ANAPC10,ANAPC4,ANAPC7,ANKRD49,ARHGAP26,ARID3B,ARNTL,ASCC2,ASH2L,ATF2,ATF7,ATF7IP2,ATG5,ATP6V0D1,ATP7A,ATXN2,AURKAIP1,AVPR1A,AZIN1,BAX,BCL2L1,BEX1,BLOC1S2,BLZF1,BMPR1B,BRAF,BRDT,BRF2,BTN2A2,BUD31,BZW1,C14orf169,C19orf10,C1D,C1QBP,CAB39L,CACYBP,CALCRL,CAP1,CASP3,CBFB,CCDC23,CCDC59,CCDC88C,CCR2,CCRN4L,CD2BP2,CDC23,CDC26,CDC37,CDK11A,CDK12,CDK1…
cluster5	GO:0006401	7	9	RNA catabolic process	0.000694341	0.0535941	35	0.0173611	200	0.0105025	1.653	ABCE1,CCRN4L,CNOT10,DEDD2,DIS3,EDC3,EIF4A3,EIF4E,EIF4G1,EXOSC4,EXOSC5,EXOSC6,GSPT1,HSPA1B,ISG20,LSM1,NCBP2,PARN,POP1,PPP2CA,PPP2R2A,RC3H1,RNASEH1,RPL27A,RPS14,RPS26,RQCD1,SMG5,SMG7,SUPV3L1,UBA52,UPF2,UPF3A,UPF3B,ZFP36
cluster5	GO:0071702	5	5	organic substance transport	0.000697781	0.0535941	242	0.12004	1881	0.0987765	1.215	AAGAB,ABCD1,AP1B1,AP1G1,AP1S3,AP2M1,AP2S1,APOF,APPBP2,ARCN1,ARFIP1,ARNTL,ATG4A,ATG4D,ATP10D,ATP6V0A2,ATP6V0B,ATP6V0C,ATP6V0D1,ATP6V1A,ATP6V1B2,ATP6V1C1,ATP9B,ATXN2,AVPR1A,BCAP31,BLZF1,BTN2A2,CA2,CALCRL,CARD8,CASP1,CCDC23,CCDC91,CDC37,CHKA,CHMP1A,CHMP4A,CHMP5,CLN3,CNR1,CNST,COG7,COPB2,CPLX1,CSK,CYB5R4,DAG1,DDOST,DDX25,DISP1,DNAJC14,DPH3,DYNLT1,EDN1,EHD1,EIF4A3,EIF4E,EIF5A2,EXOC5,EXOC6,EXOC8,FABP5,…
cluster5	GO:0006417	8	9	regulation of translation	0.000703449	0.0536831	36	0.0178571	195	0.01024	1.744	ABCF1,ATXN2,C1QBP,DAPK3,DDX25,DDX3X,EIF2AK4,EIF2B1,EIF2B2,EIF2B4,EIF2S1,EIF3B,EIF4A3,EIF4E,EIF4E2,EIF4G1,EIF5,EIF5A2,EIF5B,ENC1,HRSP12,MTRF1,NCBP2,PAIP2,RGS2,RNF139,RPS14,RPS27L,RPS6KB1,SELT,SRP14,SRP9,SYNCRIP,TRMT6,UPF3A,UPF3B
cluster5	GO:0006403	5	5	RNA localization	0.000717758	0.0544262	27	0.0133929	131	0.00687917	1.947	ATXN2,DDX25,EIF4A3,EIF4E,EIF5A2,G3BP2,GLE1,MAGOHB,MRPL18,MX2,NCBP2,NUP155,NUP160,NUP37,NXF1,PHAX,RAE1,RANBP2,SEH1L,SENP2,SMG5,SMG7,SRSF4,U2AF2,UPF2,UPF3A,UPF3B
cluster5	GO:0034655	6	7	nucleobase-containing compound catabolic process	0.000772543	0.0582097	105	0.0520833	740	0.0388594	1.34	ABCD1,ABCD3,ABCE1,AHSA1,ALS2CR12,ARHGAP26,ATP5F1,ATP5H,BAX,CASP3,CCRN4L,CNOT10,DDX3X,DEDD2,DFFB,DIS3,EDC3,EIF4A3,EIF4E,EIF4G1,EIF5,ENDOG,ERCC5,EXOSC4,EXOSC5,EXOSC6,FOXQ1,GFM2,GNA12,GNG11,GNGT1,GNL1,GNL2,GNL3L,GSPT1,GTF2H1,HSP90AA1,HSPA1B,INO80,ISG20,ITPA,LSG1,LSM1,MAP2K1,MBD4,MDN1,MX2,MYH9,NCBP2,NTF3,NUDT15,NUDT5,OCRL,OLA1,OPA1,PARN,PDE3B,PDE4B,PDE6D,PMS1,PNP,POP1,PPP2CA,PPP2R2A,PSMC1,PSMC4,PSMD6…
cluster5	GO:0033673	8	11	negative regulation of kinase activity	0.00089776	0.0672191	30	0.014881	154	0.00808696	1.84	AKT1S1,CASP3,CHORDC1,CRIPAK,CSK,DUSP1,DUSP6,DUSP9,FGFR1OP,GBA,GPS2,GSTP1,HEXIM1,INCA1,INPP5K,LATS2,LYN,NR2F2,PPM1E,PPP2CA,PTPRC,RB1,RGS2,SFN,SFRP5,SOCS1,SOCS4,SPRY4,TRIB1,TRIM27
cluster5	GO:0019439	6	6	aromatic compound catabolic process	0.000930856	0.0692615	110	0.0545635	785	0.0412225	1.324	ABCD1,ABCD3,ABCE1,AHSA1,ALS2CR12,ARHGAP26,ATP5F1,ATP5H,BAX,CASP3,CCRN4L,CNOT10,DDX3X,DEDD2,DFFB,DIS3,EDC3,EIF4A3,EIF4E,EIF4G1,EIF5,ENDOG,EPHX1,ERCC5,EXOSC4,EXOSC5,EXOSC6,FAH,FOXQ1,GFM2,GNA12,GNG11,GNGT1,GNL1,GNL2,GNL3L,GSPT1,GTF2H1,HMOX1,HMOX2,HSP90AA1,HSPA1B,INO80,ISG20,ITPA,LSG1,LSM1,MAP2K1,MBD4,MDN1,MX2,MYH9,NCBP2,NTF3,NUDT15,NUDT5,OCRL,OLA1,OPA1,PARN,PDE3B,PDE4B,PDE6D,PMS1,PNP,PON2,POP1,PPP2C…
cluster5	GO:0016482	6	6	cytoplasmic transport	0.000938104	0.0693672	100	0.0496032	700	0.0367589	1.349	ARNTL,BAX,BLZF1,CCDC64,CHMP5,CHMP7,CNST,CSK,CUL3,DAG1,DDOST,DDX25,EIF4E,FLNA,G3BP2,GCC1,GLE1,GRPEL1,HSP90AA1,HSPA4,HTATIP2,KIF16B,KPNA4,KRT18,LMAN2L,LMNA,LSG1,LYN,LYST,MAP2K1,MAPK9,MCM3AP,MDM2,MTM1,NAGPA,NCBP2,NOP58,NRBP1,NUP155,NUP160,NXF1,PHAX,PIK3C3,PRDX1,PREB,PTPRC,RAB23,RAB8B,RAE1,RANBP2,RNF139,RPL27A,RPS14,RPS26,SAR1A,SCFD1,SCYL2,SEC16A,SEC22C,SEC23B,SEC24D,SEC61A1,SFN,SFRP5,SLC30A6,SMAD4,S…
cluster5	GO:0061136	8	9	regulation of proteasomal protein catabolic process	0.000947957	0.0696632	16	0.00793651	64	0.00336081	2.361	DYX1C1,GCLC,GIPC1,GLMN,HSPBP1,MDM2,PSME3,RCHY1,RHBDF1,SENP1,STUB1,SUMO1,TRIB1,UBE2V2,UCHL5,USP5
cluster5	GO:0043067	7	7	regulation of programmed cell death	0.000974176	0.0711507	157	0.077877	1164	0.0611248	1.274	AATF,ACER2,AIFM2,AKT1S1,ALDH1A2,ALKBH1,AMIGO2,API5,APIP,ATAD3A,ATG5,ATP7A,BAG1,BAG3,BAX,BCAP31,BCL2L1,BLOC1S2,BRAF,C11orf82,C1QBP,CARD18,CARD8,CASP1,CASP3,CASP9,CDKN2D,CERKL,CFL1,CLN3,CNR1,CTGF,CUL2,CUL3,CYR61,DAD1,DAP,DAP3,DAPK3,DAXX,DDX3X,DEDD2,DFFB,DIABLO,DUSP1,DUSP6,EDN1,EEF1E1,EGLN3,EGR1,ENDOG,ERCC5,FADD,FAM162A,FHL2,FOXQ1,FXN,GCLC,GPLD1,GSTP1,HDAC2,HELLS,HIGD1A,HMOX1,HRG,HSPA1B,HTATIP2,HTRA…
cluster5	GO:0006354	8	10	DNA-dependent transcription, elongation	0.00098371	0.071409	22	0.0109127	103	0.00540881	2.018	ADRM1,CTR9,ELL2,GTF2A2,GTF2H1,MAP2K1,NCBP2,PAF1,POLR2B,POLR2D,POLR2F,POLR2G,POLR2J,POLR3A,SUPT6H,TAF10,TAF11,TAF12,TAF13,TAF1A,TCEB1,TCEB3
cluster6	GO:0006414	7	8	translational elongation	4.52133e-18	5.38265e-14	41	0.0203879	105	0.00551384	3.698	EEF1B2,EEF2,EEF2K,GFM1,PSTK,RPL12,RPL13,RPL13A,RPL14,RPL17,RPL18,RPL19,RPL21,RPL23,RPL24,RPL26,RPL28,RPL30,RPL32,RPL34,RPL35,RPL35A,RPL37,RPL37A,RPL38,RPL39,RPL4,RPL41,RPL8,RPL9,RPS10,RPS11,RPS13,RPS15A,RPS17,RPS18,RPS19,RPS24,RPS27A,RPS9,SEPSECS
cluster6	GO:0006413	5	5	translational initiation	6.4513e-17	3.84014e-13	49	0.024366	145	0.00761435	3.2	EIF1,EIF2AK3,EIF2S2,EIF2S3,EIF3E,EIF3G,EIF3H,EIF3K,EIF3L,EIF4EBP1,EIF4G3,IMPACT,PAIP1,RARA,RPL12,RPL13,RPL13A,RPL14,RPL17,RPL18,RPL19,RPL21,RPL23,RPL24,RPL26,RPL28,RPL30,RPL32,RPL34,RPL35,RPL35A,RPL37,RPL37A,RPL38,RPL39,RPL4,RPL41,RPL8,RPL9,RPS10,RPS11,RPS13,RPS15A,RPS17,RPS18,RPS19,RPS24,RPS27A,RPS9
cluster6	GO:0006415	9	9	translational termination	2.07146e-16	8.22023e-13	35	0.0174043	89	0.00467363	3.724	RPL12,RPL13,RPL13A,RPL14,RPL17,RPL18,RPL19,RPL21,RPL23,RPL24,RPL26,RPL28,RPL30,RPL32,RPL34,RPL35,RPL35A,RPL37,RPL37A,RPL38,RPL39,RPL4,RPL41,RPL8,RPL9,RPS10,RPS11,RPS13,RPS15A,RPS17,RPS18,RPS19,RPS24,RPS27A,RPS9
cluster6	GO:0006614	7	11	SRP-dependent cotranslational protein targeting to membrane	2.02837e-15	6.03695e-12	37	0.0183988	103	0.00540881	3.402	RPL12,RPL13,RPL13A,RPL14,RPL17,RPL18,RPL19,RPL21,RPL23,RPL24,RPL26,RPL28,RPL30,RPL32,RPL34,RPL35,RPL35A,RPL37,RPL37A,RPL38,RPL39,RPL4,RPL41,RPL8,RPL9,RPS10,RPS11,RPS13,RPS15A,RPS17,RPS18,RPS19,RPS24,RPS27A,RPS9,SSR3,TRAM1
cluster6	GO:0006613	7	10	cotranslational protein targeting to membrane	5.23056e-15	1.13174e-11	37	0.0183988	105	0.00551384	3.337	RPL12,RPL13,RPL13A,RPL14,RPL17,RPL18,RPL19,RPL21,RPL23,RPL24,RPL26,RPL28,RPL30,RPL32,RPL34,RPL35,RPL35A,RPL37,RPL37A,RPL38,RPL39,RPL4,RPL41,RPL8,RPL9,RPS10,RPS11,RPS13,RPS15A,RPS17,RPS18,RPS19,RPS24,RPS27A,RPS9,SSR3,TRAM1
cluster6	GO:0045047	6	9	protein targeting to ER	5.70383e-15	1.13174e-11	37	0.0183988	105	0.00551384	3.337	RPL12,RPL13,RPL13A,RPL14,RPL17,RPL18,RPL19,RPL21,RPL23,RPL24,RPL26,RPL28,RPL30,RPL32,RPL34,RPL35,RPL35A,RPL37,RPL37A,RPL38,RPL39,RPL4,RPL41,RPL8,RPL9,RPS10,RPS11,RPS13,RPS15A,RPS17,RPS18,RPS19,RPS24,RPS27A,RPS9,SSR3,TRAM1
cluster6	GO:0072599	6	6	establishment of protein localization to endoplasmic reticulum	9.62094e-15	1.63625e-11	37	0.0183988	106	0.00556635	3.305	RPL12,RPL13,RPL13A,RPL14,RPL17,RPL18,RPL19,RPL21,RPL23,RPL24,RPL26,RPL28,RPL30,RPL32,RPL34,RPL35,RPL35A,RPL37,RPL37A,RPL38,RPL39,RPL4,RPL41,RPL8,RPL9,RPS10,RPS11,RPS13,RPS15A,RPS17,RPS18,RPS19,RPS24,RPS27A,RPS9,SSR3,TRAM1
cluster6	GO:0070972	8	9	protein localization to endoplasmic reticulum	6.01127e-14	8.05103e-11	39	0.0193933	119	0.00624902	3.103	KDELR1,KDELR3,RPL12,RPL13,RPL13A,RPL14,RPL17,RPL18,RPL19,RPL21,RPL23,RPL24,RPL26,RPL28,RPL30,RPL32,RPL34,RPL35,RPL35A,RPL37,RPL37A,RPL38,RPL39,RPL4,RPL41,RPL8,RPL9,RPS10,RPS11,RPS13,RPS15A,RPS17,RPS18,RPS19,RPS24,RPS27A,RPS9,SSR3,TRAM1
cluster6	GO:0019080	6	6	viral genome expression	6.76273e-14	8.05103e-11	44	0.0218797	144	0.00756183	2.893	CDK9,HPN,IFITM3,POLR2C,POU2F3,RPL12,RPL13,RPL13A,RPL14,RPL17,RPL18,RPL19,RPL21,RPL23,RPL24,RPL26,RPL28,RPL30,RPL32,RPL34,RPL35,RPL35A,RPL37,RPL37A,RPL38,RPL39,RPL4,RPL41,RPL8,RPL9,RPS10,RPS11,RPS13,RPS15A,RPS17,RPS18,RPS19,RPS24,RPS27A,RPS9,RSF1,SP100,TCEA1,ZNF639
cluster6	GO:0019083	5	10	viral transcription	6.76273e-14	8.05103e-11	44	0.0218797	144	0.00756183	2.893	CDK9,HPN,IFITM3,POLR2C,POU2F3,RPL12,RPL13,RPL13A,RPL14,RPL17,RPL18,RPL19,RPL21,RPL23,RPL24,RPL26,RPL28,RPL30,RPL32,RPL34,RPL35,RPL35A,RPL37,RPL37A,RPL38,RPL39,RPL4,RPL41,RPL8,RPL9,RPS10,RPS11,RPS13,RPS15A,RPS17,RPS18,RPS19,RPS24,RPS27A,RPS9,RSF1,SP100,TCEA1,ZNF639
cluster6	GO:0006629	5	5	lipid metabolic process	7.32636e-13	7.92912e-10	193	0.0959722	1099	0.0577115	1.663	AADAC,ABCC3,ACAA1,ACAA2,ACADM,ACADS,ACOT12,ACOT4,ACOX1,ACSL5,ACSM2A,ACSM3,ADH4,AGPAT9,AGT,AKR1D1,AKT1,ALDH3B1,APLP2,APOA4,APOB,APOE,APP,ARSA,ASAH1,ATP8B1,AZGP1,B3GNT5,B4GALT4,BMP1,C5orf4,CAB39,CAV1,CD36,CNBP,COL4A3BP,CPNE1,CPT1A,CREBL2,CRLS1,CRYL1,CYB5R1,CYP2J2,CYP2R1,CYP3A4,CYP3A5,DEGS1,DGAT2,DGKD,DHRS3,DKK3,DPM3,EBPL,EIF2AK3,FABP3,FABP6,FADS6,FAR2,FGF2,FGF23,G0S2,GATA6,GC,GDPD5,GLB1,GPX4,HAO2,H…
cluster6	GO:0072594	5	5	establishment of protein localization to organelle	1.42e-12	1.37864e-09	53	0.026355	200	0.0105025	2.509	AIP,BBC3,HSPA9,OPTN,PEX1,PEX2,PEX5,PEX7,PMAIP1,RAB7A,RPL12,RPL13,RPL13A,RPL14,RPL17,RPL18,RPL19,RPL21,RPL23,RPL24,RPL26,RPL28,RPL30,RPL32,RPL34,RPL35,RPL35A,RPL37,RPL37A,RPL38,RPL39,RPL4,RPL41,RPL8,RPL9,RPS10,RPS11,RPS13,RPS15A,RPS17,RPS18,RPS19,RPS24,RPS27A,RPS9,SCARB2,SH3GLB1,SLC25A6,SNX16,SSR3,TRAM1,TSPO,ZFAND6
cluster6	GO:0000184	10	12	nuclear-transcribed mRNA catabolic process, nonsense-mediated decay	1.50544e-12	1.37864e-09	36	0.0179015	112	0.00588143	3.044	EIF3E,RPL12,RPL13,RPL13A,RPL14,RPL17,RPL18,RPL19,RPL21,RPL23,RPL24,RPL26,RPL28,RPL30,RPL32,RPL34,RPL35,RPL35A,RPL37,RPL37A,RPL38,RPL39,RPL4,RPL41,RPL8,RPL9,RPS10,RPS11,RPS13,RPS15A,RPS17,RPS18,RPS19,RPS24,RPS27A,RPS9
cluster6	GO:0019058	6	6	viral infectious cycle	5.30159e-12	3.94471e-09	55	0.0273496	218	0.0114478	2.389	ADARB1,CDK9,DDX5,HPN,IFITM1,IFITM3,IL8,MX1,OAS1,PCSK5,PLSCR1,POLR2C,POU2F3,RAD23A,RPL12,RPL13,RPL13A,RPL14,RPL17,RPL18,RPL19,RPL21,RPL23,RPL24,RPL26,RPL28,RPL30,RPL32,RPL34,RPL35,RPL35A,RPL37,RPL37A,RPL38,RPL39,RPL4,RPL41,RPL8,RPL9,RPS10,RPS11,RPS13,RPS15A,RPS17,RPS18,RPS19,RPS24,RPS27A,RPS9,RSF1,SLC25A6,SLPI,SP100,TCEA1,ZNF639
cluster6	GO:1901575	5	5	organic substance catabolic process	3.29926e-11	2.18209e-08	273	0.135753	1779	0.0934202	1.453	AADAC,ABHD10,ACAA1,ACADM,ACADS,ACE2,ACOT4,ACOX1,ACR,ADH4,AFG3L2,AGRN,AGXT2,AKR1D1,AKT1,ALDH3B1,ALDOB,AMDHD1,APOA4,APOB,APOE,ARAP1,ARFGAP3,ARFGEF1,ARHGAP27,ARHGAP29,ARHGAP5,ARHGAP9,ARHGEF16,ARL1,ARL4C,ARL8B,ARNT,ASPA,ATL3,ATP5L,ATP8B1,AXIN1,AZGP1,BAD,BCAT1,BLVRA,CCL26,CDA,CHFR,CHID1,CPA2,CPT1A,CSNK1E,CST3,CTBS,CTSH,CYP3A4,CYP3A5,DDIT3,DDO,DHDH,DLST,DNAJB2,DNAJC3,DNASE1,DNASE2,DNM2,DPYS,DVL1,EGFR,E…
cluster6	GO:0043624	8	8	cellular protein complex disassembly	8.12963e-11	4.83916e-08	42	0.0208851	154	0.00808696	2.583	ARHGEF2,CAPG,MICAL1,MICAL3,NAPB,RPL12,RPL13,RPL13A,RPL14,RPL17,RPL18,RPL19,RPL21,RPL23,RPL24,RPL26,RPL28,RPL30,RPL32,RPL34,RPL35,RPL35A,RPL37,RPL37A,RPL38,RPL39,RPL4,RPL41,RPL8,RPL9,RPS10,RPS11,RPS13,RPS15A,RPS17,RPS18,RPS19,RPS24,RPS27A,RPS9,SHROOM2,VILL
cluster6	GO:0006612	6	9	protein targeting to membrane	1.28918e-10	6.67289e-08	40	0.0198906	147	0.00771937	2.577	NKD2,PEX5,RPL12,RPL13,RPL13A,RPL14,RPL17,RPL18,RPL19,RPL21,RPL23,RPL24,RPL26,RPL28,RPL30,RPL32,RPL34,RPL35,RPL35A,RPL37,RPL37A,RPL38,RPL39,RPL4,RPL41,RPL8,RPL9,RPS10,RPS11,RPS13,RPS15A,RPS17,RPS18,RPS19,RPS24,RPS27A,RPS9,SSR3,TESC,TRAM1
cluster6	GO:0044248	5	5	cellular catabolic process	2.99432e-10	1.48531e-07	249	0.123819	1628	0.0854907	1.448	AADAC,ABHD10,ACAA1,ACADM,ACADS,ACOT4,ACOX1,ACR,AGRN,AGXT2,AKR1D1,AKT1,ALDH3B1,ALDOB,AMDHD1,APOA4,APOB,APOE,ARAP1,ARFGAP3,ARFGEF1,ARHGAP27,ARHGAP29,ARHGAP5,ARHGAP9,ARHGEF16,ARL1,ARL4C,ARL8B,ARNT,ASPA,ATG2A,ATG4B,ATL3,ATP5L,ATP8B1,AXIN1,BAD,BCAT1,BLVRA,BNIP1,CCL26,CDA,CHFR,CPA2,CPT1A,CSNK1E,CST3,CTSH,CYP2C8,CYP3A4,CYP3A5,DAPK2,DDIT3,DDO,DLST,DNAJB2,DNAJC3,DNASE1,DNASE2,DNM2,DPEP1,DPYS,DVL1,EIF2S3,E…
cluster6	GO:0043241	7	7	protein complex disassembly	3.45744e-10	1.64643e-07	42	0.0208851	159	0.00834952	2.501	ARHGEF2,CAPG,MICAL1,MICAL3,NAPB,RPL12,RPL13,RPL13A,RPL14,RPL17,RPL18,RPL19,RPL21,RPL23,RPL24,RPL26,RPL28,RPL30,RPL32,RPL34,RPL35,RPL35A,RPL37,RPL37A,RPL38,RPL39,RPL4,RPL41,RPL8,RPL9,RPS10,RPS11,RPS13,RPS15A,RPS17,RPS18,RPS19,RPS24,RPS27A,RPS9,SHROOM2,VILL
cluster6	GO:0044281	5	5	small molecule metabolic process	4.50243e-10	2.06159e-07	347	0.172551	2433	0.127763	1.351	AARS,ABCC3,ABHD10,ACAA1,ACAA2,ACADM,ACADS,ACOT12,ACOT4,ACOX1,ACR,ACSL5,ACSM2A,ACSM3,ADH1B,ADH4,AGPAT9,AGRN,AGT,AGTR2,AGXT2,AIMP2,AK2,AK3,AKAP5,AKR1D1,AKT1,ALDH18A1,ALDH3B1,ALDH9A1,ALDOB,AMDHD1,APLP2,APOA4,APOB,APOE,APP,ARAP1,ARFGAP3,ARFGEF1,ARHGAP27,ARHGAP29,ARHGAP5,ARHGAP9,ARHGEF16,ARL1,ARL4C,ARL8B,ARSA,ASAH1,ASNS,ASPA,ATF4,ATL3,ATP1A1,ATP2A3,ATP5L,ATP5S,ATP8B1,AXIN1,B4GALT1,B4GALT4,B4GALT5,B4GA…
cluster6	GO:0000956	9	11	nuclear-transcribed mRNA catabolic process	6.24863e-10	2.75518e-07	42	0.0208851	163	0.00855958	2.44	EIF3E,EXOSC1,EXOSC7,PAIP1,PAPD4,PAPD5,RPL12,RPL13,RPL13A,RPL14,RPL17,RPL18,RPL19,RPL21,RPL23,RPL24,RPL26,RPL28,RPL30,RPL32,RPL34,RPL35,RPL35A,RPL37,RPL37A,RPL38,RPL39,RPL4,RPL41,RPL8,RPL9,RPS10,RPS11,RPS13,RPS15A,RPS17,RPS18,RPS19,RPS24,RPS27A,RPS9,ZFP36L2
cluster6	GO:0044255	5	6	cellular lipid metabolic process	1.43748e-09	6.11185e-07	139	0.0691198	791	0.0415376	1.664	AADAC,ACAA1,ACAA2,ACADM,ACADS,ACOT12,ACOT4,ACOX1,ACSL5,ACSM2A,ACSM3,ADH4,AGPAT9,AGT,AKT1,APOA4,APOB,APOE,ARSA,ASAH1,B3GNT5,B4GALT4,C5orf4,CAB39,CAV1,CD36,COL4A3BP,CPT1A,CRLS1,CRYL1,CYP2J2,CYP3A4,DEGS1,DGAT2,DGKD,DHRS3,DPM3,EIF2AK3,FABP3,FADS6,FAR2,FGF2,G0S2,GATA6,GLB1,GPX4,HAO2,HDAC3,HEXB,INPP4A,INPP5F,INPP5J,INPPL1,IRS2,ISYNA1,KDSR,LARGE,LIPG,LPCAT1,LPCAT4,LPGAT1,MBOAT1,MBOAT7,MOGAT1,MOGAT2,MPPE…
cluster6	GO:0006402	8	10	mRNA catabolic process	1.88651e-09	7.48631e-07	43	0.0213824	173	0.0090847	2.354	EIF3E,EXOSC1,EXOSC7,GTPBP1,PAIP1,PAPD4,PAPD5,RPL12,RPL13,RPL13A,RPL14,RPL17,RPL18,RPL19,RPL21,RPL23,RPL24,RPL26,RPL28,RPL30,RPL32,RPL34,RPL35,RPL35A,RPL37,RPL37A,RPL38,RPL39,RPL4,RPL41,RPL8,RPL9,RPS10,RPS11,RPS13,RPS15A,RPS17,RPS18,RPS19,RPS24,RPS27A,RPS9,ZFP36L2
cluster6	GO:0022411	5	5	cellular component disassembly	6.30608e-09	2.42174e-06	61	0.0303332	288	0.0151237	2.006	ARHGEF2,CAPG,CST3,DDR1,DSG2,H1F0,HPN,KIF5B,KLKB1,MICAL1,MICAL3,MMP14,NAPB,PLEC,PLG,PMAIP1,PPT1,PRKCD,PTK2,RPL12,RPL13,RPL13A,RPL14,RPL17,RPL18,RPL19,RPL21,RPL23,RPL24,RPL26,RPL28,RPL30,RPL32,RPL34,RPL35,RPL35A,RPL37,RPL37A,RPL38,RPL39,RPL4,RPL41,RPL8,RPL9,RPS10,RPS11,RPS13,RPS15A,RPS17,RPS18,RPS19,RPS24,RPS27A,RPS9,SH3PXD2B,SHROOM2,STK24,TIMP2,TJP2,TPD52L1,VILL
cluster6	GO:0032984	6	6	macromolecular complex disassembly	1.15272e-08	4.28847e-06	43	0.0213824	180	0.00945229	2.262	ARHGEF2,CAPG,KIF5B,MICAL1,MICAL3,NAPB,RPL12,RPL13,RPL13A,RPL14,RPL17,RPL18,RPL19,RPL21,RPL23,RPL24,RPL26,RPL28,RPL30,RPL32,RPL34,RPL35,RPL35A,RPL37,RPL37A,RPL38,RPL39,RPL4,RPL41,RPL8,RPL9,RPS10,RPS11,RPS13,RPS15A,RPS17,RPS18,RPS19,RPS24,RPS27A,RPS9,SHROOM2,VILL
cluster6	GO:0071702	5	5	organic substance transport	1.62622e-08	5.80751e-06	273	0.135753	1881	0.0987765	1.374	ABCC2,ABCC3,ADRBK1,AGT,AGTR2,AIP,AKAP5,AKT1,AP2A2,AP3D1,APBA3,APOA4,APOB,APOE,APOL6,APPL1,AQP8,ARFGAP3,ARFGEF1,ARHGEF2,ARL6IP5,ASPH,ATG4B,ATP6V1C2,ATP6V1F,ATP8B1,AXIN1,BAD,BAMBI,BET1L,BTN3A1,BTN3A2,C5,C5orf30,CA13,CA14,CA4,CADPS2,CAMK2G,CAV1,CCT6B,CD14,CD36,CHMP4B,CLTA,COG1,COL4A3BP,COPA,CPT1A,CREBL2,CXCL10,DENND1A,DENND4C,DGKD,DNM2,DTNBP1,DUSP16,DYRK2,EGFR,EIF2AK3,FABP6,FAM3B,FBXW11,FGF2,FKBP1B,…
cluster6	GO:0006412	7	8	translation	1.65859e-08	5.80751e-06	81	0.0402785	443	0.0232631	1.731	AARS,AIMP2,AKT1,APP,CARS,EEF1B2,EEF2,EEF2K,EIF1,EIF2AK3,EIF2S2,EIF2S3,EIF3E,EIF3G,EIF3H,EIF3K,EIF3L,EIF4EBP1,EIF4G3,GARS,GFM1,IMPACT,LSM14B,MIF4GD,MRPS21,MRPS25,NACA,NCK1,NCK2,PABPC4,PAIP1,PIWIL2,PSTK,PUM2,QARS,RARA,RBM3,RPL12,RPL13,RPL13A,RPL14,RPL17,RPL18,RPL19,RPL21,RPL22L1,RPL23,RPL24,RPL26,RPL28,RPL30,RPL32,RPL34,RPL35,RPL35A,RPL37,RPL37A,RPL38,RPL39,RPL4,RPL41,RPL8,RPL9,RPS10,RPS11,RPS13,RP…
cluster6	GO:0008104	5	5	protein localization	1.7716e-08	6.02596e-06	229	0.113874	1524	0.0800294	1.423	ACTN2,AGRN,AGT,AGTR2,AIP,AKAP5,AKT1,ALS2CL,AP2A2,AP3D1,APBA3,APOB,APPL1,ARFGAP3,ARFGEF1,ARHGEF16,ARHGEF2,ARL1,ASPH,ATG4B,ATP6V1C2,ATP6V1F,AXIN1,BAMBI,BBC3,BET1L,BTN3A1,BTN3A2,C5,C5orf30,CADPS2,CAPN3,CAV1,CCT6B,CD14,CD36,CELSR1,CHMP4B,CLIC5,CLTA,COG1,COPA,CSNK1E,CUTA,CXCL10,DBN1,DDX42,DENND1A,DENND4C,DGKD,DNAJA3,DNM2,DUSP16,DVL1,DYRK2,EGFR,FBN1,FBXW11,FGF2,FLCN,FUT10,GABARAPL2,GCKR,GDI2,GNAQ,GOLT1…
cluster6	GO:1901361	6	6	organic cyclic compound catabolic process	4.50449e-08	1.41121e-05	133	0.0661363	816	0.0428504	1.543	AGRN,AGXT2,AKR1D1,ALDOB,AMDHD1,APOE,ARAP1,ARFGAP3,ARFGEF1,ARHGAP27,ARHGAP29,ARHGAP5,ARHGAP9,ARHGEF16,ARL1,ARL4C,ARL8B,ATL3,ATP5L,ATP8B1,AXIN1,BLVRA,CCL26,CDA,CYP3A4,DNASE1,DNASE2,DNM2,DPYS,EIF2S3,EIF3E,ENTPD4,EPHA1,ERCC1,EXOSC1,EXOSC7,FGD3,FGF23,FOXJ1,GABARAPL2,GFM1,GNA13,GNAQ,GTPBP1,H1F0,HPD,HSD17B11,HSD17B14,MAOA,MLST8,MYO9B,NUDT9,OGG1,OXA1L,PABPC4,PAIP1,PAPD4,PAPD5,PDE8A,PKP4,PLSCR1,PLXNB2,PPT…
cluster6	GO:0046907	5	5	intracellular transport	4.66686e-08	1.42459e-05	181	0.090005	1169	0.0613874	1.466	AGT,AGTR2,AIP,AKAP5,AKT1,ANKRD27,AP2A2,AP3D1,APOE,APP,ARFGAP3,ARHGEF2,ARL1,ARL4C,ASPH,ATP5L,AXIN1,BAD,BAMBI,BBC3,BET1L,CAPN3,CAV1,CCR5,CCS,CD36,CHMP4B,CLTA,COG1,COL4A3BP,COPA,CPT1A,DNM2,DSCR3,DST,DTNBP1,DUSP16,DYRK2,EGFR,ERGIC1,ERO1L,FBXO22,FBXW11,FGF2,FKBP1B,FTH1,FUT10,FYTTD1,GABARAPL2,GCKR,GNAQ,GOLGA5,HOMER3,HOOK1,HOOK2,HOOK3,HSPA9,HYAL2,IBTK,ITPR1,ITPR3,JAK2,KDELR1,KIF5B,KLC2,LITAF,LRP6,LRPPRC…
cluster6	GO:0009057	6	6	macromolecule catabolic process	5.32482e-08	1.5848e-05	140	0.0696171	860	0.045161	1.542	ACE2,ACR,AFG3L2,AGRN,AKT1,APOB,APOE,AXIN1,CHFR,CHID1,CPA2,CSNK1E,CST3,CTBS,DDIT3,DNAJB2,DNAJC3,DNASE1,DNASE2,DVL1,EGFR,EIF3E,ERCC1,EXOSC1,EXOSC7,FBXL5,FBXO22,FBXO31,FBXO6,FBXW11,FGF2,FMOD,GAA,GABARAPL2,GLB1,GPC3,GPC6,GTPBP1,GYG1,H1F0,HERPUD1,HEXB,HPSE,HYAL2,IDS,LPCAT1,LUM,MAN1B1,MANBA,MGAM,MTMR2,MYLIP,NAGLU,NEDD4L,NHLRC1,NKD2,OGG1,OVGP1,PABPC4,PACSIN3,PAIP1,PAPD4,PAPD5,PLG,PMAIP1,PPP1R3B,PPP2CB,P…
cluster6	GO:0006401	7	9	RNA catabolic process	6.77459e-08	1.96711e-05	44	0.0218797	200	0.0105025	2.083	EIF3E,EXOSC1,EXOSC7,GTPBP1,PABPC4,PAIP1,PAPD4,PAPD5,RPL12,RPL13,RPL13A,RPL14,RPL17,RPL18,RPL19,RPL21,RPL23,RPL24,RPL26,RPL28,RPL30,RPL32,RPL34,RPL35,RPL35A,RPL37,RPL37A,RPL38,RPL39,RPL4,RPL41,RPL8,RPL9,RPS10,RPS11,RPS13,RPS15A,RPS17,RPS18,RPS19,RPS24,RPS27A,RPS9,ZFP36L2
cluster6	GO:0015031	5	6	protein transport	1.34065e-07	3.62738e-05	182	0.0905022	1200	0.0630153	1.436	AGT,AGTR2,AIP,AKAP5,AKT1,AP2A2,AP3D1,APBA3,APOB,ARFGAP3,ARFGEF1,ARHGEF2,ASPH,ATG4B,ATP6V1C2,ATP6V1F,AXIN1,BAMBI,BET1L,BTN3A1,BTN3A2,C5,C5orf30,CADPS2,CCT6B,CD14,CD36,CHMP4B,CLTA,COG1,COPA,CXCL10,DENND1A,DENND4C,DGKD,DNM2,DUSP16,DYRK2,EGFR,FBXW11,FGF2,FUT10,GABARAPL2,GCKR,GDI2,GNAQ,GOLT1A,HOMER3,HOOK1,HOOK2,HOOK3,HPS1,HSPA9,HYAL2,IL33,JAK2,KDELR1,KDELR3,LITAF,LRP1,MIA3,MTTP,MVP,MYO5B,MYO7A,NACA,NA…
cluster6	GO:0034655	6	7	nucleobase-containing compound catabolic process	2.65675e-07	7.02859e-05	120	0.0596718	740	0.0388594	1.536	AGRN,AGXT2,ALDOB,ARAP1,ARFGAP3,ARFGEF1,ARHGAP27,ARHGAP29,ARHGAP5,ARHGAP9,ARHGEF16,ARL1,ARL4C,ARL8B,ATL3,ATP5L,ATP8B1,AXIN1,CCL26,CDA,DNASE1,DNASE2,DNM2,DPYS,EIF2S3,EIF3E,ENTPD4,EPHA1,ERCC1,EXOSC1,EXOSC7,FGD3,FOXJ1,GABARAPL2,GFM1,GNA13,GNAQ,GTPBP1,H1F0,MLST8,MYO9B,NUDT9,OGG1,OXA1L,PABPC4,PAIP1,PAPD4,PAPD5,PDE8A,PKP4,PLSCR1,PLXNB2,PPT1,PTK2,PXK,RAB1A,RAB3B,RAB3GAP1,RAB6B,RAB7A,RAB7L1,RAD23B,RALBP1,…
cluster6	GO:0070887	5	6	cellular response to chemical stimulus	3.25996e-07	8.2592e-05	238	0.118349	1663	0.0873287	1.355	AARS,ADAM10,ADH1B,ADH4,ADRBK1,AGTR2,AHR,AIP,AKT1,ALDH3B1,AMHR2,APOA4,APOB,APOE,APPL1,AQP8,ARHGEF16,ARHGEF2,ARNT,ASNS,ASPH,ATF4,ATP6V1C2,ATP6V1F,AXIN1,BACH1,BAD,BAMBI,BBC3,C5,CAB39,CAMK2G,CAPN3,CASK,CAV1,CAV2,CCR5,CCS,CD14,CD36,CD68,CDK9,CEBPB,CGN,CKLF,CLCF1,CRIP1,CST3,CTSB,CTSH,CTSL1,CTSS,CX3CL1,CXCL10,CXCL16,CXCL3,CXCR7,CYP2C8,CYP2J2,CYP2R1,CYP3A4,CYP3A43,CYP3A5,CYP3A7,DDIT3,DENND4C,DGAT2,DNAJA3…
cluster6	GO:0044270	6	6	cellular nitrogen compound catabolic process	3.26067e-07	8.2592e-05	125	0.0621581	783	0.0411175	1.512	AGRN,AGXT2,ALDOB,AMDHD1,ARAP1,ARFGAP3,ARFGEF1,ARHGAP27,ARHGAP29,ARHGAP5,ARHGAP9,ARHGEF16,ARL1,ARL4C,ARL8B,ATL3,ATP5L,ATP8B1,AXIN1,BLVRA,CCL26,CDA,CYP3A4,CYP3A5,DNASE1,DNASE2,DNM2,DPEP1,DPYS,EIF2S3,EIF3E,ENTPD4,EPHA1,ERCC1,EXOSC1,EXOSC7,FGD3,FOXJ1,GABARAPL2,GFM1,GNA13,GNAQ,GTPBP1,H1F0,MLST8,MYO9B,NUDT9,OGG1,OXA1L,PABPC4,PAIP1,PAPD4,PAPD5,PDE8A,PKP4,PLSCR1,PLXNB2,PPT1,PTK2,PXK,RAB1A,RAB3B,RAB3GAP1,…
cluster6	GO:0034613	6	7	cellular protein localization	3.36425e-07	8.34404e-05	146	0.0726007	924	0.0485218	1.496	ACTN2,AGRN,AGT,AGTR2,AIP,AKAP5,AKT1,AP2A2,AP3D1,APPL1,ARFGAP3,ARHGEF16,ARHGEF2,ARL1,ASPH,AXIN1,BAMBI,BBC3,CAPN3,CAV1,CD36,CELSR1,CLTA,COPA,CSNK1E,DBN1,DENND4C,DNAJA3,DUSP16,DVL1,DYRK2,EGFR,FBXW11,FGF2,FLCN,FUT10,GCKR,GNAQ,HOMER3,HOOK3,HSPA9,HYAL2,JAK2,KDELR1,KDELR3,KIF5B,LITAF,LRP4,MAP7,MYO7A,NAPB,NFKBIA,NFKBIE,NFKBIL1,NKD2,OGG1,OPTN,OXA1L,PAK1,PDCD6,PEX1,PEX2,PEX5,PEX7,PMAIP1,PTPRK,RAB27A,RAB7A,…
cluster6	GO:0070727	5	6	cellular macromolecule localization	4.37194e-07	0.00010622	146	0.0726007	928	0.0487318	1.49	ACTN2,AGRN,AGT,AGTR2,AIP,AKAP5,AKT1,AP2A2,AP3D1,APPL1,ARFGAP3,ARHGEF16,ARHGEF2,ARL1,ASPH,AXIN1,BAMBI,BBC3,CAPN3,CAV1,CD36,CELSR1,CLTA,COPA,CSNK1E,DBN1,DENND4C,DNAJA3,DUSP16,DVL1,DYRK2,EGFR,FBXW11,FGF2,FLCN,FUT10,GCKR,GNAQ,HOMER3,HOOK3,HSPA9,HYAL2,JAK2,KDELR1,KDELR3,KIF5B,LITAF,LRP4,MAP7,MYO7A,NAPB,NFKBIA,NFKBIE,NFKBIL1,NKD2,OGG1,OPTN,OXA1L,PAK1,PDCD6,PEX1,PEX2,PEX5,PEX7,PMAIP1,PTPRK,RAB27A,RAB7A,…
cluster6	GO:0019439	6	6	aromatic compound catabolic process	5.93676e-07	0.000141354	124	0.0616609	785	0.0412225	1.496	AGRN,AGXT2,ALDOB,AMDHD1,ARAP1,ARFGAP3,ARFGEF1,ARHGAP27,ARHGAP29,ARHGAP5,ARHGAP9,ARHGEF16,ARL1,ARL4C,ARL8B,ATL3,ATP5L,ATP8B1,AXIN1,BLVRA,CCL26,CDA,DNASE1,DNASE2,DNM2,DPYS,EIF2S3,EIF3E,ENTPD4,EPHA1,ERCC1,EXOSC1,EXOSC7,FGD3,FOXJ1,GABARAPL2,GFM1,GNA13,GNAQ,GTPBP1,H1F0,HPD,MAOA,MLST8,MYO9B,NUDT9,OGG1,OXA1L,PABPC4,PAIP1,PAPD4,PAPD5,PDE8A,PKP4,PLSCR1,PLXNB2,PPT1,PTK2,PXK,RAB1A,RAB3B,RAB3GAP1,RAB6B,RAB7A…
cluster6	GO:0044265	6	7	cellular macromolecule catabolic process	1.29895e-06	0.000297385	110	0.0546992	678	0.0356036	1.536	ACR,AKT1,APOE,AXIN1,CHFR,CPA2,CSNK1E,CST3,DDIT3,DNAJB2,DNAJC3,DNASE1,DNASE2,DVL1,EIF3E,ERCC1,EXOSC1,EXOSC7,FBXL5,FBXO22,FBXO31,FBXO6,FBXW11,GTPBP1,H1F0,HERPUD1,HPSE,MAN1B1,MANBA,MYLIP,NEDD4L,NHLRC1,NKD2,OGG1,PABPC4,PAIP1,PAPD4,PAPD5,PLG,PMAIP1,PPP2CB,PPP2R5C,PPT1,PSEN1,PTK2,RAB7A,RAD23A,RAD23B,RHBDD1,RNF43,RPL12,RPL13,RPL13A,RPL14,RPL17,RPL18,RPL19,RPL21,RPL23,RPL24,RPL26,RPL28,RPL30,RPL32,RPL34,…
cluster6	GO:0046700	6	6	heterocycle catabolic process	1.33621e-06	0.000300143	123	0.0611636	782	0.041065	1.489	AGRN,AGXT2,ALDOB,AMDHD1,ARAP1,ARFGAP3,ARFGEF1,ARHGAP27,ARHGAP29,ARHGAP5,ARHGAP9,ARHGEF16,ARL1,ARL4C,ARL8B,ATL3,ATP5L,ATP8B1,AXIN1,BLVRA,CCL26,CDA,DNASE1,DNASE2,DNM2,DPEP1,DPYS,EIF2S3,EIF3E,ENTPD4,EPHA1,ERCC1,EXOSC1,EXOSC7,FGD3,FOXJ1,GABARAPL2,GFM1,GNA13,GNAQ,GTPBP1,H1F0,MLST8,MYO9B,NUDT9,OGG1,OXA1L,PABPC4,PAIP1,PAPD4,PAPD5,PDE8A,PKP4,PLSCR1,PLXNB2,PPT1,PTK2,PXK,RAB1A,RAB3B,RAB3GAP1,RAB6B,RAB7A,RA…
cluster6	GO:0006605	5	8	protein targeting	1.39749e-06	0.000308094	81	0.0402785	465	0.0244184	1.65	AGT,AGTR2,AIP,AKAP5,AKT1,AXIN1,BAMBI,CD36,DYRK2,EGFR,FBXW11,FGF2,FUT10,GCKR,GNAQ,HOMER3,HSPA9,HYAL2,JAK2,LITAF,NFKBIA,NFKBIE,NFKBIL1,NKD2,OGG1,OPTN,PEX1,PEX2,PEX5,PEX7,RAB27A,RAB7A,RPL12,RPL13,RPL13A,RPL14,RPL17,RPL18,RPL19,RPL21,RPL23,RPL24,RPL26,RPL28,RPL30,RPL32,RPL34,RPL35,RPL35A,RPL37,RPL37A,RPL38,RPL39,RPL4,RPL41,RPL8,RPL9,RPS10,RPS11,RPS13,RPS15A,RPS17,RPS18,RPS19,RPS24,RPS27A,RPS9,SCARB2,…
cluster6	GO:0033365	7	8	protein localization to organelle	1.96953e-06	0.000426315	85	0.0422675	494	0.0259413	1.629	AGT,AGTR2,AIP,AKT1,AP3D1,ARL1,AXIN1,BAMBI,BBC3,CD36,DVL1,DYRK2,EGFR,FBXW11,FGF2,FLCN,GCKR,GNAQ,HOOK3,HSPA9,HYAL2,JAK2,KDELR1,KDELR3,LITAF,NFKBIA,NFKBIE,NFKBIL1,OGG1,OPTN,PEX1,PEX2,PEX5,PEX7,PMAIP1,RAB7A,RPL12,RPL13,RPL13A,RPL14,RPL17,RPL18,RPL19,RPL21,RPL23,RPL24,RPL26,RPL28,RPL30,RPL32,RPL34,RPL35,RPL35A,RPL37,RPL37A,RPL38,RPL39,RPL4,RPL41,RPL8,RPL9,RPS10,RPS11,RPS13,RPS15A,RPS17,RPS18,RPS19,RPS…
cluster6	GO:0022415	5	5	viral reproductive process	2.14304e-06	0.000455588	89	0.0442566	533	0.0279893	1.581	ACE2,ACY3,ADARB1,BAD,BCL2L11,CAV1,CCR5,CDK9,CFLAR,CRTC3,CXCR7,DDX5,EIF4G3,FBLN1,HLA-A,HPN,HPX,HYAL2,ICAM1,IFITM1,IFITM3,IL2RG,IL8,INSR,IVNS1ABP,KRT19,LMBRD1,LTBR,MX1,NACA,NEDD4L,NFKBIA,NFX1,OAS1,PCSK5,PLSCR1,POLR2C,POU2F3,RAD23A,RPL12,RPL13,RPL13A,RPL14,RPL17,RPL18,RPL19,RPL21,RPL23,RPL24,RPL26,RPL28,RPL30,RPL32,RPL34,RPL35,RPL35A,RPL37,RPL37A,RPL38,RPL39,RPL4,RPL41,RPL8,RPL9,RPS10,RPS11,RPS13,RP…
cluster6	GO:0006644	6	7	phospholipid metabolic process	4.27406e-06	0.000862418	64	0.031825	332	0.0174342	1.825	AGPAT9,APOA4,ARSA,ASAH1,COL4A3BP,CRLS1,DEGS1,DGAT2,DPM3,FGF2,GATA6,GLB1,GPX4,HEXB,INPP4A,INPP5F,INPP5J,INPPL1,ISYNA1,KDSR,LIPG,LPCAT1,LPCAT4,LPGAT1,MBOAT1,MBOAT7,MPPE1,MTMR2,NEU1,PCYT1A,PDGFA,PI4K2B,PIGC,PIGK,PIGL,PIK3C2B,PIK3CA,PIK3CD,PIP5K1B,PISD,PLA1A,PLA2G4A,PLBD1,PLCE1,PLCG2,PLD6,PLSCR1,PPAP2A,PPAP2B,PRKCD,PTPMT1,RARRES3,SACM1L,SERINC1,SGPP1,SH3GLB1,SLC44A5,SMPD2,SMPD3,SNCA,SPTLC2,SYNJ2,TAZ,…
cluster6	GO:0016482	6	6	cytoplasmic transport	4.34804e-06	0.000862724	112	0.0556937	700	0.0367589	1.515	AGT,AGTR2,AIP,AKT1,ANKRD27,ASPH,AXIN1,BAMBI,BBC3,CAPN3,CAV1,CCR5,CD36,DUSP16,DYRK2,EGFR,ERGIC1,ERO1L,FBXW11,FGF2,FKBP1B,FYTTD1,GCKR,GNAQ,HOOK1,HOOK2,HOOK3,HSPA9,HYAL2,IBTK,ITPR1,ITPR3,JAK2,LITAF,MPPE1,MTMR2,NFKBIA,NFKBIE,NFKBIL1,OGG1,OPTN,P2RX4,PEX1,PEX2,PEX5,PEX7,PLCG2,RAB7A,RILP,RPL12,RPL13,RPL13A,RPL14,RPL17,RPL18,RPL19,RPL21,RPL23,RPL24,RPL26,RPL28,RPL30,RPL32,RPL34,RPL35,RPL35A,RPL37,RPL37A,…
cluster6	GO:0008610	6	6	lipid biosynthetic process	4.60748e-06	0.000899213	92	0.0457484	538	0.0282519	1.619	ACAA2,ACSL5,ACSM3,AGPAT9,AGT,AKR1D1,AKT1,APOA4,APOB,APOE,B3GNT5,C5orf4,CNBP,COL4A3BP,CREBL2,CRLS1,CYB5R1,DEGS1,DGAT2,DKK3,DPM3,FADS6,FAR2,FGF2,HEXB,HSD17B1,HSD17B11,HSD17B2,HSD3B2,INPP4A,INPP5J,INPPL1,ISYNA1,KDSR,LARGE,LPCAT1,LPCAT4,LPGAT1,MBOAT1,MBOAT7,MOGAT1,MOGAT2,MPPE1,MTMR2,NR1H2,PBX1,PCK1,PCYT1A,PDGFA,PDK4,PDSS2,PEX2,PEX7,PI4K2B,PIGC,PIGK,PIGL,PIK3C2B,PIK3CA,PIK3CD,PIP5K1B,PISD,PLA2G4A,PLBD…
cluster6	GO:0006886	6	7	intracellular protein transport	6.54857e-06	0.00125743	109	0.0542019	683	0.0358662	1.511	AGT,AGTR2,AIP,AKAP5,AKT1,AP2A2,AP3D1,ARFGAP3,ARHGEF2,ASPH,AXIN1,BAMBI,CD36,CLTA,COPA,DUSP16,DYRK2,EGFR,FBXW11,FGF2,FUT10,GCKR,GNAQ,HOMER3,HSPA9,HYAL2,JAK2,KDELR1,LITAF,MYO7A,NAPB,NFKBIA,NFKBIE,NFKBIL1,NKD2,OGG1,OPTN,PDCD6,PEX1,PEX2,PEX5,PEX7,RAB27A,RAB7A,RPL12,RPL13,RPL13A,RPL14,RPL17,RPL18,RPL19,RPL21,RPL23,RPL24,RPL26,RPL28,RPL30,RPL32,RPL34,RPL35,RPL35A,RPL37,RPL37A,RPL38,RPL39,RPL4,RPL41,RPL8…
cluster6	GO:0008202	6	6	steroid metabolic process	7.91004e-06	0.00149475	52	0.0258578	265	0.0139159	1.858	ABCC3,ACAA1,ACAA2,AGT,AKR1D1,APLP2,APOA4,APOB,APOE,APP,ATP8B1,CNBP,CYB5R1,CYP2R1,CYP3A4,CYP3A5,DKK3,EBPL,FABP6,FGF2,FGF23,GC,HSD17B1,HSD17B11,HSD17B14,HSD17B2,HSD3B2,LRP1,NPC1,NPC2,NR1I2,OSBPL1A,PBX1,PEX2,PRKAG2,RBP2,SCAP,SCARF1,SCP2,SEC14L2,SLCO1A2,SLCO1B1,SLCO1B3,SNAI1,SRD5A3,STAT5A,SULT1E1,SULT2A1,TSPO,UGT2B4,VLDLR,WWOX
cluster6	GO:0019538	5	6	protein metabolic process	9.41953e-06	0.00172522	475	0.236201	3728	0.195767	1.207	A2M,AARS,ACE2,ACR,ADAM10,ADAMTS20,ADARB1,ADRBK1,AFG3L2,AGRN,AGT,AGTPBP1,AIMP2,AIP,AKT1,APCS,APEH,APH1A,APLP2,APOA4,APOB,APOE,APOL6,APP,ARFGEF1,ARNT,ARSA,ASB13,ASNS,ASPH,ATF4,ATG4B,ATPBD4,AXIN1,B3GNT5,B4GALT1,B4GALT4,B4GALT5,B4GALT6,BCR,BMP1,BRSK1,C2,C5,C6,CAB39,CAMK2G,CAPN2,CAPN3,CAPN5,CAPN8,CARS,CASP5,CAV1,CBX4,CCNY,CCT6B,CD36,CD59,CDC14B,CDK18,CDK9,CEBPB,CEBPG,CFD,CFI,CFLAR,CHFR,CHST3,CHSY3,CLC…
cluster6	GO:0016192	5	5	vesicle-mediated transport	1.21756e-05	0.00219621	135	0.0671308	858	0.0450559	1.49	A2M,ACR,ACTN2,ADRBK1,ANKRD27,ANXA11,AP2A2,AP3D1,APOB,APOE,APP,ARFGAP3,ARFGEF1,ARHGAP27,ARL1,ARL4C,B4GALT1,BCR,BET1L,BNIP1,CADPS2,CALU,CAV1,CAV2,CD14,CD36,CD9,CFD,CLCN5,CLTA,CNIH,COG1,COPA,CPNE1,CXCL16,DENND1A,DGKD,DNER,DNM2,DTNBP1,ELMO1,EPN1,ERGIC1,FGFR2,FNBP1L,FOLR1,FTH1,GAB2,GABARAPL2,GOLGA5,GOLT1A,HIP1R,HOOK1,HOOK2,HOOK3,IGF2R,IL8,INPPL1,ITSN2,KDELR1,KDELR3,LEFTY2,LLGL2,LRP1,LRP4,LRP6,LY75,MAP…
cluster6	GO:0006066	6	6	alcohol metabolic process	1.38291e-05	0.00245724	58	0.0288414	307	0.0161214	1.789	ACAA2,ADH1B,ADH4,AKR1D1,ALDH3B1,APLP2,APOA4,APOB,APOE,APP,CNBP,CYB5R1,CYP2R1,CYP3A4,DGAT2,DKK3,EBPL,FGF2,FGF23,GC,GDPD5,INPPL1,ISYNA1,ITPKA,LPCAT1,LPCAT4,LRP1,MBOAT1,MIOX,MOGAT1,MOGAT2,MTMR2,NPC1,NPC2,OSBPL1A,PCK1,PCYT1A,PEX2,PLA2G4A,PLBD1,PLCG2,PRKAG2,PRKCD,PTPMT1,SCAP,SCARF1,SCP2,SEC14L2,SGPP1,SLC44A5,SLC5A3,SMPD2,SMPD3,SNAI1,SNCA,SPTLC2,SRD5A3,VLDLR
cluster6	GO:0006793	5	5	phosphorus metabolic process	1.6879e-05	0.00295487	324	0.161114	2417	0.126923	1.269	ACOT12,ACOT4,ACR,ACSL5,ACSM2A,ADAM10,ADARB1,ADRBK1,AGPAT9,AGRN,AGT,AGTR2,AK2,AK3,AKAP5,AKT1,ALDOB,APLP2,APOA4,APOE,APP,ARAP1,ARFGAP3,ARFGEF1,ARHGAP27,ARHGAP29,ARHGAP5,ARHGAP9,ARHGEF16,ARL1,ARL4C,ARL8B,ARSA,ASAH1,ASNS,ATF4,ATL3,ATP1A1,ATP2A3,ATP5L,ATP5S,ATP8B1,AXIN1,BAD,BCR,BIRC3,BRSK1,C5,CAB39,CAMK2G,CAV1,CCL26,CCNY,CD36,CDA,CDC14B,CDK18,CDK9,CHCHD10,CLCF1,CNKSR3,COL4A3BP,CREBL2,CRLS1,CSNK1A1,CSN…
cluster6	GO:1901135	5	5	carbohydrate derivative metabolic process	1.71261e-05	0.00295487	185	0.091994	1278	0.0671113	1.371	ABHD10,ACR,AGRN,AGXT2,AK2,AK3,AKAP5,ALDOB,APOE,ARAP1,ARFGAP3,ARFGEF1,ARHGAP27,ARHGAP29,ARHGAP5,ARHGAP9,ARHGEF16,ARL1,ARL4C,ARL8B,ARSA,ASAH1,ATL3,ATP1A1,ATP2A3,ATP5L,ATP5S,ATP8B1,AXIN1,B3GNT5,B4GALT1,B4GALT4,B4GALT5,B4GALT6,BAD,CCL26,CDA,CHCHD10,CHID1,CHST3,CHST6,CHSY3,CST3,CTBS,CTPS2,DCTD,DNM2,DPM3,DPYS,EIF2S3,ENTPD4,EPHA1,ERP44,FBXO6,FGD3,FGF2,FLCN,FMOD,FOXJ1,FUT10,FUT3,FUT4,FUT8,GABARAPL2,GABBR…
cluster6	GO:0005975	5	5	carbohydrate metabolic process	2.89218e-05	0.00478215	118	0.0586773	749	0.039332	1.492	ABHD10,ACADM,AGRN,AKT1,ALDOB,AMY2B,ARFGEF1,ARNT,ATF4,B3GNT5,B4GALT1,B4GALT4,B4GALT5,B4GALT6,BAD,CHID1,CHST3,CHST6,CHSY3,CPT1A,CTBS,DGAT2,DHDH,DPM3,DYRK2,FMOD,FOXO1,FUT10,FUT3,FUT4,FUT8,GAA,GALM,GALNT12,GALNT4,GALNT6,GALNT7,GCKR,GCNT1,GDPD5,GLB1,GNAQ,GNPDA1,GPC3,GPC6,GRB10,GSTO2,GYG1,HEXB,HPSE,HS3ST1,HS6ST1,HS6ST2,HYAL2,IDS,IGFBP3,INPPL1,INSR,IRS2,ISYNA1,ITPKA,LARGE,LUM,MAN1B1,MAN1C1,MAN2A1,MAN2A2…
cluster6	GO:0006796	6	6	phosphate-containing compound metabolic process	3.78909e-05	0.00609582	316	0.157136	2372	0.12456	1.262	ACR,ADAM10,ADARB1,ADRBK1,AGPAT9,AGRN,AGT,AGTR2,AK2,AK3,AKAP5,AKT1,ALDOB,APLP2,APOA4,APOE,APP,ARAP1,ARFGAP3,ARFGEF1,ARHGAP27,ARHGAP29,ARHGAP5,ARHGAP9,ARHGEF16,ARL1,ARL4C,ARL8B,ARSA,ASAH1,ASNS,ATF4,ATL3,ATP1A1,ATP2A3,ATP5L,ATP5S,ATP8B1,AXIN1,BAD,BCR,BIRC3,BRSK1,C5,CAB39,CAMK2G,CAV1,CCL26,CCNY,CD36,CDA,CDC14B,CDK18,CDK9,CHCHD10,CLCF1,CNKSR3,COL4A3BP,CREBL2,CRLS1,CSNK1A1,CSNK1E,CSRNP2,CTPS2,DAPK2,DCT…
cluster6	GO:0006082	5	6	organic acid metabolic process	3.91688e-05	0.00621739	140	0.0696171	953	0.0500446	1.391	AARS,ABCC3,ABHD10,ACAA1,ACAA2,ACADM,ACADS,ACOT12,ACOT4,ACOX1,ACSL5,ACSM2A,ACSM3,AGRN,AGT,AGXT2,AIMP2,AKR1D1,AKT1,ALDH18A1,ALDH9A1,AMDHD1,APOA4,ASNS,ASPA,ATF4,ATP8B1,B4GALT1,B4GALT4,B4GALT5,B4GALT6,BCAT1,C5orf4,CAB39,CARS,CAV1,CHST3,CHST6,CHSY3,CPT1A,CRYL1,CTPS2,CYP2C8,CYP2J2,DDO,DEGS1,DLST,DPEP1,DPYS,EIF2AK3,ENOPH1,FABP3,FABP6,FADS6,FMO1,FMOD,FOLH1,FOLR1,GAD1,GARS,GATM,GCKR,GLB1,GLS2,GMPS,GPC3,GP…
cluster6	GO:0071822	6	6	protein complex subunit organization	4.31451e-05	0.00675845	145	0.0721034	998	0.0524077	1.376	ACADS,ACOT13,ACTN2,ACTN3,ACTR3C,AHR,ALDOB,APCS,ARAP1,ARFGEF1,ARHGEF2,ARPC1A,ATL3,AXIN1,BBC3,BCL2L11,C9orf24,CADPS2,CAPG,CAPN3,CAV1,CAV2,CCL26,CCT6B,CDA,CDC42EP5,CLGN,CLIP1,CPT1A,CRTC3,CUTC,DBN1,DGKD,DPYS,DST,DVL1,EIF2AK3,EIF4EBP1,EPHA1,FAT1,FMOD,HAO2,HOOK3,IL1RAP,IMPDH2,INPP5J,INPPL1,INSR,ITPR3,JAK2,JMY,MAP3K1,MAX,MED24,MICAL1,MICAL3,MLST8,MSTO1,MTMR2,NAPB,NCK1,NCK2,NOD1,NUDT21,OAS1,OXA1L,P2RX4,P…
cluster6	GO:0015718	7	10	monocarboxylic acid transport	4.66661e-05	0.00721506	23	0.0114371	88	0.00462112	2.475	ABCC3,AKT1,AQP8,ATP8B1,CD36,CPT1A,FABP6,IRS2,P2RX4,PLA2G4A,PLA2R1,PLIN2,PPARA,PRKAG2,SLC16A5,SLC1A4,SLC22A16,SLC22A4,SLC22A5,SLC27A4,SLCO1A2,SLCO1B1,SLCO1B3
cluster6	GO:0006820	6	7	anion transport	4.83137e-05	0.00737403	57	0.0283441	308	0.0161739	1.752	ABCC2,ABCC3,AKT1,ANKH,ANO1,AQP8,ARL6IP5,ATP8B1,CA13,CA14,CA4,CD36,CLIC5,CPT1A,FABP6,FGF23,FOLR1,FXYD3,GLS2,IRS2,NFKBIE,OCA2,P2RX4,PLA2G4A,PLA2R1,PLIN2,PPARA,PRKAG2,PRKCD,PSEN1,SERINC1,SLC16A5,SLC17A5,SLC1A4,SLC22A16,SLC22A4,SLC22A5,SLC25A42,SLC26A11,SLC26A3,SLC27A4,SLC35A3,SLC38A1,SLC43A1,SLC6A12,SLC6A14,SLC7A10,SLC7A11,SLCO1A2,SLCO1B1,SLCO1B3,SLCO2A1,SLCO2B1,SNCA,SYT1,TSPO,VDAC1
cluster6	GO:1901615	5	5	organic hydroxy compound metabolic process	6.67609e-05	0.0100606	65	0.0323222	374	0.0196398	1.646	ACAA2,ADH1B,ADH4,AGTR2,AKR1D1,ALDH3B1,APLP2,APOA4,APOB,APOE,APP,CNBP,CYB5R1,CYP2R1,CYP3A4,DGAT2,DKK3,EBPL,FGF2,FGF23,GC,GDPD5,HPN,INPPL1,ISYNA1,ITPKA,IYD,LPCAT1,LPCAT4,LRP1,MAOA,MBOAT1,MIOX,MOGAT1,MOGAT2,MOXD1,MTMR2,NPC1,NPC2,OCA2,OSBPL1A,PCK1,PCYT1A,PEX2,PLA2G4A,PLBD1,PLCG2,PRKAG2,PRKCD,PTPMT1,SCAP,SCARF1,SCP2,SEC14L2,SGPP1,SLC44A5,SLC5A3,SMPD2,SMPD3,SNAI1,SNCA,SPTLC2,SRD5A3,TYRP1,VLDLR
cluster6	GO:0044267	6	7	cellular protein metabolic process	7.05893e-05	0.0105046	395	0.19642	3091	0.162317	1.21	AARS,ACR,ADAM10,ADARB1,ADRBK1,AFG3L2,AGT,AGTPBP1,AIMP2,AIP,AKT1,APCS,APH1A,APLP2,APOE,APP,ARFGEF1,ARNT,ARSA,ASB13,ASNS,ASPH,ATF4,ATPBD4,AXIN1,B3GNT5,B4GALT1,B4GALT4,B4GALT5,B4GALT6,BCR,BRSK1,C5,CAB39,CAMK2G,CAPN3,CARS,CAV1,CBX4,CCNY,CCT6B,CD36,CDC14B,CDK18,CDK9,CHFR,CLCF1,CLGN,CNKSR3,COL4A3BP,CPA2,CREBL2,CRTAP,CSNK1A1,CSNK1E,CSNK1G3,CSTA,DAPK2,DCAF12,DCAF8,DDIT3,DDR1,DNAJA3,DNAJB2,DNAJC12,DNAJC3,…
cluster6	GO:0046486	6	7	glycerolipid metabolic process	7.75455e-05	0.0113973	56	0.0278468	306	0.0160689	1.733	AADAC,ACSL5,AGPAT9,APOA4,APOB,APOE,CAV1,CPT1A,CRLS1,DGAT2,DGKD,DPM3,FGF2,INPP4A,INPP5F,INPP5J,INPPL1,LPCAT1,LPCAT4,LPGAT1,MBOAT1,MBOAT7,MOGAT1,MOGAT2,MPPE1,MTMR2,MTTP,NR1H2,PCK1,PCYT1A,PDGFA,PI4K2B,PIGC,PIGK,PIGL,PIK3C2B,PIK3CA,PIK3CD,PIP5K1B,PISD,PLA1A,PLA2G4A,PLBD1,PLCE1,PLCG2,PLD6,PLSCR1,PRKACB,PTPMT1,SACM1L,SERINC1,SH3GLB1,SLC22A4,SLC44A5,SYNJ2,TAZ
cluster6	GO:0043436	6	7	oxoacid metabolic process	8.56013e-05	0.0124279	136	0.067628	936	0.0491519	1.376	AARS,ABCC3,ABHD10,ACAA1,ACAA2,ACADM,ACADS,ACOT12,ACOT4,ACOX1,ACSL5,ACSM2A,ACSM3,AGRN,AGT,AGXT2,AIMP2,AKR1D1,AKT1,ALDH18A1,ALDH9A1,AMDHD1,APOA4,ASNS,ASPA,ATF4,ATP8B1,B4GALT1,B4GALT4,B4GALT5,B4GALT6,BCAT1,C5orf4,CAB39,CARS,CAV1,CHST3,CHST6,CHSY3,CPT1A,CRYL1,CTPS2,CYP2J2,DDO,DEGS1,DLST,DPEP1,DPYS,EIF2AK3,ENOPH1,FABP3,FABP6,FADS6,FMOD,FOLH1,FOLR1,GAD1,GARS,GATM,GLB1,GLS2,GMPS,GPC3,GPC6,GPT2,GSTA2,GST…
cluster6	GO:0051336	6	7	regulation of hydrolase activity	9.36855e-05	0.0134377	112	0.0556937	731	0.0383868	1.451	ADRBK1,AGRN,AGT,AGTR2,AIP,AKT1,ALDOB,APOA4,ARAP1,ARFGAP3,ARFGEF1,ARHGAP27,ARHGAP29,ARHGAP5,ARHGAP9,ARHGEF16,ARL1,ASNS,ATF4,AXIN1,BAD,BBC3,BCL2L11,BCL2L13,BIRC3,CAV1,CCL26,CSRNP2,CST3,CSTA,CTSH,DDIT3,DNAJA3,DNAJC3,DPEP1,EGFR,EIF2AK3,EPHA1,FGD3,FGF2,FGFR2,FKBP1B,FNIP1,FOXJ1,GABARAPL2,GNA13,GNAQ,GPATCH2,HERPUD1,IGBP1,IL8,ITPR1,ITPR3,JAK2,KDELR3,KLF4,LRP1,MICAL1,MLST8,MTCH1,MYC,MYO1D,MYO9B,NOD1,NR1H2…
cluster6	GO:0031331	8	8	positive regulation of cellular catabolic process	9.53729e-05	0.0135168	25	0.0124316	102	0.0053563	2.321	AADAC,AKT1,APOA4,APOE,ARNT,AXIN1,BAD,CPT1A,CSNK1E,DNAJB2,DVL1,FBXO22,GTPBP1,INSR,IRS2,LARP1,NKD2,PACSIN3,PPARA,PRKCD,PSEN1,TAF1,TP53INP1,TRIM13,WAC
cluster6	GO:0010033	5	5	response to organic substance	0.000107793	0.0150974	244	0.121333	1827	0.0959408	1.265	AARS,ACADS,ACR,ADAM10,ADRBK1,AGTR2,AK2,AKT1,AMHR2,APOA4,APOB,APOE,APPL1,AQP8,ARHGEF2,ARNT,ASAH1,ASNS,ASPH,ATF4,ATP6V1C2,ATP6V1F,AXIN1,BAD,BAMBI,BCR,CA4,CAB39,CAMK2G,CASK,CAV1,CAV2,CCR5,CD14,CD36,CD68,CDK9,CEBPB,CGN,CLCF1,CLDN4,CPT1A,CREB3L1,CREB3L3,CRIP1,CST3,CTSB,CTSH,CTSL1,CTSS,CX3CL1,CXCL10,CXCL16,CXCR7,DDIT3,DENND4C,DGAT2,DGKD,DGKQ,DNAJA3,DNAJB2,DNAJC3,DUSP10,EEF2K,EIF2AK3,EIF4EBP1,EIF4G3,ERC…
cluster6	GO:0019637	5	6	organophosphate metabolic process	0.000119104	0.0164876	164	0.0815515	1155	0.0606522	1.345	ACR,AGPAT9,AGRN,AK2,AK3,AKAP5,ALDOB,APOA4,APOE,ARAP1,ARFGAP3,ARFGEF1,ARHGAP27,ARHGAP29,ARHGAP5,ARHGAP9,ARHGEF16,ARL1,ARL4C,ARL8B,ARSA,ASAH1,ATL3,ATP1A1,ATP2A3,ATP5L,ATP5S,ATP8B1,AXIN1,BAD,CCL26,CDA,CHCHD10,COL4A3BP,CRLS1,CTPS2,DCTD,DEGS1,DGAT2,DNM2,DPM3,EIF2S3,ENTPD4,EPHA1,FGD3,FGF2,FHIT,FLCN,FMO1,FOXJ1,GABARAPL2,GABBR2,GARS,GATA6,GFM1,GLB1,GMPS,GNA13,GNAQ,GPX4,GTPBP1,HEXB,IMPDH2,INPP4A,INPP5F,IN…
cluster6	GO:0097066	6	7	response to thyroid hormone stimulus	0.000134293	0.0183765	7	0.00348086	13	0.000682666	5.099	AK2,CTSB,CTSH,CTSL1,CTSS,HPN,KLF9
cluster6	GO:0006706	7	7	steroid catabolic process	0.000148638	0.0201084	9	0.00447539	21	0.00110277	4.058	AKR1D1,APOE,CYP3A4,FGF23,HSD17B11,HSD17B14,SCARF1,SULT2A1,UGT2B4
cluster6	GO:0016042	6	6	lipid catabolic process	0.000150349	0.0201112	44	0.0218797	237	0.0124455	1.758	AADAC,ACAA1,ACADM,ACADS,ACOX1,AKR1D1,AKT1,APOA4,APOB,APOE,AZGP1,CPT1A,CYP3A4,FGF23,HEXB,HRASLS2,HSD17B11,HSD17B14,INPP5F,IRS2,LIPG,PEX2,PEX5,PEX7,PLA1A,PLA2G12B,PLA2G4A,PLBD1,PLCE1,PLCG2,PLD6,PPARA,PPT1,PRKACB,PRKCD,RARRES3,SCARF1,SCP2,SLC27A4,SMPD3,SRD5A3,SULT2A1,THRA,UGT2B4
cluster6	GO:0015711	6	8	organic anion transport	0.000154092	0.0201574	48	0.0238687	257	0.0134958	1.769	ABCC2,ABCC3,AKT1,AQP8,ARL6IP5,ATP8B1,CA13,CA14,CA4,CD36,CPT1A,FABP6,FOLR1,GLS2,IRS2,NFKBIE,OCA2,P2RX4,PLA2G4A,PLA2R1,PLIN2,PPARA,PRKAG2,PRKCD,PSEN1,SERINC1,SLC16A5,SLC17A5,SLC1A4,SLC22A16,SLC22A4,SLC22A5,SLC25A42,SLC27A4,SLC35A3,SLC38A1,SLC43A1,SLC6A12,SLC6A14,SLC7A10,SLC7A11,SLCO1A2,SLCO1B1,SLCO1B3,SLCO2A1,SLCO2B1,SNCA,SYT1
cluster6	GO:0030336	8	9	negative regulation of cell migration	0.000154441	0.0201574	28	0.0139234	123	0.00645907	2.156	ADARB1,AGTR2,APOE,BCR,C5,DPEP1,EPHA1,FAM60A,FGF2,FLCN,HDAC5,HYAL2,IFITM1,IGFBP3,IL33,KLF4,LRP1,MIA3,NBL1,PTGER4,PTK2,PTPRJ,PTPRK,RAP2A,STK24,TP53INP1,TPM1,WNT11
cluster6	GO:0032329	7	12	serine transport	0.000155773	0.0201574	4	0.00198906	4	0.000210051	9.469	NFKBIE,SERINC1,SLC1A4,SLC7A10
cluster6	GO:0031329	7	7	regulation of cellular catabolic process	0.000198665	0.025296	73	0.0363003	437	0.0229481	1.582	AADAC,AGRN,AKT1,ALDOB,APOA4,APOE,ARAP1,ARFGAP3,ARFGEF1,ARHGAP27,ARHGAP29,ARHGAP5,ARHGAP9,ARHGEF16,ARNT,AXIN1,BAD,CCL26,CPT1A,CSNK1E,CST3,DAPK2,DNAJB2,DVL1,EPHA1,FBXO22,FGD3,FOXJ1,GABARAPL2,GNAQ,GTPBP1,INSR,IRS2,KIAA1324,LARP1,MLST8,MTMR2,MYLIP,MYO9B,NKD2,NPC1,OXA1L,PACSIN3,PKP4,PLSCR1,PLXNB2,PPARA,PPP1R3B,PRKAG2,PRKCD,PSEN1,PTK2,PTPN3,PXK,RAB3GAP1,RAD23A,RAD23B,RALBP1,RASA4,RGS10,SMAP2,SNX13,TAF1…
cluster6	GO:0032787	6	9	monocarboxylic acid metabolic process	0.000199733	0.025296	66	0.0328195	398	0.0209001	1.57	ABCC3,ACAA1,ACAA2,ACADM,ACADS,ACOT12,ACOT4,ACOX1,ACSL5,ACSM2A,ACSM3,AGT,AGXT2,AKR1D1,AKT1,ALDH9A1,AMDHD1,APOA4,ATP8B1,C5orf4,CAB39,CAV1,CPT1A,CRYL1,CYP2J2,DEGS1,EIF2AK3,FABP3,FABP6,FADS6,HAO2,IRS2,ME3,MTHFD1L,MTHFS,NPC1,NR1H2,P4HA2,PCK1,PDK4,PDP2,PDPR,PEX2,PEX5,PEX7,PFKFB2,PPARA,PRKAG2,PTGIS,PTGR2,SCAP,SCD5,SCP2,SLC22A4,SLC27A3,SLC27A4,SLCO1A2,SLCO1B1,SLCO1B3,SNCA,STAT5A,SULT2A1,TYRP1,UGT2A3,UGT2…
cluster6	GO:0031638	8	9	zymogen activation	0.000211302	0.0264795	8	0.00397812	18	0.000945229	4.209	CTSH,F11,HPN,KLKB1,MMP14,PRSS12,PRSS3,SERPINE2
cluster6	GO:0016477	5	7	cell migration	0.000217325	0.0269505	124	0.0616609	829	0.0435331	1.416	ADAM10,ADARB1,AGT,AGTR2,AKT1,AMOTL1,APOB,APOE,ARHGAP5,ARHGEF16,ARID5B,AVL9,B4GALT1,BAMBI,BCR,C5,CAV1,CCL26,CCR5,CEACAM1,CELSR1,CELSR2,CKLF,CTSH,CX3CL1,CXCL10,CXCL16,CXCL3,DDR1,DNER,DPEP1,EGFR,EPHA1,F7,FAM60A,FAT1,FGF2,FLCN,FOXJ1,FUT8,FZD3,GNA13,GPC6,HDAC5,HEXB,HYAL2,ICAM1,IFITM1,IGFBP3,IL33,IL8,INSR,IRS2,ITGA6,ITGA7,ITGAM,JAK2,KLF4,LAMA4,LAMB1,LRP1,LRP6,MAP3K1,MATN2,MIA3,MMP14,MNX1,MPP1,MYLK,NBL1…
cluster6	GO:2000146	7	8	negative regulation of cell motility	0.00023138	0.0283977	28	0.0139234	126	0.0066166	2.104	ADARB1,AGTR2,APOE,BCR,C5,DPEP1,EPHA1,FAM60A,FGF2,FLCN,HDAC5,HYAL2,IFITM1,IGFBP3,IL33,KLF4,LRP1,MIA3,NBL1,PTGER4,PTK2,PTPRJ,PTPRK,RAP2A,STK24,TP53INP1,TPM1,WNT11
cluster6	GO:0051271	7	7	negative regulation of cellular component movement	0.000235853	0.0286513	29	0.0144207	132	0.00693168	2.08	ADARB1,AGTR2,APOE,BCR,C5,DPEP1,EPHA1,FAM60A,FGF2,FLCN,HDAC5,HYAL2,IFITM1,IGFBP3,IL33,KLF4,LRP1,MIA3,NBL1,PTGER4,PTK2,PTPRJ,PTPRK,RAP2A,SP100,STK24,TP53INP1,TPM1,WNT11
cluster6	GO:0008654	6	8	phospholipid biosynthetic process	0.000242138	0.0291177	41	0.0203879	212	0.0111327	1.831	AGPAT9,CRLS1,DGAT2,DPM3,FGF2,HEXB,INPP4A,INPP5J,INPPL1,ISYNA1,LPCAT1,LPCAT4,LPGAT1,MBOAT1,MBOAT7,MPPE1,MTMR2,PCYT1A,PDGFA,PI4K2B,PIGC,PIGK,PIGL,PIK3C2B,PIK3CA,PIK3CD,PIP5K1B,PISD,PLA2G4A,PLBD1,PLCG2,PLD6,PLSCR1,PTPMT1,SACM1L,SERINC1,SH3GLB1,SLC44A5,SPTLC2,SYNJ2,TAZ
cluster6	GO:0045017	6	8	glycerolipid biosynthetic process	0.000248714	0.0296094	43	0.0213824	226	0.0118679	1.802	ACSL5,AGPAT9,CRLS1,DGAT2,DPM3,FGF2,INPP4A,INPP5J,INPPL1,LPCAT1,LPCAT4,LPGAT1,MBOAT1,MBOAT7,MOGAT1,MOGAT2,MPPE1,MTMR2,NR1H2,PCK1,PCYT1A,PDGFA,PI4K2B,PIGC,PIGK,PIGL,PIK3C2B,PIK3CA,PIK3CD,PIP5K1B,PISD,PLA2G4A,PLBD1,PLCE1,PLCG2,PLD6,PLSCR1,PTPMT1,SACM1L,SH3GLB1,SLC44A5,SYNJ2,TAZ
cluster6	GO:0030334	7	8	regulation of cell migration	0.000281161	0.0331408	65	0.0323222	384	0.0201649	1.603	ADAM10,ADARB1,AGT,AGTR2,AKT1,AMOTL1,APOE,ARHGAP5,BCR,C5,CCL26,CTSH,CXCL10,CXCL16,DPEP1,EGFR,EPHA1,F7,FAM60A,FGF2,FLCN,GNA13,HDAC5,HYAL2,ICAM1,IFITM1,IGFBP3,IL33,IL8,INSR,IRS2,JAK2,KLF4,LAMA4,LAMB1,LRP1,MAP3K1,MIA3,MMP14,MPP1,MYLK,NBL1,NRP1,PDGFA,PLAU,PLXNB2,PPAP2B,PTGER4,PTK2,PTP4A1,PTPRJ,PTPRK,RAC1,RAP2A,S100A14,SERPINE2,SNAI1,SPAG9,STK24,TFF2,TP53INP1,TPM1,WNT11,XCL1,ZSWIM6
cluster6	GO:0015849	5	6	organic acid transport	0.00029598	0.0342101	40	0.0198906	208	0.0109226	1.821	ABCC3,AKT1,AQP8,ARL6IP5,ATP8B1,CD36,CPT1A,FABP6,FOLR1,GLS2,IRS2,NFKBIE,OCA2,P2RX4,PLA2G4A,PLA2R1,PLIN2,PPARA,PRKAG2,PRKCD,PSEN1,SERINC1,SLC16A5,SLC17A5,SLC1A4,SLC22A16,SLC22A4,SLC22A5,SLC27A4,SLC38A1,SLC43A1,SLC6A12,SLC6A14,SLC7A10,SLC7A11,SLCO1A2,SLCO1B1,SLCO1B3,SNCA,SYT1
cluster6	GO:0046942	6	9	carboxylic acid transport	0.00029598	0.0342101	40	0.0198906	208	0.0109226	1.821	ABCC3,AKT1,AQP8,ARL6IP5,ATP8B1,CD36,CPT1A,FABP6,FOLR1,GLS2,IRS2,NFKBIE,OCA2,P2RX4,PLA2G4A,PLA2R1,PLIN2,PPARA,PRKAG2,PRKCD,PSEN1,SERINC1,SLC16A5,SLC17A5,SLC1A4,SLC22A16,SLC22A4,SLC22A5,SLC27A4,SLC38A1,SLC43A1,SLC6A12,SLC6A14,SLC7A10,SLC7A11,SLCO1A2,SLCO1B1,SLCO1B3,SNCA,SYT1
cluster6	GO:0007173	10	11	epidermal growth factor receptor signaling pathway	0.000317423	0.0363358	33	0.0164097	157	0.0082445	1.99	ADAM10,ADRBK1,AGT,AKT1,AP2A2,APLP2,APP,BAD,CAMLG,CLTA,DGKD,EFEMP1,EGFR,EPN1,FOXO1,FOXO4,ITPR1,ITPR3,MLST8,NCK2,NR4A1,PDE1A,PHLPP1,PIK3CA,PLCE1,PRKACB,PRKAR2A,PRKCD,PSEN1,PTPRJ,PXN,RAB7A,RPS27A
cluster6	GO:0007167	7	8	enzyme linked receptor protein signaling pathway	0.00033705	0.038215	129	0.0641472	868	0.0455811	1.407	ADAM10,ADRBK1,AGT,AGTR2,AKT1,AMHR2,AP2A2,APH1A,APLP2,APP,APPL1,ARHGEF16,ARHGEF2,ARID5B,ARNT,ATP6V1C2,ATP6V1F,AXIN1,BAD,BAMBI,BCL2L11,BCR,BLNK,CAB39,CAMLG,CAV1,CAV2,CDK9,CGN,CLTA,DACT2,DDR1,DGKD,DOK4,DUSP3,EEF2K,EFEMP1,EGFR,EIF2AK3,EIF4EBP1,EPN1,ERBB3,F7,FBN1,FGD3,FGF2,FGF23,FGFR2,FLCN,FMOD,FOXO1,FOXO4,FST,FSTL1,FUT8,GAB2,GRB10,GUCA1B,GUCY2C,HDAC3,HOXA13,IGF2R,IGFBP3,INPPL1,INSR,IRS2,ITPR1,ITPR3,J…
cluster6	GO:0048741	9	10	skeletal muscle fiber development	0.000350513	0.0389987	22	0.0109398	89	0.00467363	2.341	AFG3L2,AGRN,APP,BHLHE41,CAPN3,CAV2,CFLAR,CHRNA1,DNAJA3,DNER,DVL1,FBXO22,FGFR2,HDAC5,IGFBP3,LRP4,NACA,PAK1,RBM24,SIX4,THRA,ZFHX3
cluster6	GO:0044723	6	6	single-organism carbohydrate metabolic process	0.00038937	0.0429208	85	0.0422675	543	0.0285144	1.482	ABHD10,ACADM,AKT1,ALDOB,ARFGEF1,ARNT,ATF4,B3GNT5,B4GALT1,B4GALT4,B4GALT5,B4GALT6,BAD,CPT1A,CTBS,DHDH,DPM3,DYRK2,FOXO1,FUT10,FUT3,FUT4,FUT8,GAA,GALM,GALNT12,GALNT4,GALNT6,GALNT7,GCKR,GCNT1,GLB1,GNAQ,GRB10,GSTO2,GYG1,HEXB,IGFBP3,INPPL1,INSR,IRS2,ISYNA1,LARGE,MAN1B1,MAN1C1,MAN2A1,MAN2A2,MGAM,MGAT4A,MGAT4B,MIOX,MUC15,MUC4,NDST1,NPC1,NUS1,PARP3,PARP4,PCK1,PCK2,PDK4,PFKFB2,PIK3CA,PMAIP1,POFUT2,POMT1,PP…
cluster6	GO:0038127	9	10	ERBB signaling pathway	0.000399561	0.0433352	33	0.0164097	159	0.00834952	1.965	ADAM10,ADRBK1,AGT,AKT1,AP2A2,APLP2,APP,BAD,CAMLG,CLTA,DGKD,EFEMP1,EGFR,EPN1,FOXO1,FOXO4,ITPR1,ITPR3,MLST8,NCK2,NR4A1,PDE1A,PHLPP1,PIK3CA,PLCE1,PRKACB,PRKAR2A,PRKCD,PSEN1,PTPRJ,PXN,RAB7A,RPS27A
cluster6	GO:0046474	7	9	glycerophospholipid biosynthetic process	0.000400409	0.0433352	37	0.0183988	189	0.00992491	1.854	AGPAT9,CRLS1,DGAT2,DPM3,FGF2,INPP4A,INPP5J,INPPL1,LPCAT1,LPCAT4,LPGAT1,MBOAT1,MBOAT7,MPPE1,MTMR2,PCYT1A,PDGFA,PI4K2B,PIGC,PIGK,PIGL,PIK3C2B,PIK3CA,PIK3CD,PIP5K1B,PISD,PLA2G4A,PLBD1,PLCG2,PLD6,PLSCR1,PTPMT1,SACM1L,SH3GLB1,SLC44A5,SYNJ2,TAZ
cluster6	GO:0051270	6	6	regulation of cellular component movement	0.000408876	0.0438528	74	0.0367976	454	0.0238408	1.543	ADAM10,ADARB1,AGT,AGTR2,AKT1,AMOTL1,APOE,ARAP1,ARHGAP5,B4GALT1,BCR,C5,CCL26,CTSH,CXCL10,CXCL16,DPEP1,DSG2,EGFR,EPHA1,F7,FAM60A,FGF2,FLCN,GNA13,HAS2,HDAC5,HYAL2,ICAM1,IFITM1,IGBP1,IGFBP3,IL33,IL8,INSR,IRS2,JAK2,KLF4,LAMA4,LAMB1,LRP1,MAP3K1,MIA3,MMP14,MPP1,MYLK,NBL1,NRP1,PDGFA,PLAU,PLXNB2,PPAP2B,PTGER4,PTK2,PTP4A1,PTPRJ,PTPRK,RAC1,RAP2A,RPS19,S100A14,SERPINE2,SNAI1,SP100,SPAG9,SRI,STK24,TFF2,TNNC1,…
cluster6	GO:0061041	7	7	regulation of wound healing	0.000415533	0.0441689	20	0.0099453	82	0.00430604	2.31	APOE,ARFGEF1,CAPN3,CASK,CAV1,CD36,F11,F7,FGF2,HPSE,KLKB1,MYLK,PDGFA,PLAU,PLG,PPAP2B,PRKCD,PTPRJ,SERPINE2,TMPRSS6
cluster6	GO:0015918	6	7	sterol transport	0.000423293	0.0442044	16	0.00795624	61	0.00320328	2.484	APOA4,APOB,APOE,CAV1,CD36,LIPG,LRP1,LRP6,NFKBIA,NPC1,NPC2,NR1H2,NUS1,SCP2,STX12,TSPO
cluster6	GO:0030301	7	8	cholesterol transport	0.000423293	0.0442044	16	0.00795624	61	0.00320328	2.484	APOA4,APOB,APOE,CAV1,CD36,LIPG,LRP1,LRP6,NFKBIA,NPC1,NPC2,NR1H2,NUS1,SCP2,STX12,TSPO
cluster6	GO:0060191	7	8	regulation of lipase activity	0.000474873	0.0488747	24	0.0119344	107	0.00561886	2.124	ADRBK1,AGT,AGTR2,APOA4,ARL1,EGFR,FGF2,FGFR2,FKBP1B,GNA13,GNAQ,ITPR1,ITPR3,JAK2,LRP1,NR1H2,PDE1A,PLA2R1,PPP4R4,PPT1,PRKACB,PRKAR2A,PRKCD,SNCA
cluster6	GO:0006869	5	6	lipid transport	0.000476226	0.0488747	38	0.0188961	201	0.0105551	1.79	AGTR2,AKT1,APOA4,APOB,APOE,APOL6,ATP8B1,CAV1,CD36,COL4A3BP,CPT1A,IRS2,LIPG,LRP1,LRP6,NFKBIA,NPC1,NPC2,NR1H2,NUS1,OSBPL10,OSBPL1A,OSBPL6,P2RX4,PLA2G4A,PLA2R1,PLIN2,PLTP,PPARA,PRKAG2,PRKCD,SCP2,SLC27A4,SLCO2A1,STARD10,STX12,TSPO,VLDLR
cluster6	GO:0045428	7	8	regulation of nitric oxide biosynthetic process	0.000482506	0.049096	12	0.00596718	39	0.002048	2.914	AGTR2,AGXT2,AKT1,CAV1,EGFR,ICAM1,INSR,JAK2,P2RX4,PTGIS,TICAM1,TSPO
cluster6	GO:0048008	9	10	platelet-derived growth factor receptor signaling pathway	0.000490058	0.0494419	12	0.00596718	36	0.00189046	3.156	ARID5B,BCR,F7,INPPL1,JAK2,LRP1,NRP1,PDGFA,PTPRJ,RAPGEF1,SNCA,TXNIP
cluster6	GO:0006917	10	10	induction of apoptosis	0.000499378	0.0496082	36	0.0179015	194	0.0101875	1.757	AGT,APOE,APP,BAD,BBC3,BCL2L11,BCL2L13,BNIP1,C5,CEBPB,CIDEB,DAPK2,DRAM2,FEM1B,JMY,KLF10,MX1,NME3,NOD1,NR4A1,PERP,PLAGL2,PLG,PMAIP1,PRKCD,S100A9,SHISA5,STEAP3,STK17B,STK24,TGM2,TNFRSF19,TNFSF10,TP53INP1,TPD52L1,WWOX
cluster6	GO:0048011	9	10	nerve growth factor receptor signaling pathway	0.000500041	0.0496082	42	0.0208851	221	0.0116053	1.8	ADRBK1,AGT,AGTR2,AKT1,AP2A2,APH1A,ARHGEF16,ARHGEF2,BAD,BCL2L11,CLTA,DUSP3,FGD3,FOXO1,FOXO4,HDAC3,IRS2,ITPR1,ITPR3,MAPK13,MAPKAPK2,MAPKAPK3,MLST8,NFKBIA,NR4A1,PCSK5,PDE1A,PHLPP1,PIK3CA,PRDM4,PRKACB,PRKAR2A,PRKCD,PSEN1,RAC1,RALGDS,RAPGEF1,RPS27A,SMPD2,STAT3,TRAF6,VAV2
cluster6	GO:0009611	5	5	response to wounding	0.000522742	0.0498744	147	0.073098	1061	0.055716	1.312	A2M,ACE2,ACTN2,AGT,AGTR2,AK3,AKT1,AOX1,APCS,APOB,APOE,APP,ARFGEF1,ATP2A3,ATRN,B4GALT1,BCR,BIRC3,BLNK,C2,C5,C6,CABLES1,CALU,CAPN3,CASK,CAV1,CCL20,CCL26,CCR5,CD14,CD36,CD59,CD9,CEBPB,CELSR1,CFD,CFI,CFLAR,CST3,CX3CL1,CXCL10,CXCL3,DDR1,DGKD,DGKQ,DOCK11,DST,DTNBP1,DUSP10,ELK3,ERBB3,F11,F7,F9,FGF2,FUT10,GAP43,GATA6,GATM,GNA13,GNAQ,HDAC5,HPS1,HPSE,HYAL2,IL1RAP,IL33,IL34,IL8,IRF2,ITGA6,ITGAM,ITPR1,ITPR3,…
cluster6	GO:0040013	6	6	negative regulation of locomotion	0.000524441	0.0498744	30	0.014918	146	0.00766686	1.946	ADARB1,AGTR2,APOE,BCR,C5,DPEP1,EPHA1,FAM60A,FGF2,FLCN,HDAC5,HYAL2,IFITM1,IFITM3,IGFBP3,IL33,KLF4,LRP1,MIA3,NBL1,NRP1,PTGER4,PTK2,PTPRJ,PTPRK,RAP2A,STK24,TP53INP1,TPM1,WNT11
cluster6	GO:0019751	7	7	polyol metabolic process	0.000526213	0.0498744	16	0.00795624	60	0.00315076	2.525	DGAT2,FGF2,GDPD5,INPPL1,ISYNA1,ITPKA,MIOX,MOGAT1,MOGAT2,MTMR2,PCK1,PLCG2,PTPMT1,SCP2,SLC5A3,SNCA
cluster6	GO:0006897	6	6	endocytosis	0.00052786	0.0498744	60	0.0298359	353	0.018537	1.61	ADRBK1,ANXA11,AP2A2,APOB,APOE,APP,ARHGAP27,BCR,CAV1,CD14,CD36,CLCN5,CLTA,CXCL16,DENND1A,DGKD,DNER,DNM2,ELMO1,EPN1,FNBP1L,FOLR1,HIP1R,HOOK2,IGF2R,IL8,INPPL1,ITSN2,LRP1,LRP4,LRP6,LY75,MAPKAPK2,MAPKAPK3,MICALL2,MTMR2,MYO7A,NEDD4L,NPC1,NR1H2,PACSIN2,PACSIN3,PLA2R1,PPT1,PTK2,RAB22A,RAB7A,RAC1,RARA,RINL,SCARF1,SNCA,SNX2,SNX5,STEAP2,TGM2,TRIP10,TYRO3,VLDLR,ZFYVE9
cluster6	GO:0006970	5	5	response to osmotic stress	0.000537576	0.0503925	15	0.00745898	55	0.0028882	2.583	AGT,ANXA7,ARHGEF2,CAPN3,FMO1,MAP7,MAPK13,MBIP,MYLK,NEDD4L,RAC1,SLC2A4,SLC6A12,TSC22D2,TSPO
cluster6	GO:0012502	9	9	induction of programmed cell death	0.00054961	0.051118	36	0.0179015	195	0.01024	1.748	AGT,APOE,APP,BAD,BBC3,BCL2L11,BCL2L13,BNIP1,C5,CEBPB,CIDEB,DAPK2,DRAM2,FEM1B,JMY,KLF10,MX1,NME3,NOD1,NR4A1,PERP,PLAGL2,PLG,PMAIP1,PRKCD,S100A9,SHISA5,STEAP3,STK17B,STK24,TGM2,TNFRSF19,TNFSF10,TP53INP1,TPD52L1,WWOX
cluster6	GO:0032101	6	6	regulation of response to external stimulus	0.000596032	0.0549807	60	0.0298359	373	0.0195872	1.523	A2M,ACE2,ADAM10,AGT,APOE,BCR,BIRC3,C2,C5,C6,CAPN3,CASK,CAV1,CD36,CD59,CFI,CX3CL1,CXCL10,DUSP10,DVL1,F11,F7,FGF2,HPSE,HYAL2,IL33,IL8,JAK2,KIAA1324,KLF4,KLKB1,LARP1,MAPK13,MPP1,NBL1,NPC1,NRP1,PDGFA,PLAU,PLG,PPARA,PRKCD,PTGER4,PTGIS,PTPRJ,S100A14,S100A9,SAA1,SCARF1,SERPINE2,STAT5A,STK24,STK39,TFF2,TGM2,TMPRSS6,TRIM13,TYRO3,WAC,XCL1
cluster6	GO:0071294	8	9	cellular response to zinc ion	0.000600377	0.0549807	5	0.00248633	11	0.00057764	4.304	MT1F,MT1G,MT1X,MT2A,TSPO
cluster6	GO:1901564	5	5	organonitrogen compound metabolic process	0.000629232	0.0569944	212	0.10542	1612	0.0846505	1.245	AARS,ACR,AGRN,AGTR2,AGXT2,AIMP2,AK2,AK3,AKAP5,ALDH18A1,ALDOB,AMDHD1,APOA4,APOE,ARAP1,ARFGAP3,ARFGEF1,ARHGAP27,ARHGAP29,ARHGAP5,ARHGAP9,ARHGEF16,ARL1,ARL4C,ARL8B,ARSA,ASAH1,ASNS,ASPA,ATF4,ATL3,ATP1A1,ATP2A3,ATP5L,ATP5S,ATP8B1,AXIN1,B4GALT1,B4GALT4,B4GALT5,B4GALT6,BAD,BCAT1,BLVRA,CARS,CCL26,CDA,CHCHD10,CHID1,CHST3,CHST6,CHSY3,COL4A3BP,CTBS,CTPS2,CTSH,CYP3A4,CYP3A5,DCTD,DDO,DEGS1,DLST,DNM2,DPEP1,DPY…
cluster6	GO:0051238	6	6	sequestering of metal ion	0.000633593	0.0569944	13	0.00646445	45	0.00236307	2.736	AP3D1,BBC3,CCR5,ERO1L,FGF2,FKBP1B,FTH1,IBTK,ITPR1,PLCG2,S100A9,SRI,XCL1
cluster6	GO:1901565	6	6	organonitrogen compound catabolic process	0.000636728	0.0569944	104	0.0517156	708	0.037179	1.391	AGRN,AGXT2,ALDOB,AMDHD1,ARAP1,ARFGAP3,ARFGEF1,ARHGAP27,ARHGAP29,ARHGAP5,ARHGAP9,ARHGEF16,ARL1,ARL4C,ARL8B,ASPA,ATL3,ATP5L,ATP8B1,AXIN1,BCAT1,BLVRA,CCL26,CDA,CHID1,CTBS,CTSH,CYP3A4,CYP3A5,DDO,DLST,DNM2,DPYS,EIF2S3,ENTPD4,EPHA1,FGD3,FGF2,FMOD,FOXJ1,GABARAPL2,GAD1,GFM1,GLB1,GNA13,GNAQ,GPC3,GPC6,GPT2,GTPBP1,HEXB,HPD,HPSE,HYAL2,IDS,LUM,MAOA,MLST8,MYO9B,NAGLU,NUDT9,OGG1,OVGP1,OXA1L,PAOX,PDE8A,PDPR,PKP4…
cluster6	GO:0051205	6	8	protein insertion into membrane	0.000649051	0.0576638	6	0.00298359	12	0.000630153	4.735	BBC3,EGFR,OXA1L,PMAIP1,REEP1,SH3GLB1
cluster6	GO:0007034	5	6	vacuolar transport	0.000667903	0.0588992	13	0.00646445	43	0.00225805	2.863	DSCR3,HOOK1,HOOK2,HOOK3,NPC1,RAB7A,RILP,SCARB2,SNX16,SNX27,TRAK1,USE1,VPS26B
cluster6	GO:0048069	5	6	eye pigmentation	0.000700331	0.0613047	5	0.00248633	8	0.000420102	5.918	AP3D1,GPR143,HPS1,IHH,OCA2
cluster6	GO:0006805	5	5	xenobiotic metabolic process	0.000711695	0.0618447	27	0.0134262	136	0.00714173	1.88	ADH1B,ADH4,AHR,AIP,CYP2C8,CYP2J2,CYP2R1,CYP3A4,CYP3A43,CYP3A5,CYP3A7,FMO1,FMO3,GSTA2,GSTO2,MAOA,NAT2,NNMT,NQO1,NR1I2,PAOX,PTGIS,SULT1C2,SULT1E1,SULT2A1,UGDH,UGT2B4
cluster6	GO:0007169	8	9	transmembrane receptor protein tyrosine kinase signaling pathway	0.000733916	0.063002	95	0.0472402	618	0.0324529	1.456	ADAM10,ADRBK1,AGT,AGTR2,AKT1,AP2A2,APH1A,APLP2,APP,APPL1,ARHGEF16,ARHGEF2,ARID5B,ARNT,ATP6V1C2,ATP6V1F,BAD,BCL2L11,BCR,BLNK,CAB39,CAMLG,CLTA,DDR1,DGKD,DOK4,DUSP3,EEF2K,EFEMP1,EGFR,EIF2AK3,EIF4EBP1,EPN1,ERBB3,F7,FGD3,FGF2,FGF23,FGFR2,FOXO1,FOXO4,GAB2,GRB10,HDAC3,IGF2R,IGFBP3,INPPL1,INSR,IRS2,ITPR1,ITPR3,JAK2,LRP1,MAPK13,MAPKAPK2,MAPKAPK3,MLST8,NCK2,NDST1,NFKBIA,NR4A1,NRP1,PCSK5,PDE1A,PDGFA,PDK4,PH…
cluster6	GO:0006928	5	5	cellular component movement	0.000735597	0.063002	162	0.0805569	1164	0.0611248	1.318	ACTN2,ACTN3,ADAM10,ADARB1,AGT,AGTR2,AKT1,AMOTL1,AP3D1,APOB,APOE,APP,ARAP1,ARHGAP5,ARHGEF16,ARID5B,AVL9,B4GALT1,BAMBI,BCR,C5,CAV1,CCL26,CCR5,CD9,CEACAM1,CELSR1,CELSR2,CKLF,CTSH,CX3CL1,CXCL10,CXCL16,CXCL3,DDR1,DNAH1,DNAH14,DNER,DPEP1,DST,DTNBP1,EGFR,ELMO1,EPHA1,F7,FAM60A,FAT1,FGF2,FLCN,FNBP1L,FOXJ1,FUT8,FZD3,GNA13,GPC6,HAS2,HDAC5,HEXB,HYAL2,ICAM1,IFITM1,IGBP1,IGFBP3,IL33,IL8,INSR,IRS2,ITGA6,ITGA7,I…
cluster6	GO:0071466	6	7	cellular response to xenobiotic stimulus	0.000788666	0.0670648	27	0.0134262	137	0.00719424	1.866	ADH1B,ADH4,AHR,AIP,CYP2C8,CYP2J2,CYP2R1,CYP3A4,CYP3A43,CYP3A5,CYP3A7,FMO1,FMO3,GSTA2,GSTO2,MAOA,NAT2,NNMT,NQO1,NR1I2,PAOX,PTGIS,SULT1C2,SULT1E1,SULT2A1,UGDH,UGT2B4
cluster6	GO:0048583	5	5	regulation of response to stimulus	0.000800884	0.0672441	289	0.14371	2240	0.117629	1.222	A2M,ACE2,ADAM10,ADRBK1,AGPAT9,AGRN,AGT,AGTR2,AIP,AKAP5,AKT1,ALS2CL,ANKRD6,AP2A2,APLP2,APOE,APP,ARAP1,ARFGAP3,ARFGEF1,ARHGAP12,ARHGAP27,ARHGAP29,ARHGAP5,ARHGAP9,ARHGEF16,ARHGEF2,ARHGEF38,ARNT,ASPH,AXIN1,BAD,BAMBI,BBC3,BCL2L11,BCR,BIRC3,BTN3A1,C2,C5,C6,CAPN3,CASK,CAV1,CAV2,CCL26,CCNY,CD14,CD36,CD3D,CD59,CDK9,CEBPG,CFD,CFI,CFLAR,CLCF1,CLTA,CNKSR3,CSNK1E,CTNND1,CTSH,CX3CL1,CXCL10,DACT2,DDIT3,DDX5,DDX…
cluster6	GO:2000145	6	7	regulation of cell motility	0.000802072	0.0672441	66	0.0328195	406	0.0213202	1.539	ADAM10,ADARB1,AGT,AGTR2,AKT1,AMOTL1,APOE,ARHGAP5,BCR,C5,CCL26,CTSH,CXCL10,CXCL16,DPEP1,EGFR,EPHA1,F7,FAM60A,FGF2,FLCN,GNA13,HAS2,HDAC5,HYAL2,ICAM1,IFITM1,IGFBP3,IL33,IL8,INSR,IRS2,JAK2,KLF4,LAMA4,LAMB1,LRP1,MAP3K1,MIA3,MMP14,MPP1,MYLK,NBL1,NRP1,PDGFA,PLAU,PLXNB2,PPAP2B,PTGER4,PTK2,PTP4A1,PTPRJ,PTPRK,RAC1,RAP2A,S100A14,SERPINE2,SNAI1,SPAG9,STK24,TFF2,TP53INP1,TPM1,WNT11,XCL1,ZSWIM6
cluster6	GO:1901136	6	6	carbohydrate derivative catabolic process	0.000862505	0.0718051	83	0.041273	542	0.0284619	1.45	ABHD10,AGRN,AGXT2,ARAP1,ARFGAP3,ARFGEF1,ARHGAP27,ARHGAP29,ARHGAP5,ARHGAP9,ARHGEF16,ARL1,ARL4C,ARL8B,ATL3,ATP5L,ATP8B1,AXIN1,CCL26,CDA,CHID1,CST3,CTBS,DNM2,DPYS,EIF2S3,ENTPD4,EPHA1,FBXO6,FGD3,FGF2,FMOD,FOXJ1,GFM1,GLB1,GNA13,GNAQ,GNPDA1,GPC3,GPC6,GTPBP1,HEXB,HPSE,HYAL2,IDS,LUM,MANBA,MLST8,MYO9B,NAGLU,NUDT9,OGG1,OVGP1,PDE8A,PKP4,PLXNB2,PRKCD,PTK2,RAB1A,RAB3B,RAB3GAP1,RAB6B,RAB7A,RAB7L1,RALBP1,RASA4,…
cluster6	GO:0009894	6	6	regulation of catabolic process	0.0008959	0.0738654	79	0.0392839	504	0.0264664	1.484	AADAC,AGRN,AKT1,ALDOB,APOA4,APOE,ARAP1,ARFGAP3,ARFGEF1,ARHGAP27,ARHGAP29,ARHGAP5,ARHGAP9,ARHGEF16,ARNT,AXIN1,BAD,CCL26,CPT1A,CSNK1E,CST3,DAPK2,DNAJB2,DVL1,EGFR,EPHA1,FBXO22,FGD3,FOXJ1,GABARAPL2,GNAQ,GTPBP1,INSR,IRS2,KIAA1324,LARP1,LPCAT1,MLST8,MTMR2,MYLIP,MYO9B,NEDD4L,NKD2,NPC1,OXA1L,PACSIN3,PKP4,PLSCR1,PLXNB2,PPARA,PPP1R3B,PRKAG2,PRKCD,PSEN1,PTK2,PTPN3,PXK,RAB3GAP1,RAD23A,RAD23B,RALBP1,RASA4,RGS…
cluster6	GO:0009896	7	7	positive regulation of catabolic process	0.000908615	0.0740894	28	0.0139234	136	0.00714173	1.95	AADAC,AKT1,APOA4,APOE,ARNT,AXIN1,BAD,CPT1A,CSNK1E,DNAJB2,DVL1,FBXO22,GTPBP1,INSR,IRS2,LARP1,LPCAT1,MYLIP,NKD2,PACSIN3,PPARA,PRKCD,PSEN1,RHBDD1,TAF1,TP53INP1,TRIM13,WAC
cluster6	GO:0019216	7	7	regulation of lipid metabolic process	0.000929527	0.0750102	38	0.0188961	208	0.0109226	1.73	AADAC,AGT,AKT1,APOA4,APOB,APOE,CAB39,CAV1,CPT1A,CREBL2,DKK3,EIF2AK3,FGF2,IRS2,LPCAT1,NPC2,NR1H2,PDGFA,PDK4,PDP2,PDPR,PEX2,PPAP2A,PPARA,PRKAG2,PRKCD,PTK2,RAC1,SCAP,SCP2,SEC14L2,SERPINA3,SNAI1,SNCA,STAT5A,THRA,TSPO,VAV2
cluster6	GO:0009410	5	5	response to xenobiotic stimulus	0.000932508	0.0750102	27	0.0134262	139	0.00729927	1.839	ADH1B,ADH4,AHR,AIP,CYP2C8,CYP2J2,CYP2R1,CYP3A4,CYP3A43,CYP3A5,CYP3A7,FMO1,FMO3,GSTA2,GSTO2,MAOA,NAT2,NNMT,NQO1,NR1I2,PAOX,PTGIS,SULT1C2,SULT1E1,SULT2A1,UGDH,UGT2B4
cluster6	GO:0010876	5	5	lipid localization	0.000976253	0.0779936	41	0.0203879	230	0.0120779	1.688	AGTR2,AKT1,APOA4,APOB,APOE,APOL6,ATP8B1,CAV1,CD36,COL4A3BP,CPT1A,DGAT2,HEXB,IRS2,LIPG,LRP1,LRP6,NFKBIA,NPC1,NPC2,NR1H2,NUS1,OSBPL10,OSBPL1A,OSBPL6,P2RX4,PLA2G4A,PLA2R1,PLIN2,PLTP,PPARA,PRKAG2,PRKCD,SCP2,SLC27A4,SLCO2A1,STARD10,STAT5A,STX12,TSPO,VLDLR
cluster6	GO:0071310	6	7	cellular response to organic substance	0.000982699	0.0779936	176	0.0875186	1303	0.0684241	1.279	AARS,ADRBK1,AGTR2,AKT1,AMHR2,APOB,APOE,APPL1,AQP8,ARHGEF2,ARNT,ASNS,ATF4,ATP6V1C2,ATP6V1F,AXIN1,BAD,BAMBI,CAB39,CAMK2G,CASK,CAV1,CAV2,CCR5,CD14,CD36,CD68,CDK9,CEBPB,CGN,CLCF1,CTSB,CTSH,CTSL1,CTSS,CX3CL1,CXCR7,DDIT3,DENND4C,DGAT2,DNAJA3,DNAJC3,EEF2K,EIF2AK3,EIF4EBP1,EIF4G3,ERO1L,FBN1,FGF2,FGF23,FGFR2,FKBP1B,FLCN,FMOD,FOXO1,FOXO4,FUT8,GATA6,GNG12,GRB10,HAS2,HDAC5,HERPUD1,HIPK1,HLA-A,HLA-E,HPX,HYAL2…
all	GO:0044260	5	6	cellular macromolecule metabolic process	4.68139e-72	7.9617e-69	4500	0.381906	6279	0.329727	1.158	A1CF,AAK1,AARS,AARS2,AARSD1,AATF,AATK,ABCE1,ABCF1,ABCG1,ABI1,ABI2,ABL1,ABL2,ABLIM1,ABLIM3,ABT1,ACAD8,ACADM,ACADVL,ACD,ACE2,ACER2,ACIN1,ACR,ACSL1,ACTB,ACTL6A,ACTR5,ACTR8,ACVR1,ACVR1B,ACVR1C,ACVR2A,ACVR2B,ADAD1,ADAD2,ADAM10,ADAM8,ADAM9,ADAMTS13,ADAMTS9,ADAR,ADARB1,ADAT2,ADCY3,ADCY6,ADCY9,ADD1,ADH5,ADM,ADNP,ADNP2,ADORA2B,ADPRH,ADRA2C,ADRBK1,ADRM1,AEBP1,AEBP2,AFAP1L2,AFF1,AFF4,AFG3L2,AGA,AGBL5,AGER,A…
all	GO:0034641	5	5	cellular nitrogen compound metabolic process	1.24826e-61	1.65117e-58	3805	0.322923	5298	0.278212	1.161	A1CF,AADAT,AARS,AARS2,AARSD1,AASDHPPT,AASS,AATF,ABCC1,ABCD1,ABCD3,ABCE1,ABCG1,ABCG2,ABCG8,ABL1,ABLIM1,ABLIM3,ABT1,ACACA,ACACB,ACAD8,ACADL,ACADM,ACADSB,ACADVL,ACAP2,ACAT1,ACD,ACER2,ACER3,ACIN1,ACLY,ACMSD,ACR,ACSL3,ACTL6A,ACTR5,ACTR8,ACVR1,ACVR1B,ACVR2A,ACVR2B,ADAD1,ADAD2,ADAL,ADAM8,ADAMTS13,ADAR,ADARB1,ADAT2,ADC,ADCY10,ADCY6,ADCYAP1R1,ADD1,ADI1,ADK,ADM,ADNP,ADNP2,ADORA2B,ADRM1,ADSS,ADSSL1,AEBP1,AE…
all	GO:0043170	5	5	macromolecule metabolic process	3.82758e-60	4.55673e-57	4875	0.413732	6942	0.364543	1.135	A1CF,A2M,AAK1,AARS,AARS2,AARSD1,AASDHPPT,AATF,AATK,ABCC5,ABCE1,ABCF1,ABCG1,ABI1,ABI2,ABL1,ABL2,ABLIM1,ABLIM3,ABT1,ACACA,ACAD8,ACADM,ACADVL,ACD,ACE2,ACER2,ACIN1,ACR,ACSL1,ACTB,ACTL6A,ACTR5,ACTR8,ACVR1,ACVR1B,ACVR1C,ACVR2A,ACVR2B,ADAD1,ADAD2,ADAM10,ADAM15,ADAM19,ADAM21,ADAM22,ADAM23,ADAM33,ADAM8,ADAM9,ADAMDEC1,ADAMTS1,ADAMTS13,ADAMTS19,ADAMTS2,ADAMTS20,ADAMTS3,ADAMTS4,ADAMTS6,ADAMTS9,ADAR,ADARB1,AD…
all	GO:1901360	5	5	organic cyclic compound metabolic process	3.80111e-57	4.11384e-54	3775	0.320377	5280	0.277267	1.155	A1CF,AADAT,AARS,AARS2,AARSD1,AATF,ABCC1,ABCC3,ABCD1,ABCD3,ABCD4,ABCE1,ABCG1,ABCG2,ABCG8,ABL1,ABLIM1,ABLIM3,ABT1,ACAA1,ACAA2,ACACA,ACACB,ACAD8,ACADL,ACADVL,ACAP2,ACBD3,ACD,ACIN1,ACLY,ACMSD,ACOT8,ACOX2,ACR,ACTL6A,ACTR5,ACTR8,ACVR1,ACVR1B,ACVR2A,ACVR2B,ADAD1,ADAD2,ADAL,ADAM8,ADAR,ADARB1,ADAT2,ADCY10,ADCY6,ADCYAP1R1,ADD1,ADK,ADM,ADNP,ADNP2,ADORA2B,ADRM1,ADSS,ADSSL1,AEBP1,AEBP2,AFAP1L2,AFF1,AFF4,AFMID…
all	GO:0046483	5	5	heterocycle metabolic process	5.13297e-54	5.09234e-51	3628	0.307901	5073	0.266397	1.156	A1CF,AADAT,AARS,AARS2,AARSD1,AATF,ABCC1,ABCD1,ABCD3,ABCD4,ABCE1,ABCG1,ABCG2,ABCG8,ABL1,ABLIM1,ABLIM3,ABT1,ACACA,ACACB,ACAD8,ACADVL,ACAP2,ACD,ACIN1,ACLY,ACMSD,ACR,ACTL6A,ACTR5,ACTR8,ACVR1,ACVR1B,ACVR2A,ACVR2B,ADAD1,ADAD2,ADAL,ADAM8,ADAR,ADARB1,ADAT2,ADCY10,ADCY6,ADCYAP1R1,ADD1,ADK,ADM,ADNP,ADNP2,ADORA2B,ADRM1,ADSS,ADSSL1,AEBP1,AEBP2,AFAP1L2,AFF1,AFF4,AFMID,AGAP1,AGAP5,AGER,AGFG1,AGFG2,AGGF1,AGRN,A…
all	GO:0006725	5	5	cellular aromatic compound metabolic process	1.37675e-52	1.26079e-49	3628	0.307901	5082	0.26687	1.154	A1CF,AADAT,AARS,AARS2,AARSD1,AATF,ABCC1,ABCD1,ABCD3,ABCD4,ABCE1,ABCG1,ABCG2,ABCG8,ABL1,ABLIM1,ABLIM3,ABT1,ACACA,ACACB,ACAD8,ACADVL,ACAP2,ACD,ACIN1,ACLY,ACMSD,ACR,ACTL6A,ACTR5,ACTR8,ACVR1,ACVR1B,ACVR2A,ACVR2B,ADAD1,ADAD2,ADAL,ADAM8,ADAR,ADARB1,ADAT2,ADCY10,ADCY6,ADCYAP1R1,ADD1,ADK,ADM,ADNP,ADNP2,ADORA2B,ADRM1,ADSS,ADSSL1,AEBP1,AEBP2,AFAP1L2,AFF1,AFF4,AFMID,AGAP1,AGAP5,AGER,AGFG1,AGFG2,AGGF1,AGRN,A…
all	GO:0006139	5	6	nucleobase-containing compound metabolic process	3.75156e-49	3.19016e-46	3514	0.298226	4930	0.258888	1.152	A1CF,AARS,AARS2,AARSD1,AATF,ABCC1,ABCD1,ABCD3,ABCE1,ABCG1,ABCG8,ABL1,ABLIM1,ABLIM3,ABT1,ACACA,ACACB,ACAD8,ACADVL,ACAP2,ACD,ACIN1,ACLY,ACR,ACTL6A,ACTR5,ACTR8,ACVR1,ACVR1B,ACVR2A,ACVR2B,ADAD1,ADAD2,ADAL,ADAM8,ADAR,ADARB1,ADAT2,ADCY10,ADCY6,ADCYAP1R1,ADD1,ADK,ADM,ADNP,ADNP2,ADORA2B,ADRM1,ADSS,ADSSL1,AEBP1,AEBP2,AFAP1L2,AFF1,AFF4,AGAP1,AGAP5,AGER,AGFG1,AGFG2,AGGF1,AGRN,AGT,AGTR2,AGXT2,AHCYL1,AHI1,AHR…
all	GO:1901576	5	5	organic substance biosynthetic process	3.87803e-48	3.07787e-45	3493	0.296444	4901	0.257365	1.152	AARS,AARS2,AARSD1,AASDHPPT,AATF,ABCC5,ABCF1,ABCG1,ABHD5,ABL1,ABLIM1,ABLIM3,ABT1,ACAA2,ACACA,ACACB,ACAD8,ACADL,ACADM,ACADVL,ACBD3,ACD,ACE2,ACER2,ACER3,ACLY,ACOT8,ACOX2,ACR,ACSF3,ACSL1,ACSL3,ACSL4,ACSL5,ACSM3,ACSS2,ACTL6A,ACTR5,ACTR8,ACVR1,ACVR1B,ACVR2A,ACVR2B,ADAL,ADAM8,ADC,ADCY10,ADCY6,ADCYAP1R1,ADI1,ADK,ADM,ADNP,ADNP2,ADORA2B,ADRM1,ADSS,ADSSL1,AEBP1,AEBP2,AFAP1L2,AFF1,AFF4,AGER,AGK,AGL,AGMAT,AGP…
all	GO:0044249	5	5	cellular biosynthetic process	3.43313e-46	2.4042e-43	3433	0.291352	4822	0.253216	1.151	AARS,AARS2,AARSD1,AATF,ABCF1,ABCG1,ABHD5,ABL1,ABLIM1,ABLIM3,ABT1,ACACA,ACACB,ACAD8,ACADL,ACADM,ACADVL,ACAT1,ACD,ACER2,ACER3,ACLY,ACOT8,ACOX2,ACR,ACSF3,ACSL1,ACSL3,ACSL4,ACSL5,ACSM3,ACSS2,ACTL6A,ACTR5,ACTR8,ACVR1,ACVR1B,ACVR2A,ACVR2B,ADAL,ADAM8,ADC,ADCY10,ADCY6,ADCYAP1R1,ADI1,ADK,ADM,ADNP,ADNP2,ADORA2B,ADRM1,ADSS,ADSSL1,AEBP1,AEBP2,AFAP1L2,AFF1,AFF4,AGER,AGK,AGL,AGMAT,AGPAT2,AGPAT3,AGPAT5,AGPAT9,A…
all	GO:0007049	5	5	cell cycle	6.48624e-46	4.28993e-43	1070	0.0908088	1330	0.0698419	1.3	AATF,ABCB1,ABL1,ACTR1A,ACTR3,ACTR8,ACVR1,ACVR1B,ADARB1,AFAP1L2,AHCTF1,AHR,AIF1,AK1,AKAP8,AKAP9,AKT1,AKT2,ALMS1,ALOX15B,ANAPC10,ANAPC11,ANAPC13,ANAPC16,ANAPC4,ANAPC5,ANAPC7,ANK3,ANKLE2,ANLN,ANXA1,ANXA11,APBB2,APC,APITD1,APP,APPL1,APPL2,ARAP1,ARHGEF2,ARL3,ARL8A,ARL8B,ARPP19,ASNS,ASPM,ATR,ATRIP,AURKA,AURKAIP1,AURKB,AVPI1,AXIN2,AZI1,B9D2,BACH1,BAD,BAK1,BANP,BARD1,BAX,BCAT1,BCCIP,BCL2L1,BCL2L11,BCL6,B…
all	GO:0044267	6	7	cellular protein metabolic process	8.23847e-46	5.16205e-43	2278	0.193329	3091	0.162317	1.191	AAK1,AARS,AARS2,AARSD1,AATK,ABCF1,ABI1,ABI2,ABL1,ABL2,ACADVL,ACER2,ACR,ACSL1,ACTB,ACTL6A,ACVR1,ACVR1B,ACVR1C,ACVR2A,ACVR2B,ADAM10,ADAM8,ADAM9,ADAR,ADARB1,ADCY3,ADCY6,ADCY9,ADD1,ADH5,ADORA2B,ADPRH,ADRA2C,ADRBK1,AFAP1L2,AFG3L2,AGA,AGBL5,AGT,AGTPBP1,AGTR1,AHRR,AHSA1,AIDA,AIMP1,AIMP2,AIP,AIPL1,AKT1,AKT1S1,AKT2,AKTIP,ALG1,ALG10B,ALG13,ALG14,ALG2,ALG3,ALG5,ALG6,ALG8,ALG9,ALK,ALS2,AMBP,AMFR,ANAPC10,ANAP…
all	GO:0000278	6	6	mitotic cell cycle	3.7583e-45	2.23713e-42	637	0.0540609	743	0.039017	1.386	AATF,ABCB1,ABL1,ACTR1A,ACTR8,ACVR1,ACVR1B,AFAP1L2,AHCTF1,AIF1,AKAP8,AKAP9,AKT1,ALMS1,ANAPC10,ANAPC11,ANAPC13,ANAPC16,ANAPC4,ANAPC5,ANAPC7,ANKLE2,ANLN,APBB2,APC,APITD1,APP,ARHGEF2,ARL8A,ARPP19,ASNS,ASPM,AURKA,AURKAIP1,AURKB,AZI1,B9D2,BACH1,BCAT1,BCL2L1,BCL6,BID,BIRC5,BIRC6,BLM,BMP4,BMP7,BOD1,BRCA2,BRD4,BRD7,BTG3,BTRC,BUB1,BUB1B,BUB3,CAMK2A,CAMK2D,CAMK2G,CASC5,CAV2,CCNA2,CCNB1,CCNB2,CCNB3,CCND1,CCN…
all	GO:0010467	6	6	gene expression	2.5489e-43	1.44499e-40	2989	0.253671	4170	0.218978	1.158	A1CF,A2M,AAK1,AARS,AARS2,AARSD1,AATF,ABCF1,ABCG1,ABL1,ABLIM1,ABLIM3,ABT1,ACAD8,ACTL6A,ACTR5,ACTR8,ACVR1,ACVR1B,ACVR2A,ACVR2B,ADAD1,ADAD2,ADAM8,ADAMTS13,ADAMTS2,ADAMTS3,ADAR,ADARB1,ADAT2,ADK,ADNP,ADNP2,ADRM1,AEBP1,AEBP2,AFAP1L2,AFF1,AFF4,AFG3L2,AGA,AGER,AGGF1,AGRN,AGT,AGTR2,AHCYL1,AHI1,AHR,AHRR,AIMP1,AIMP2,AIP,AKIRIN2,AKNA,AKT1,AKT2,ALDH1A2,ALK,ALKBH1,ALKBH2,ALKBH3,ALKBH5,ALKBH8,ALX1,ALX4,ANG,ANK2…
all	GO:0090304	6	7	nucleic acid metabolic process	6.85783e-41	3.71102e-38	2985	0.253331	4181	0.219556	1.154	A1CF,AARS,AARS2,AARSD1,AATF,ABCE1,ABCG1,ABL1,ABLIM1,ABLIM3,ABT1,ACAD8,ACD,ACIN1,ACTL6A,ACTR5,ACTR8,ACVR1,ACVR1B,ACVR2A,ACVR2B,ADAD1,ADAD2,ADAM8,ADAR,ADARB1,ADAT2,ADNP,ADNP2,ADRM1,AEBP1,AEBP2,AFAP1L2,AFF1,AFF4,AGER,AGGF1,AGRN,AGT,AGTR2,AHCYL1,AHI1,AHR,AHRR,AIFM1,AIFM2,AIMP1,AIMP2,AKAP7,AKAP8,AKIRIN2,AKNA,AKT1,ALK,ALKBH1,ALKBH2,ALKBH3,ALKBH5,ALKBH8,ALX1,ALX4,ANG,ANKRD1,ANKRD42,ANKRD49,ANP32A,ANXA3,…
all	GO:0006996	5	5	organelle organization	3.80439e-40	1.96919e-37	1561	0.132479	2052	0.107756	1.229	AARS2,ABCD1,ABCD3,ABI1,ABI2,ABL1,ABL2,ABLIM1,ABLIM3,ABR,ACD,ACIN1,ACOT8,ACOX1,ACP2,ACTA1,ACTL6A,ACTN1,ACTN2,ACTN3,ACTN4,ACTR3,ACTR3C,ACTR8,ADD1,ADD2,AEBP2,AFG3L2,AGTPBP1,AGXT,AHCTF1,AIF1,AIFM1,AIFM2,AIP,AK7,AKAP8,AKT1,AKT2,AKTIP,ALDOA,ALMS1,ALS2,ALS2CL,AMOT,ANAPC10,ANAPC11,ANAPC13,ANAPC16,ANAPC4,ANAPC5,ANAPC7,ANG,ANK1,ANKLE2,ANKRD1,ANLN,ANTXR1,ANXA1,ANXA2,AP1AR,AP2B1,AP2S1,AP3B1,APC,APITD1,APOE,A…
all	GO:0044248	5	5	cellular catabolic process	1.06759e-38	5.08385e-36	1247	0.10583	1628	0.0854907	1.238	AADAC,AADAT,AASS,ABAT,ABCC1,ABCD1,ABCD3,ABCE1,ABCG8,ABHD10,ABHD5,ABL1,ABL2,ACAA1,ACAD8,ACADL,ACADM,ACADS,ACADSB,ACADVL,ACAP2,ACAT1,ACIN1,ACLY,ACMSD,ACOT4,ACOT7,ACOT8,ACOX1,ACOX2,ACOX3,ACOXL,ACR,ACSF3,ACSL1,ADAL,ADAM8,ADAM9,ADAMTS13,ADAMTS9,ADH5,ADSS,AFMID,AGAP1,AGAP5,AGFG1,AGFG2,AGRN,AGXT,AGXT2,AHSA1,AIFM1,AKR1A1,AKR1C3,AKR1D1,AKT1,AKT2,ALDH1A1,ALDH1L2,ALDH3B1,ALDH4A1,ALDH5A1,ALDH6A1,ALDH7A1,ALDO…
all	GO:0022402	5	5	cell cycle process	1.53933e-36	6.54492e-34	824	0.0699313	1021	0.0536155	1.304	ABCB1,ABL1,ACTR1A,ACTR3,ACTR8,ACVR1,ACVR1B,AHCTF1,AIF1,AK1,AKAP8,AKAP9,AKT1,AKT2,ALMS1,ANAPC10,ANAPC11,ANAPC13,ANAPC16,ANAPC4,ANAPC5,ANAPC7,ANK3,ANKLE2,ANLN,APBB2,APC,APITD1,APP,ARAP1,ARHGEF2,ARL8A,ARPP19,ASPM,ATR,ATRIP,AURKA,AURKAIP1,AURKB,AXIN2,AZI1,B9D2,BACH1,BARD1,BCAT1,BCL2L1,BCL6,BID,BIRC5,BIRC6,BLM,BMP4,BMP7,BOD1,BRCA1,BRCA2,BRCC3,BRD4,BRD7,BRDT,BRIP1,BRSK1,BTRC,BUB1,BUB1B,BUB3,C11orf82,C2…
all	GO:1901575	5	5	organic substance catabolic process	2.02324e-36	8.30576e-34	1344	0.114063	1779	0.0934202	1.221	AADAC,AADAT,AASS,ABAT,ABCC1,ABCD1,ABCD3,ABCE1,ABCG8,ABHD10,ABHD4,ABHD5,ACAA1,ACAD8,ACADL,ACADM,ACADS,ACADSB,ACADVL,ACAP2,ACAT1,ACE2,ACIN1,ACLY,ACMSD,ACOT4,ACOT7,ACOT8,ACOX1,ACOX2,ACOX3,ACOXL,ACR,ACSF3,ADAL,ADAM8,ADAM9,ADAMTS13,ADAMTS9,ADH4,ADH5,ADSS,AFG3L2,AFMID,AGAP1,AGAP5,AGFG1,AGFG2,AGL,AGRN,AGXT,AGXT2,AHSA1,AIFM1,AKR1A1,AKR1C3,AKR1D1,AKT1,AKT2,ALDH1A1,ALDH1B1,ALDH1L2,ALDH2,ALDH3B1,ALDH4A1,ALD…
all	GO:0044281	5	5	small molecule metabolic process	5.89638e-36	2.33988e-33	1785	0.151489	2433	0.127763	1.186	AAAS,AACS,AADAT,AARS,AARS2,AARSD1,AASDH,AASDHPPT,AASS,ABAT,ABCB1,ABCB4,ABCC1,ABCC3,ABCC5,ABCC8,ABCD1,ABCD3,ABCD4,ABCG1,ABCG2,ABCG8,ABHD10,ABHD5,ACAA1,ACAA2,ACACA,ACACB,ACAD8,ACADL,ACADM,ACADS,ACADSB,ACADVL,ACAP2,ACAT1,ACER2,ACER3,ACIN1,ACLY,ACMSD,ACO2,ACOT12,ACOT4,ACOT7,ACOT8,ACOX1,ACOX2,ACOX3,ACOXL,ACR,ACSF2,ACSF3,ACSL1,ACSL3,ACSL4,ACSL5,ACSM2A,ACSM2B,ACSM3,ACSS2,ADAL,ADC,ADCY10,ADCY3,ADCY6,ADCY…
all	GO:0034645	6	7	cellular macromolecule biosynthetic process	8.08584e-35	3.10522e-32	2819	0.239243	3962	0.208055	1.15	AARS,AARS2,AARSD1,AATF,ABCF1,ABCG1,ABL1,ABLIM1,ABLIM3,ABT1,ACAD8,ACADM,ACD,ACER2,ACTL6A,ACTR5,ACTR8,ACVR1,ACVR1B,ACVR2A,ACVR2B,ADAM8,ADNP,ADNP2,ADRM1,AEBP1,AEBP2,AFAP1L2,AFF1,AFF4,AGER,AGL,AGRN,AGT,AGTR2,AHI1,AHR,AHRR,AIMP1,AIMP2,AKIRIN2,AKNA,AKT1,AKT2,ALG1,ALG10B,ALG13,ALG14,ALG2,ALG3,ALG5,ALG6,ALG8,ALG9,ALK,ALX1,ALX4,ANG,ANKRD1,ANKRD42,ANKRD49,ANP32A,ANXA3,APBB2,APITD1,APOB,APOE,APP,ARFGEF1,ARG…
all	GO:0009059	6	6	macromolecule biosynthetic process	1.67011e-34	6.02504e-32	2895	0.245693	4082	0.214357	1.146	AARS,AARS2,AARSD1,AASDHPPT,AATF,ABCC5,ABCF1,ABCG1,ABL1,ABLIM1,ABLIM3,ABT1,ACAD8,ACADM,ACD,ACE2,ACER2,ACTL6A,ACTR5,ACTR8,ACVR1,ACVR1B,ACVR2A,ACVR2B,ADAM8,ADC,ADNP,ADNP2,ADRM1,AEBP1,AEBP2,AFAP1L2,AFF1,AFF4,AGER,AGL,AGMAT,AGRN,AGT,AGTR2,AHI1,AHR,AHRR,AIMP1,AIMP2,AKIRIN2,AKNA,AKT1,AKT2,ALAS1,ALG1,ALG10B,ALG13,ALG14,ALG2,ALG3,ALG5,ALG6,ALG8,ALG9,ALK,ALX1,ALX4,AMD1,AMELX,ANG,ANGPT1,ANKRD1,ANKRD13C,ANKR…
all	GO:0019538	5	6	protein metabolic process	2.96412e-33	1.03788e-30	2644	0.224391	3728	0.195767	1.146	A2M,AAK1,AARS,AARS2,AARSD1,AATF,AATK,ABCF1,ABCG1,ABI1,ABI2,ABL1,ABL2,ACACA,ACADVL,ACE2,ACER2,ACR,ACSL1,ACTB,ACTL6A,ACVR1,ACVR1B,ACVR1C,ACVR2A,ACVR2B,ADAM10,ADAM15,ADAM19,ADAM21,ADAM22,ADAM23,ADAM33,ADAM8,ADAM9,ADAMDEC1,ADAMTS1,ADAMTS13,ADAMTS19,ADAMTS2,ADAMTS20,ADAMTS3,ADAMTS4,ADAMTS6,ADAMTS9,ADAR,ADARB1,ADCY3,ADCY6,ADCY9,ADD1,ADH5,ADORA2B,ADPRH,ADRA2C,ADRBK1,AEBP1,AFAP1L2,AFG3L2,AGA,AGBL2,AGBL5,…
all	GO:0022403	6	6	cell cycle phase	3.4073e-33	1.15897e-30	662	0.0561826	810	0.0425353	1.321	ABCB1,ABL1,ACTR1A,ACTR8,ACVR1,ACVR1B,AHCTF1,AIF1,AKAP8,AKAP9,AKT1,ALMS1,ANAPC10,ANAPC11,ANAPC13,ANAPC16,ANAPC4,ANAPC5,ANAPC7,ANKLE2,ANLN,APBB2,APC,APITD1,APP,ARHGEF2,ARL8A,ARPP19,ASPM,AURKA,AURKAIP1,AURKB,AZI1,B9D2,BACH1,BCAT1,BCL2L1,BCL6,BID,BIRC5,BIRC6,BLM,BMP4,BMP7,BOD1,BRCA2,BRD4,BRD7,BRDT,BUB1,BUB1B,BUB3,CAMK2A,CAMK2D,CAMK2G,CASC5,CAV2,CCNA2,CCNB1,CCNB1IP1,CCNB2,CCNB3,CCND1,CCNE1,CCNE2,CCNF,…
all	GO:0016070	6	8	RNA metabolic process	4.6124e-32	1.48407e-29	2633	0.223458	3704	0.194507	1.149	A1CF,AARS,AARS2,AARSD1,AATF,ABCE1,ABCG1,ABL1,ABLIM1,ABLIM3,ABT1,ACAD8,ACTL6A,ACTR5,ACTR8,ACVR1,ACVR1B,ACVR2A,ACVR2B,ADAD1,ADAD2,ADAM8,ADAR,ADARB1,ADAT2,ADNP,ADNP2,ADRM1,AEBP1,AEBP2,AFAP1L2,AFF1,AFF4,AGER,AGGF1,AGRN,AGT,AGTR2,AHCYL1,AHI1,AHR,AHRR,AIMP1,AIMP2,AKAP7,AKIRIN2,AKNA,AKT1,ALK,ALKBH1,ALKBH5,ALKBH8,ALX1,ALX4,ANG,ANKRD1,ANKRD42,ANKRD49,ANP32A,ANXA3,APBB2,APITD1,APOBEC3F,APOBEC4,APP,AQR,ARGL…
all	GO:0044265	6	7	cellular macromolecule catabolic process	1.88452e-31	5.904e-29	555	0.0471018	678	0.0356036	1.323	ABCE1,ACR,ADAMTS9,AIFM1,AKT1,AMFR,ANAPC10,ANAPC11,ANAPC4,ANAPC5,ANAPC7,APAF1,APOE,ARIH1,ARIH2,ARRB2,ATXN3,AURKA,AURKB,AXIN1,BAX,BIRC2,BIRC7,BLM,BNIP3,BNIP3L,BTG2,BTRC,BUB1B,BUB3,C2orf40,CASC3,CASP3,CASP8,CCNB1,CCNF,CCNH,CCRN4L,CDC16,CDC20,CDC23,CDC26,CDC27,CDC34,CDK1,CDK2,CDK7,CDKN2A,CHEK2,CHFR,CLN6,CLN8,CLPX,CLU,CNOT1,CNOT10,CNOT4,CNOT6,CNOT6L,CNOT8,COMMD1,CPA2,CRBN,CSNK1D,CSNK1E,CST3,CUL1,CUL2,…
all	GO:0033554	5	6	cellular response to stress	6.48382e-31	1.97923e-28	917	0.077824	1176	0.061755	1.26	AARS,AATF,ABL1,ACADVL,ACD,ACTL6A,ACTR5,ACTR8,ADAM8,ADD1,ADM,ADNP2,ADORA2B,AGT,AIDA,AIFM1,AKR1C3,AKT1,AKT2,ALDH3B1,ALKBH1,ALKBH2,ALKBH3,ALKBH8,AMBP,AMFR,ANKRD1,ANXA1,APC,APITD1,APLF,APOA4,APOE,APTX,AQP1,AQP2,ARG1,ARHGEF2,ARNT,ARPP21,ASCC3,ASF1A,ASH2L,ASNS,ASTE1,ATAD5,ATF1,ATF2,ATF3,ATF4,ATF6,ATG10,ATG12,ATG13,ATG14,ATG16L1,ATG3,ATG4B,ATG4C,ATG5,ATG9A,ATG9B,ATMIN,ATP2A1,ATP6V0D1,ATP7A,ATR,ATRIP,ATR…
all	GO:0016071	7	9	mRNA metabolic process	7.85778e-31	2.33867e-28	477	0.0404821	578	0.0303524	1.334	A1CF,ADAR,ADARB1,AHCYL1,AKT1,ALKBH5,ANP32A,APOBEC4,APP,AQR,BARD1,BCAS2,BRDT,BTG2,BUD13,C1QBP,CASC3,CCAR1,CCNB1,CCNH,CCRN4L,CD2BP2,CDC40,CDC5L,CDC73,CDK11A,CDK11B,CDK12,CDK13,CDK7,CEBPG,CELF1,CELF2,CELF3,CELF6,CIR1,CLASRP,CLNS1A,CLP1,CNOT1,CNOT10,CNOT4,CNOT6,CNOT6L,CNOT8,CPSF1,CPSF2,CPSF3,CPSF4,CPSF6,CRNKL1,CSDC2,CSTF1,CSTF2,CSTF2T,CSTF3,CTNNBL1,CWC15,CWC22,DBR1,DCP1A,DCP1B,DCP2,DDX1,DDX20,DDX41,D…
all	GO:0046907	5	5	intracellular transport	1.14942e-30	3.33754e-28	906	0.0768904	1169	0.0613874	1.253	AAAS,ABCD1,ABCG1,ACACB,ACD,ACSL3,ADAR,ADCYAP1R1,AGFG1,AGT,AGTR2,AGXT,AHCYL1,AIP,AKAP12,AKAP5,AKAP6,AKR1C3,AKT1,AKT2,AKTIP,ALKBH5,ALMS1,ALS2,ANK1,ANK2,ANK3,ANKRD27,ANP32A,AP1B1,AP1G1,AP1G2,AP1M2,AP1S1,AP1S2,AP1S3,AP2A1,AP2A2,AP2B1,AP2M1,AP2S1,AP3B1,AP3D1,AP3M1,AP3M2,AP3S1,AP3S2,AP4B1,AP4E1,AP4M1,APOE,APP,APPBP2,ARCN1,ARFGAP3,ARFGEF2,ARFIP1,ARFRP1,ARHGAP21,ARHGEF2,ARL1,ARL3,ARL4C,ARL6,ARL6IP1,ARNTL…
all	GO:0006396	7	9	RNA processing	8.20943e-30	2.32698e-27	510	0.0432827	618	0.0324529	1.334	A1CF,AARS,ADAD1,ADAD2,ADAR,ADARB1,ADAT2,AGGF1,AHCYL1,ALKBH5,ALKBH8,APOBEC4,APP,AQR,ARL6IP4,ATXN1,BARD1,BCAS2,BCDIN3D,BICD1,BRDT,BTG2,BUD13,C1D,C1QBP,C22orf28,CASC3,CCAR1,CCNB1,CCNH,CCNL1,CCNL2,CD2BP2,CDC40,CDC5L,CDC73,CDK11A,CDK11B,CDK12,CDK13,CDK7,CDKAL1,CDKN2A,CELF1,CELF2,CELF3,CELF6,CIR1,CLASRP,CLK1,CLK2,CLK3,CLK4,CLNS1A,CLP1,CNOT1,CNOT10,CNOT4,CNOT6,CNOT6L,CNOT8,CPSF1,CPSF2,CPSF3,CPSF4,CPSF6,…
all	GO:0051329	8	8	interphase of mitotic cell cycle	2.51437e-28	6.96128e-26	337	0.0286005	385	0.0202174	1.415	ABCB1,ABL1,ACTR1A,ACVR1,ACVR1B,AIF1,AKAP9,AKT1,ALMS1,ANAPC10,ANAPC4,ANAPC5,APBB2,APP,ARPP19,AZI1,BACH1,BCAT1,BCL2L1,BCL6,BID,BIRC5,BLM,BRCA2,BRD4,BRD7,CAMK2A,CAMK2D,CAMK2G,CCNA2,CCNB1,CCNB2,CCNB3,CCND1,CCNE1,CCNE2,CCNG1,CCNH,CCNY,CDC123,CDC23,CDC25A,CDC25B,CDC25C,CDC34,CDC45,CDC6,CDC7,CDC73,CDCA5,CDK1,CDK10,CDK14,CDK2,CDK2AP1,CDK3,CDK5RAP2,CDK6,CDK7,CDKN1A,CDKN1B,CDKN1C,CDKN2A,CDKN2B,CDKN2C,CDKN2…
all	GO:0051325	7	7	interphase	5.15183e-28	1.39392e-25	341	0.02894	391	0.0205325	1.409	ABCB1,ABL1,ACTR1A,ACVR1,ACVR1B,AIF1,AKAP9,AKT1,ALMS1,ANAPC10,ANAPC4,ANAPC5,APBB2,APP,ARPP19,AZI1,BACH1,BCAT1,BCL2L1,BCL6,BID,BIRC5,BLM,BRCA2,BRD4,BRD7,CAMK2A,CAMK2D,CAMK2G,CCNA2,CCNB1,CCNB2,CCNB3,CCND1,CCNE1,CCNE2,CCNG1,CCNH,CCNY,CDC123,CDC23,CDC25A,CDC25B,CDC25C,CDC34,CDC45,CDC6,CDC7,CDC73,CDCA5,CDK1,CDK10,CDK14,CDK2,CDK2AP1,CDK3,CDK5RAP2,CDK6,CDK7,CDKN1A,CDKN1B,CDKN1C,CDKN2A,CDKN2B,CDKN2C,CDKN2…
all	GO:0009057	6	6	macromolecule catabolic process	7.60812e-27	2.01277e-24	676	0.0573708	860	0.045161	1.27	ABCE1,ACE2,ACR,ADAM8,ADAM9,ADAMTS9,AFG3L2,AGL,AGRN,AIFM1,AKT1,AMBP,AMFR,ANAPC10,ANAPC11,ANAPC4,ANAPC5,ANAPC7,APAF1,APC,APOB,APOE,ARIH1,ARIH2,ARNTL,ARRB2,ARSB,ASB9,ATXN3,AURKA,AURKB,AXIN1,BANP,BARD1,BAX,BIRC2,BIRC7,BLM,BNIP3,BNIP3L,BTG2,BTRC,BUB1B,BUB3,C2orf40,CALM3,CASC3,CASP3,CASP8,CBLB,CCNB1,CCNF,CCNH,CCRN4L,CD44,CDC16,CDC20,CDC23,CDC26,CDC27,CDC34,CDK1,CDK2,CDK5,CDK7,CDKN1B,CDKN2A,CHEK2,CHFR,C…
all	GO:0008104	5	5	protein localization	1.36516e-26	3.33774e-24	1140	0.0967496	1524	0.0800294	1.209	AAGAB,AAK1,ABCB9,ABCG1,ACD,ACSL3,ACTN2,ACTN4,ADAM8,ADAM9,ADAR,AFTPH,AGAP1,AGRN,AGT,AGTR2,AGXT,AHCTF1,AHCYL1,AHI1,AIP,AKAP10,AKAP12,AKAP3,AKAP5,AKAP6,AKAP7,AKR1C3,AKT1,AKT2,AKTIP,ALS2,ALS2CL,AMOT,ANG,ANGPT1,ANK1,ANK2,ANK3,ANKRD1,ANKRD13C,ANXA1,AP1AR,AP1B1,AP1G1,AP1G2,AP1M2,AP1S1,AP1S2,AP1S3,AP2A1,AP2A2,AP2B1,AP2M1,AP2S1,AP3B1,AP3D1,AP3M1,AP3M2,AP3S1,AP3S2,AP4B1,AP4E1,AP4M1,APBA2,APBA3,APC,APOA2,AP…
all	GO:0015031	5	6	protein transport	1.37379e-26	3.33774e-24	913	0.0774845	1200	0.0630153	1.23	AAGAB,ABCB9,ABCG1,ACD,ACSL3,ACTN4,ADAM8,ADAM9,ADAR,AFTPH,AGAP1,AGT,AGTR2,AGXT,AHCTF1,AHCYL1,AIP,AKAP12,AKAP5,AKAP6,AKR1C3,AKT1,AKT2,AKTIP,ANG,ANK1,ANK2,ANK3,ANKRD1,ANXA1,AP1AR,AP1B1,AP1G1,AP1G2,AP1M2,AP1S1,AP1S2,AP1S3,AP2A1,AP2A2,AP2B1,AP2M1,AP2S1,AP3B1,AP3D1,AP3M1,AP3M2,AP3S1,AP3S2,AP4B1,AP4E1,AP4M1,APBA2,APBA3,APOA2,APOB,APOC3,APPBP2,ARCN1,ARF3,ARF4,ARF5,ARF6,ARFGAP2,ARFGAP3,ARFGEF1,ARFGEF2,ARF…
all	GO:0043436	6	7	oxoacid metabolic process	1.64154e-26	3.90851e-24	729	0.0618688	936	0.0491519	1.259	AACS,AADAT,AARS,AARS2,AARSD1,AASDH,AASDHPPT,AASS,ABAT,ABCC3,ABCD1,ABCD3,ABHD10,ABHD5,ACAA1,ACAA2,ACACA,ACACB,ACAD8,ACADL,ACADM,ACADS,ACADSB,ACADVL,ACAT1,ACLY,ACMSD,ACO2,ACOT12,ACOT4,ACOT7,ACOT8,ACOX1,ACOX2,ACOX3,ACOXL,ACSF2,ACSF3,ACSL1,ACSL3,ACSL4,ACSL5,ACSM2A,ACSM2B,ACSM3,ACSS2,ADC,ADHFE1,ADI1,ADIPOR1,ADIPOR2,ADSS,AFMID,AGMAT,AGRN,AGT,AGXT,AGXT2,AGXT2L1,AHCY,AIMP1,AIMP2,AKR1A1,AKR1C1,AKR1C2,AKR1…
all	GO:0016032	5	5	viral reproduction	1.90835e-26	4.4547e-24	538	0.045659	674	0.0353936	1.29	AAAS,ABCE1,ACE2,ACOT8,ACY3,ADAR,ADARB1,AMBP,ANKRD17,AP1B1,AP1G1,AP1G2,AP1M2,AP1S1,AP1S2,AP1S3,AP2A1,AP2A2,AP2B1,AP2M1,AP2S1,APOA2,APOBEC3F,ATF7,ATF7IP,ATP6V0C,ATP6V1H,B2M,BAD,BANF1,BAX,BCL2L1,BCL2L11,BECN1,BICD1,BIN1,BNIP3,BNIP3L,BRD4,BTBD17,BTRC,BUB1,C1QBP,C9orf156,CALCOCO2,CASP8,CAV1,CBX5,CCDC86,CCNH,CCNT1,CCR2,CCR5,CD28,CD4,CD46,CD81,CD86,CD8B,CD93,CDC25C,CDK13,CDK7,CDK9,CEBPA,CENPA,CFLAR,CLDN…
all	GO:0006082	5	6	organic acid metabolic process	3.24013e-26	7.41804e-24	740	0.0628023	953	0.0500446	1.255	AACS,AADAT,AARS,AARS2,AARSD1,AASDH,AASDHPPT,AASS,ABAT,ABCC3,ABCD1,ABCD3,ABCG2,ABHD10,ABHD5,ACAA1,ACAA2,ACACA,ACACB,ACAD8,ACADL,ACADM,ACADS,ACADSB,ACADVL,ACAT1,ACLY,ACMSD,ACO2,ACOT12,ACOT4,ACOT7,ACOT8,ACOX1,ACOX2,ACOX3,ACOXL,ACSF2,ACSF3,ACSL1,ACSL3,ACSL4,ACSL5,ACSM2A,ACSM2B,ACSM3,ACSS2,ADC,ADHFE1,ADI1,ADIPOR1,ADIPOR2,ADSS,AFMID,AGMAT,AGRN,AGT,AGXT,AGXT2,AGXT2L1,AHCY,AIMP1,AIMP2,AKR1A1,AKR1C1,AKR1C…
all	GO:0051726	6	6	regulation of cell cycle	6.16356e-26	1.38448e-23	581	0.0493083	721	0.0378617	1.302	AATF,ABL1,ADARB1,AFAP1L2,AIF1,AK1,AKT1,AKT2,ALOX15B,ANAPC10,ANAPC11,ANAPC4,ANAPC5,ANAPC7,ANLN,APBB2,APC,APP,ASNS,ATR,ATRIP,AURKA,AURKAIP1,AURKB,AXIN2,BAD,BAK1,BARD1,BAX,BCCIP,BCL2L1,BCL2L11,BCL6,BCR,BEX2,BID,BIRC2,BIRC5,BLM,BMP2,BMP4,BMP7,BRCA1,BRCA2,BRCC3,BRD4,BRD7,BRIP1,BRSK1,BTG3,BTRC,BUB1,BUB1B,BUB3,C11orf82,C2orf40,C6orf89,CAB39,CAB39L,CABLES1,CABLES2,CAPN3,CASC5,CASP2,CASP3,CAV2,CCNA2,CCNB1…
all	GO:0006412	7	8	translation	1.48637e-25	3.27689e-23	364	0.030892	443	0.0232631	1.328	AARS,AARS2,AARSD1,ABCF1,AIMP1,AIMP2,AKT1,AKT2,ANG,APP,ASMT,ATXN2,BCL3,C1QBP,CAPRIN1,CAPRIN2,CARS,CARS2,CASC3,CD28,CIRBP,COPS5,CPEB2,CPEB3,CSDA,DAPK1,DAPK3,DARS,DARS2,DAZL,DDOST,DDX1,DDX25,DDX3X,DHPS,DNAJC1,EARS2,EEF1A1,EEF1B2,EEF1D,EEF1E1,EEF1G,EEF2,EEF2K,EEFSEC,EIF1,EIF1AX,EIF2A,EIF2AK1,EIF2AK2,EIF2AK3,EIF2AK4,EIF2B1,EIF2B2,EIF2B3,EIF2B4,EIF2B5,EIF2S1,EIF2S2,EIF2S3,EIF3B,EIF3D,EIF3E,EIF3F,EIF3G,…
all	GO:0071702	5	5	organic substance transport	7.00995e-25	1.51734e-22	1374	0.116609	1881	0.0987765	1.181	AAAS,AACS,AAGAB,ABCA4,ABCA5,ABCA7,ABCB7,ABCB9,ABCC2,ABCC3,ABCC5,ABCC8,ABCD1,ABCG1,ABCG2,ABCG4,ABCG8,ACACB,ACD,ACSL1,ACSL3,ACSL4,ACTN4,ACVR1C,ACVR2B,ADAM8,ADAM9,ADAR,ADRA2C,ADRBK1,AFTPH,AGAP1,AGFG1,AGT,AGTR2,AGXT,AHCTF1,AHCYL1,AIP,AKAP12,AKAP5,AKAP6,AKR1C1,AKR1C3,AKR1C4,AKT1,AKT2,AKTIP,ALKBH5,ANG,ANK1,ANK2,ANK3,ANKRD1,ANXA1,AP1AR,AP1B1,AP1G1,AP1G2,AP1M2,AP1S1,AP1S2,AP1S3,AP2A1,AP2A2,AP2B1,AP2M1,AP…
all	GO:0019752	5	8	carboxylic acid metabolic process	3.95211e-24	8.40175e-22	648	0.0549945	833	0.0437431	1.257	AACS,AADAT,AARS,AARS2,AARSD1,AASDH,AASDHPPT,AASS,ABAT,ABCC3,ABCD1,ABCD3,ABHD10,ABHD5,ACAA1,ACAA2,ACACA,ACACB,ACAD8,ACADL,ACADM,ACADS,ACADSB,ACADVL,ACAT1,ACLY,ACMSD,ACO2,ACOT12,ACOT4,ACOT7,ACOT8,ACOX1,ACOX2,ACOX3,ACOXL,ACSF2,ACSF3,ACSL1,ACSL3,ACSL4,ACSL5,ACSM2A,ACSM2B,ACSM3,ACSS2,ADC,ADHFE1,ADI1,ADIPOR1,ADIPOR2,ADSS,AFMID,AGMAT,AGT,AGXT,AGXT2,AGXT2L1,AHCY,AIMP1,AIMP2,AKR1A1,AKR1C1,AKR1C2,AKR1C3,AK…
all	GO:0060255	6	6	regulation of macromolecule metabolic process	9.80667e-23	2.0129e-20	2793	0.237036	4009	0.210524	1.126	A1CF,A2M,AAK1,AATF,ABCF1,ABCG1,ABL1,ABLIM1,ABLIM3,ABT1,ACAD8,ACADVL,ACD,ACE2,ACER2,ACSL1,ACTL6A,ACTR5,ACTR8,ACVR1,ACVR1B,ACVR2A,ACVR2B,ADAM8,ADAM9,ADAR,ADARB1,ADCY3,ADCY6,ADCY9,ADD1,ADK,ADORA2B,ADRA2C,AEBP2,AFAP1L2,AFF1,AGER,AGRN,AGT,AGTR1,AGTR2,AHCYL1,AHI1,AHR,AHRR,AIDA,AIMP2,AKIRIN2,AKNA,AKT1,AKT1S1,AKT2,AKTIP,ALDH1A2,ALK,ALKBH1,ALKBH2,ALKBH3,ALS2,ALX1,ALX4,AMELX,ANAPC10,ANAPC11,ANAPC4,ANAPC5,A…
all	GO:0019222	5	5	regulation of metabolic process	1.47708e-22	2.98045e-20	3197	0.271323	4634	0.243344	1.115	A1CF,A2M,AADAC,AAK1,AATF,ABCF1,ABCG1,ABHD5,ABL1,ABL2,ABLIM1,ABLIM3,ABT1,ACACA,ACACB,ACAD8,ACADL,ACADM,ACADVL,ACAP2,ACD,ACE2,ACER2,ACLY,ACR,ACSL1,ACSL3,ACTL6A,ACTR5,ACTR8,ACVR1,ACVR1B,ACVR1C,ACVR2A,ACVR2B,ADAM8,ADAM9,ADAR,ADARB1,ADCY3,ADCY6,ADCY9,ADCYAP1R1,ADD1,ADK,ADM,ADORA2B,ADRA2C,ADRBK1,ADRM1,AEBP2,AFAP1L2,AFF1,AGAP1,AGAP5,AGER,AGFG1,AGFG2,AGRN,AGT,AGTR1,AGTR2,AGXT2,AHCYL1,AHI1,AHR,AHRR,AHSA1,…
all	GO:0070727	5	6	cellular macromolecule localization	2.82132e-22	5.59797e-20	714	0.0605958	928	0.0487318	1.243	ACD,ACSL3,ACTN2,ADAR,AGRN,AGT,AGTR2,AGXT,AHCYL1,AHI1,AIP,AKAP12,AKAP5,AKAP6,AKR1C3,AKT1,AKT2,AMOT,ANGPT1,ANK1,ANK2,ANK3,ANKRD13C,AP1AR,AP1B1,AP1G1,AP1G2,AP1M2,AP1S1,AP1S2,AP1S3,AP2A1,AP2A2,AP2B1,AP2M1,AP2S1,AP3B1,AP3D1,AP3M1,AP3M2,AP3S1,AP3S2,AP4B1,AP4E1,AP4M1,APC,APPBP2,APPL1,ARCN1,ARF6,ARFGAP3,ARFIP1,ARFRP1,ARHGEF16,ARHGEF2,ARL1,ARL2BP,ARL6,ARL6IP1,ARNTL,ASPH,ATG3,ATG4C,ATG9A,ATP9B,AURKB,AXIN1,…
all	GO:0031323	6	6	regulation of cellular metabolic process	4.62621e-22	9.0287e-20	2920	0.247815	4209	0.221026	1.121	AADAC,AATF,ABCF1,ABCG1,ABHD5,ABL1,ABL2,ABLIM1,ABLIM3,ABT1,ACACA,ACACB,ACAD8,ACADL,ACADM,ACADVL,ACAP2,ACD,ACE2,ACER2,ACLY,ACR,ACSL1,ACSL3,ACTL6A,ACTR5,ACTR8,ACVR1,ACVR1B,ACVR2A,ACVR2B,ADAM8,ADAM9,ADAR,ADARB1,ADCY3,ADCY6,ADCY9,ADCYAP1R1,ADD1,ADM,ADORA2B,ADRA2C,AEBP2,AFAP1L2,AFF1,AGAP1,AGAP5,AGER,AGFG1,AGFG2,AGRN,AGT,AGTR1,AGTR2,AGXT2,AHCYL1,AHI1,AHR,AHRR,AHSA1,AHSG,AIDA,AIMP2,AIPL1,AKAP12,AKAP5,AKI…
all	GO:1901564	5	5	organonitrogen compound metabolic process	6.13596e-22	1.1782e-19	1178	0.0999745	1612	0.0846505	1.181	AADAT,AARS,AARS2,AARSD1,AASDHPPT,AASS,ABAT,ABCC1,ABCC5,ABCD1,ABCD3,ABCD4,ABCG2,ABCG8,ACACA,ACACB,ACAD8,ACADSB,ACAP2,ACAT1,ACER2,ACER3,ACIN1,ACLY,ACMSD,ACR,ACSL3,ADAL,ADAMTS13,ADC,ADCY10,ADCY6,ADCYAP1R1,ADI1,ADK,ADM,ADORA2B,ADSS,ADSSL1,AFMID,AGAP1,AGAP5,AGFG1,AGFG2,AGK,AGMAT,AGRN,AGTR2,AGXT,AGXT2,AGXT2L1,AHCY,AHSA1,AIMP1,AIMP2,AIPL1,AK1,AK2,AK3,AK4,AK5,AKAP12,AKAP5,AKT2,ALAS1,ALDH18A1,ALDH1A1,ALDH…
all	GO:0034613	6	7	cellular protein localization	6.40442e-22	1.21023e-19	710	0.0602563	924	0.0485218	1.242	ACD,ACSL3,ACTN2,ADAR,AGRN,AGT,AGTR2,AGXT,AHCYL1,AHI1,AIP,AKAP12,AKAP5,AKAP6,AKR1C3,AKT1,AKT2,AMOT,ANGPT1,ANK1,ANK2,ANK3,ANKRD13C,AP1AR,AP1B1,AP1G1,AP1G2,AP1M2,AP1S1,AP1S2,AP1S3,AP2A1,AP2A2,AP2B1,AP2M1,AP2S1,AP3B1,AP3D1,AP3M1,AP3M2,AP3S1,AP3S2,AP4B1,AP4E1,AP4M1,APC,APPBP2,APPL1,ARCN1,ARF6,ARFGAP3,ARFIP1,ARFRP1,ARHGEF16,ARHGEF2,ARL1,ARL2BP,ARL6,ARL6IP1,ARNTL,ASPH,ATG3,ATG4C,ATG9A,ATP9B,AURKB,AXIN1,…
all	GO:0006793	5	5	phosphorus metabolic process	7.41034e-22	1.37844e-19	1729	0.146737	2417	0.126923	1.156	AADAT,AAK1,AASS,AATK,ABCC1,ABCD1,ABCD3,ABCG8,ABHD5,ABI1,ABI2,ABL1,ABL2,ACACA,ACACB,ACADVL,ACAP2,ACER2,ACER3,ACIN1,ACLY,ACOT12,ACOT4,ACOT8,ACOT9,ACR,ACSL1,ACSL3,ACSL4,ACSL5,ACSM2A,ACSS2,ACVR1,ACVR1B,ACVR1C,ACVR2A,ACVR2B,ACYP1,ACYP2,ADAL,ADAM10,ADAM8,ADAM9,ADAR,ADARB1,ADCY10,ADCY3,ADCY6,ADCY9,ADCYAP1R1,ADD1,ADK,ADM,ADORA2B,ADRA2C,ADRBK1,ADSS,ADSSL1,AFAP1L2,AGAP1,AGAP5,AGFG1,AGFG2,AGPAT2,AGPAT3,AGPA…
all	GO:0006464	7	8	cellular protein modification process	2.78836e-21	4.88168e-19	1726	0.146482	2404	0.126241	1.16	AAK1,AATK,ABI1,ABI2,ABL1,ABL2,ACADVL,ACER2,ACSL1,ACTL6A,ACVR1,ACVR1B,ACVR1C,ACVR2A,ACVR2B,ADAM10,ADAM8,ADAM9,ADAR,ADARB1,ADCY3,ADCY6,ADCY9,ADD1,ADH5,ADORA2B,ADPRH,ADRA2C,ADRBK1,AFAP1L2,AGA,AGBL5,AGT,AGTPBP1,AHRR,AIDA,AIMP2,AIPL1,AKT1,AKT1S1,AKT2,AKTIP,ALG1,ALG10B,ALG13,ALG14,ALG2,ALG3,ALG5,ALG6,ALG8,ALG9,ALK,ALS2,AMBP,AMFR,ANAPC10,ANAPC11,ANAPC13,ANAPC16,ANAPC4,ANAPC5,ANAPC7,ANG,ANGPT1,ANKLE2,ANX…
all	GO:0036211	6	7	protein modification process	2.78836e-21	4.88168e-19	1726	0.146482	2404	0.126241	1.16	AAK1,AATK,ABI1,ABI2,ABL1,ABL2,ACADVL,ACER2,ACSL1,ACTL6A,ACVR1,ACVR1B,ACVR1C,ACVR2A,ACVR2B,ADAM10,ADAM8,ADAM9,ADAR,ADARB1,ADCY3,ADCY6,ADCY9,ADD1,ADH5,ADORA2B,ADPRH,ADRA2C,ADRBK1,AFAP1L2,AGA,AGBL5,AGT,AGTPBP1,AHRR,AIDA,AIMP2,AIPL1,AKT1,AKT1S1,AKT2,AKTIP,ALG1,ALG10B,ALG13,ALG14,ALG2,ALG3,ALG5,ALG6,ALG8,ALG9,ALK,ALS2,AMBP,AMFR,ANAPC10,ANAPC11,ANAPC13,ANAPC16,ANAPC4,ANAPC5,ANAPC7,ANG,ANGPT1,ANKLE2,ANX…
all	GO:0043412	6	6	macromolecule modification	3.81665e-21	6.5851e-19	1790	0.151914	2503	0.131439	1.156	A1CF,AAK1,AARS,AATK,ABI1,ABI2,ABL1,ABL2,ACADVL,ACER2,ACSL1,ACTL6A,ACVR1,ACVR1B,ACVR1C,ACVR2A,ACVR2B,ADAM10,ADAM8,ADAM9,ADAR,ADARB1,ADCY3,ADCY6,ADCY9,ADD1,ADH5,ADORA2B,ADPRH,ADRA2C,ADRBK1,AFAP1L2,AGA,AGBL5,AGT,AGTPBP1,AHRR,AIDA,AIMP2,AIPL1,AKT1,AKT1S1,AKT2,AKTIP,ALG1,ALG10B,ALG13,ALG14,ALG2,ALG3,ALG5,ALG6,ALG8,ALG9,ALK,ALKBH1,ALKBH2,ALKBH3,ALKBH5,ALKBH8,ALS2,AMBP,AMFR,ANAPC10,ANAPC11,ANAPC13,ANAPC…
all	GO:0048285	6	6	organelle fission	5.1678e-21	8.78894e-19	310	0.0263091	365	0.0191671	1.373	ACOT8,ACOX1,ACTR8,AHCTF1,AKAP8,ANAPC10,ANAPC11,ANAPC13,ANAPC16,ANAPC4,ANAPC5,ANAPC7,ANKLE2,ANLN,APC,APITD1,ARHGEF2,ARL8A,ARPP19,ASPM,ATG3,AURKA,AURKAIP1,AURKB,B9D2,BAX,BIRC5,BIRC6,BMP4,BMP7,BNIP3,BOD1,BUB1,BUB1B,BUB3,CASC5,CAV2,CCNA2,CCNB1,CCNB2,CCNF,CCNG1,CCNG2,CD28,CDC16,CDC20,CDC23,CDC25A,CDC25B,CDC25C,CDC26,CDC27,CDC6,CDCA2,CDCA3,CDCA5,CDCA8,CDK1,CDK11A,CDK11B,CDK13,CDK2,CDK3,CENPA,CENPE,CENP…
all	GO:0010564	7	7	regulation of cell cycle process	5.48481e-21	9.19671e-19	352	0.0298735	423	0.0222129	1.345	AIF1,AKT1,AKT2,ANAPC10,ANAPC11,ANAPC4,ANAPC5,ANAPC7,ANLN,APBB2,APC,ATR,ATRIP,AURKA,AURKAIP1,AURKB,AXIN2,BCL2L1,BCL6,BID,BIRC5,BLM,BMP4,BMP7,BRCA1,BRCA2,BRCC3,BRD4,BRD7,BRIP1,BRSK1,BUB1,BUB1B,BUB3,CASC5,CASP2,CAV2,CCNA2,CCNB1,CCNB2,CCNB3,CCND1,CCNE2,CCNF,CCNG1,CCNG2,CD28,CDC14B,CDC16,CDC20,CDC23,CDC25A,CDC25B,CDC25C,CDC26,CDC27,CDC45,CDC6,CDC7,CDC73,CDCA5,CDK1,CDK13,CDK2,CDK5,CDK5RAP2,CDK9,CDKN1A,…
all	GO:0080090	6	6	regulation of primary metabolic process	6.14441e-21	1.01596e-18	2881	0.244505	4162	0.218558	1.119	A2M,AADAC,AATF,ABCF1,ABCG1,ABHD5,ABL1,ABLIM1,ABLIM3,ABT1,ACACB,ACAD8,ACADL,ACADM,ACADVL,ACAP2,ACD,ACE2,ACER2,ACR,ACSL1,ACSL3,ACTL6A,ACTR5,ACTR8,ACVR1,ACVR1B,ACVR2A,ACVR2B,ADAM8,ADAM9,ADAR,ADARB1,ADCY3,ADCY6,ADCY9,ADCYAP1R1,ADD1,ADM,ADORA2B,ADRA2C,AEBP2,AFAP1L2,AFF1,AGAP1,AGAP5,AGER,AGFG1,AGFG2,AGRN,AGT,AGTR1,AGTR2,AHCYL1,AHI1,AHR,AHRR,AHSA1,AIDA,AIMP2,AIPL1,AKAP12,AKAP5,AKIRIN2,AKNA,AKR1C3,AKT1,A…
all	GO:0006974	6	7	response to DNA damage stimulus	2.48813e-20	4.00286e-18	467	0.0396334	586	0.0307725	1.288	AATF,ABL1,ACD,ACTL6A,ACTR5,ACTR8,ALKBH1,ALKBH2,ALKBH3,ALKBH8,ANKRD1,APC,APITD1,APLF,APTX,ASCC3,ASF1A,ASH2L,ASTE1,ATAD5,ATMIN,ATR,ATRIP,ATRX,ATXN3,AXIN2,BARD1,BAX,BAZ1B,BBC3,BCCIP,BCL3,BCL6,BCLAF1,BLM,BRCA1,BRCA2,BRCC3,BRIP1,BRSK1,BTG2,C11orf30,C17orf70,C1orf86,CASP2,CASP3,CASP9,CCNA2,CCND1,CCNG1,CCNH,CD44,CD74,CDC14B,CDCA5,CDK1,CDK2,CDK7,CDK9,CDKN1A,CDKN1B,CDKN2A,CDKN2D,CEBPG,CEP164,CEP63,CETN2,C…
all	GO:0044257	7	8	cellular protein catabolic process	2.58724e-20	4.10681e-18	347	0.0294492	416	0.0218453	1.348	ACR,AKT1,AMFR,ANAPC10,ANAPC11,ANAPC4,ANAPC5,ANAPC7,APOE,ARIH1,ARIH2,ARRB2,ATXN3,AURKA,AURKB,AXIN1,BAX,BIRC2,BNIP3,BNIP3L,BTRC,BUB1B,BUB3,C2orf40,CASP8,CCNB1,CCNF,CDC16,CDC20,CDC23,CDC26,CDC27,CDC34,CDK1,CDK2,CHEK2,CHFR,CLN8,CLPX,CLU,COMMD1,CPA2,CRBN,CSNK1D,CSNK1E,CUL1,CUL2,CUL3,CUL4A,CUL4B,CUL5,CUL7,CUL9,CYLD,DAB2,DDIT3,DENND3,DERL1,DERL3,DNAJB2,DNAJB9,DNAJC10,DNAJC3,DTL,DVL1,DYX1C1,EDEM1,EDEM3,E…
all	GO:0044271	6	6	cellular nitrogen compound biosynthetic process	3.81277e-20	5.89494e-18	2451	0.208012	3532	0.185475	1.122	AATF,ABCG1,ABL1,ABLIM1,ABLIM3,ABT1,ACACA,ACACB,ACAD8,ACADM,ACER2,ACER3,ACR,ACTL6A,ACTR5,ACTR8,ACVR1,ACVR1B,ACVR2A,ACVR2B,ADAL,ADAM8,ADC,ADCY10,ADCY6,ADCYAP1R1,ADI1,ADK,ADM,ADNP,ADNP2,ADORA2B,ADRM1,ADSS,ADSSL1,AEBP1,AEBP2,AFAP1L2,AFF1,AFF4,AGER,AGMAT,AGRN,AGT,AGTR2,AGXT2,AHI1,AHR,AHRR,AK2,AK5,AKAP12,AKAP5,AKIRIN2,AKNA,AKT1,ALAS1,ALDH7A1,ALDH9A1,ALDOA,ALK,ALOX5AP,ALX1,ALX4,AMD1,AMPD1,AMPD2,AMPD3,AN…
all	GO:0006796	6	6	phosphate-containing compound metabolic process	6.26753e-20	9.56602e-18	1689	0.143342	2372	0.12456	1.151	AAK1,AATK,ABCC1,ABCD1,ABCD3,ABCG8,ABHD5,ABI1,ABI2,ABL1,ABL2,ACACA,ACACB,ACADVL,ACAP2,ACER2,ACER3,ACIN1,ACLY,ACR,ACSL1,ACSL3,ACVR1,ACVR1B,ACVR1C,ACVR2A,ACVR2B,ACYP1,ACYP2,ADAL,ADAM10,ADAM8,ADAM9,ADAR,ADARB1,ADCY10,ADCY3,ADCY6,ADCY9,ADCYAP1R1,ADD1,ADK,ADM,ADORA2B,ADRA2C,ADRBK1,ADSS,ADSSL1,AFAP1L2,AGAP1,AGAP5,AGFG1,AGFG2,AGPAT2,AGPAT3,AGPAT5,AGPAT9,AGRN,AGT,AGTR2,AHSA1,AHSG,AIDA,AIPL1,AK1,AK2,AK3,AK…
all	GO:0022415	5	5	viral reproductive process	6.42043e-20	9.67534e-18	421	0.0357294	533	0.0279893	1.277	ABCE1,ACE2,ACOT8,ACY3,ADAR,ADARB1,AMBP,ANKRD17,AP1G2,APOA2,APOBEC3F,ATF7,ATF7IP,ATP6V0C,ATP6V1H,BAD,BANF1,BAX,BCL2L1,BCL2L11,BECN1,BICD1,BIN1,BNIP3,BNIP3L,BRD4,BTBD17,BTRC,BUB1,C1QBP,C9orf156,CASP8,CAV1,CBX5,CCDC86,CCNH,CCNT1,CCR2,CCR5,CD28,CD4,CD46,CD81,CD86,CD93,CDC25C,CDK13,CDK7,CDK9,CEBPA,CENPA,CFLAR,CLDN1,CLEC4M,COPB1,COPS6,CPSF4,CREB1,CREB3,CREBBP,CRTC3,CTBP1,CTBP2,CUL1,CUL2,CUL4A,CUL5,CUL7…
all	GO:0000087	8	8	M phase of mitotic cell cycle	6.52718e-20	9.71326e-18	299	0.0253755	353	0.018537	1.369	ACTR8,AHCTF1,AKAP8,ANAPC10,ANAPC11,ANAPC13,ANAPC16,ANAPC4,ANAPC5,ANAPC7,ANKLE2,ANLN,APC,APITD1,ARHGEF2,ARL8A,ARPP19,ASPM,AURKA,AURKAIP1,AURKB,B9D2,BIRC5,BIRC6,BMP4,BMP7,BOD1,BUB1,BUB1B,BUB3,CASC5,CAV2,CCNA2,CCNB1,CCNB2,CCNF,CCNG1,CCNG2,CD28,CDC16,CDC20,CDC23,CDC25A,CDC25B,CDC25C,CDC26,CDC27,CDC6,CDCA2,CDCA3,CDCA5,CDCA8,CDK1,CDK11A,CDK11B,CDK13,CDK2,CDK3,CENPA,CENPE,CENPF,CENPI,CENPK,CENPL,CENPM,C…
all	GO:0000280	7	7	nuclear division	7.36189e-20	1.05765e-17	291	0.0246966	342	0.0179594	1.375	ACTR8,AHCTF1,AKAP8,ANAPC10,ANAPC11,ANAPC13,ANAPC16,ANAPC4,ANAPC5,ANAPC7,ANKLE2,ANLN,APC,APITD1,ARHGEF2,ARL8A,ARPP19,ASPM,AURKA,AURKAIP1,AURKB,B9D2,BIRC5,BIRC6,BMP4,BMP7,BOD1,BUB1,BUB1B,BUB3,CASC5,CAV2,CCNA2,CCNB1,CCNB2,CCNF,CCNG1,CCNG2,CD28,CDC16,CDC20,CDC23,CDC25A,CDC25B,CDC25C,CDC26,CDC27,CDC6,CDCA2,CDCA3,CDCA5,CDCA8,CDK1,CDK11A,CDK11B,CDK13,CDK2,CDK3,CENPA,CENPE,CENPF,CENPI,CENPK,CENPL,CENPM,C…
all	GO:0007067	7	8	mitosis	7.36189e-20	1.05765e-17	291	0.0246966	342	0.0179594	1.375	ACTR8,AHCTF1,AKAP8,ANAPC10,ANAPC11,ANAPC13,ANAPC16,ANAPC4,ANAPC5,ANAPC7,ANKLE2,ANLN,APC,APITD1,ARHGEF2,ARL8A,ARPP19,ASPM,AURKA,AURKAIP1,AURKB,B9D2,BIRC5,BIRC6,BMP4,BMP7,BOD1,BUB1,BUB1B,BUB3,CASC5,CAV2,CCNA2,CCNB1,CCNB2,CCNF,CCNG1,CCNG2,CD28,CDC16,CDC20,CDC23,CDC25A,CDC25B,CDC25C,CDC26,CDC27,CDC6,CDCA2,CDCA3,CDCA5,CDCA8,CDK1,CDK11A,CDK11B,CDK13,CDK2,CDK3,CENPA,CENPE,CENPF,CENPI,CENPK,CENPL,CENPM,C…
all	GO:1901362	6	6	organic cyclic compound biosynthetic process	7.37379e-20	1.05765e-17	2467	0.209369	3560	0.186945	1.12	AATF,ABCG1,ABL1,ABLIM1,ABLIM3,ABT1,ACAA2,ACACA,ACACB,ACAD8,ACBD3,ACOT8,ACOX2,ACR,ACTL6A,ACTR5,ACTR8,ACVR1,ACVR1B,ACVR2A,ACVR2B,ADAL,ADAM8,ADCY10,ADCY6,ADCYAP1R1,ADK,ADM,ADNP,ADNP2,ADORA2B,ADRM1,ADSS,ADSSL1,AEBP1,AEBP2,AFAP1L2,AFF1,AFF4,AGER,AGRN,AGT,AGTR2,AHI1,AHR,AHRR,AK2,AK5,AKAP12,AKAP5,AKIRIN2,AKNA,AKR1B1,AKR1C3,AKR1C4,AKR1D1,AKT1,ALAS1,ALDH18A1,ALDH4A1,ALDOA,ALK,ALX1,ALX4,AMACR,AMD1,AMPD1,AM…
all	GO:0051603	7	8	proteolysis involved in cellular protein catabolic process	1.66971e-19	2.36641e-17	335	0.0284308	402	0.0211101	1.347	ACR,AKT1,AMFR,ANAPC10,ANAPC11,ANAPC4,ANAPC5,ANAPC7,ARIH1,ARIH2,ARRB2,ATXN3,AURKA,AURKB,AXIN1,BAX,BIRC2,BTRC,BUB1B,BUB3,C2orf40,CASP8,CCNB1,CCNF,CDC16,CDC20,CDC23,CDC26,CDC27,CDC34,CDK1,CDK2,CHFR,CLPX,CLU,COMMD1,CRBN,CSNK1D,CSNK1E,CUL1,CUL2,CUL3,CUL4A,CUL4B,CUL5,CUL7,CUL9,CYLD,DAB2,DDIT3,DERL1,DERL3,DNAJB2,DNAJB9,DNAJC10,DNAJC3,DTL,DVL1,DYX1C1,EDEM1,EDEM3,EGF,ENC1,ERLEC1,ERLIN1,ERLIN2,FBXL12,FBXL1…
all	GO:0006520	5	9	cellular amino acid metabolic process	1.7303e-19	2.42344e-17	358	0.0303828	442	0.0232106	1.309	AADAT,AARS,AARS2,AARSD1,AASDHPPT,AASS,ABAT,ACAD8,ACADSB,ACAT1,ACMSD,ADC,ADI1,ADSS,AFMID,AGMAT,AGXT,AGXT2,AGXT2L1,AHCY,AIMP1,AIMP2,ALDH18A1,ALDH1L2,ALDH4A1,ALDH5A1,ALDH6A1,ALDH7A1,ALOX5AP,AMDHD1,AMT,APIP,ARG1,ARG2,ASL,ASNS,ASNSD1,ASPA,ASRGL1,ASS1,ATF4,ATIC,ATP7A,AZIN1,BAAT,BCAT1,BCAT2,BCKDHA,BCKDHB,BCKDK,BHMT2,BPHL,CARS,CARS2,CBS,CCBL1,CCBL2,CDO1,CGA,CHDH,CKM,CLN3,CNDP2,COASY,COMT,CPS1,CRYM,CSAD,C…
all	GO:0043933	5	5	macromolecular complex subunit organization	6.69512e-19	9.26806e-17	904	0.0767207	1236	0.0649057	1.182	AARS2,AASS,ABCA5,ABCG1,ABI1,ABI2,ABL2,ACACA,ACACB,ACADL,ACADS,ACAT1,ACOT13,ACSL3,ACTA1,ACTN1,ACTN2,ACTN3,ACTN4,ACTR3,ACTR3C,ADD1,ADD2,ADRM1,AGT,AGTR1,AHCTF1,AHR,AIF1,AIFM1,AKR1C1,ALDH5A1,ALDOA,ALDOB,ALDOC,ALMS1,ALOX5AP,AMFR,AMOT,ANG,ANGPT1,ANLN,AP1AR,AP2B1,AP2S1,APC,APCS,APOA1BP,APOA2,APOA4,APOB,APOC1,APOC2,APOC3,APOE,APOM,AQP2,AQP4,ARAP1,ARF6,ARFGEF1,ARG1,ARHGEF2,ARHGEF5,ARID1A,ARID2,ARL6,ARPC1A…
all	GO:0006886	6	7	intracellular protein transport	1.27818e-18	1.74905e-16	528	0.0448103	683	0.0358662	1.249	ACD,ACSL3,ADAR,AGT,AGTR2,AGXT,AHCYL1,AIP,AKAP12,AKAP5,AKAP6,AKR1C3,AKT1,AKT2,ANK1,ANK2,ANK3,AP1B1,AP1G1,AP1G2,AP1M2,AP1S1,AP1S2,AP1S3,AP2A1,AP2A2,AP2B1,AP2M1,AP2S1,AP3B1,AP3D1,AP3M1,AP3M2,AP3S1,AP3S2,AP4B1,AP4E1,AP4M1,APPBP2,ARCN1,ARFGAP3,ARFIP1,ARFRP1,ARHGEF2,ARL6,ARL6IP1,ARNTL,ASPH,ATG3,ATG4C,AXIN1,AXIN2,BAMBI,BARD1,BBS1,BCAP29,BCAP31,BCL3,BCL6,BID,BLZF1,BMP4,BMP7,BMPR1A,C11orf73,C1QTNF3,CACNB1…
all	GO:0030163	6	7	protein catabolic process	1.65855e-18	2.24375e-16	416	0.0353051	516	0.0270966	1.303	ACE2,ACR,ADAM8,ADAM9,ADAMTS9,AFG3L2,AKT1,AMBP,AMFR,ANAPC10,ANAPC11,ANAPC4,ANAPC5,ANAPC7,APC,APOB,APOE,ARIH1,ARIH2,ARNTL,ARRB2,ASB9,ATXN3,AURKA,AURKB,AXIN1,BANP,BARD1,BAX,BIRC2,BNIP3,BNIP3L,BTRC,BUB1B,BUB3,C2orf40,CASP8,CBLB,CCNB1,CCNF,CDC16,CDC20,CDC23,CDC26,CDC27,CDC34,CDK1,CDK2,CDKN1B,CHEK2,CHFR,CLN3,CLN5,CLN6,CLN8,CLPX,CLU,COMMD1,CPA2,CRBN,CSNK1D,CSNK1E,CST3,CUL1,CUL2,CUL3,CUL4A,CUL4B,CUL5,CUL…
all	GO:0018130	6	6	heterocycle biosynthetic process	2.11926e-18	2.8348e-16	2394	0.203174	3461	0.181747	1.118	AATF,ABCG1,ABL1,ABLIM1,ABLIM3,ABT1,ACACA,ACACB,ACAD8,ACR,ACTL6A,ACTR5,ACTR8,ACVR1,ACVR1B,ACVR2A,ACVR2B,ADAL,ADAM8,ADCY10,ADCY6,ADCYAP1R1,ADK,ADM,ADNP,ADNP2,ADORA2B,ADRM1,ADSS,ADSSL1,AEBP1,AEBP2,AFAP1L2,AFF1,AFF4,AGER,AGRN,AGT,AGTR2,AHI1,AHR,AHRR,AK2,AK5,AKAP12,AKAP5,AKIRIN2,AKNA,AKT1,ALAS1,ALDH18A1,ALDH4A1,ALDOA,ALK,ALX1,ALX4,AMD1,AMPD1,AMPD2,AMPD3,ANG,ANK1,ANKRD1,ANKRD42,ANKRD49,ANP32A,ANXA3,APB…
all	GO:0071156	8	8	regulation of cell cycle arrest	2.48842e-18	3.29163e-16	225	0.0190953	261	0.0137058	1.393	AKT1,AKT2,ANAPC10,ANAPC11,ANAPC4,ANAPC5,ANAPC7,APC,ATR,ATRIP,BCL2L1,BIRC5,BLM,BRCA1,BRCC3,BRIP1,BRSK1,BUB1,BUB1B,BUB3,CASC5,CASP2,CCNA2,CCNB1,CCNB2,CCND1,CCNE2,CCNG1,CCNG2,CDC14B,CDC16,CDC20,CDC23,CDC25A,CDC25C,CDC26,CDC27,CDC45,CDC6,CDC7,CDK1,CDK2,CDK5,CDK5RAP2,CDK9,CDKN1A,CDKN1B,CDKN2A,CDKN2B,CDT1,CENPF,CEP63,CHEK1,CHEK2,CHFR,CLOCK,CLSPN,CRLF3,CSNK2A1,CSNK2A2,DBF4,DCLRE1B,DGKZ,DLG1,DNA2,DTL,DYN…
all	GO:0043632	7	8	modification-dependent macromolecule catabolic process	4.12247e-18	5.33457e-16	319	0.0270729	384	0.0201649	1.343	AKT1,AMFR,ANAPC10,ANAPC11,ANAPC4,ANAPC5,ANAPC7,ARIH1,ARIH2,ARRB2,ATXN3,AURKA,AURKB,AXIN1,BIRC2,BTRC,BUB1B,BUB3,C2orf40,CCNB1,CCNF,CDC16,CDC20,CDC23,CDC26,CDC27,CDC34,CDK1,CDK2,CHFR,CLU,COMMD1,CRBN,CSNK1D,CSNK1E,CUL1,CUL2,CUL3,CUL4A,CUL4B,CUL5,CUL7,CUL9,CYLD,DAB2,DDIT3,DERL1,DERL3,DNAJB2,DNAJB9,DNAJC10,DTL,DVL1,EDEM1,EDEM3,EGF,ERLEC1,ERLIN1,ERLIN2,EXOSC10,EXOSC9,FBXL12,FBXL14,FBXL15,FBXL2,FBXL3,FB…
all	GO:0019438	6	6	aromatic compound biosynthetic process	8.24294e-18	1.05518e-15	2383	0.202241	3450	0.181169	1.116	AATF,ABCG1,ABL1,ABLIM1,ABLIM3,ABT1,ACACA,ACACB,ACAD8,ACR,ACTL6A,ACTR5,ACTR8,ACVR1,ACVR1B,ACVR2A,ACVR2B,ADAL,ADAM8,ADCY10,ADCY6,ADCYAP1R1,ADK,ADM,ADNP,ADNP2,ADORA2B,ADRM1,ADSS,ADSSL1,AEBP1,AEBP2,AFAP1L2,AFF1,AFF4,AGER,AGRN,AGT,AGTR2,AHI1,AHR,AHRR,AK2,AK5,AKAP12,AKAP5,AKIRIN2,AKNA,AKT1,ALAS1,ALDOA,ALK,ALX1,ALX4,AMD1,AMPD1,AMPD2,AMPD3,ANG,ANK1,ANKRD1,ANKRD42,ANKRD49,ANP32A,ANXA3,APBB2,APITD1,APOE,AP…
all	GO:0006397	8	10	mRNA processing	9.1357e-18	1.15703e-15	315	0.0267334	383	0.0201124	1.329	A1CF,ADAR,ADARB1,AHCYL1,ALKBH5,APOBEC4,APP,AQR,BARD1,BCAS2,BRDT,BTG2,BUD13,C1QBP,CASC3,CCAR1,CCNB1,CCNH,CD2BP2,CDC40,CDC5L,CDC73,CDK11A,CDK11B,CDK12,CDK13,CDK7,CELF1,CELF2,CELF3,CELF6,CIR1,CLASRP,CLNS1A,CLP1,CNOT1,CNOT10,CNOT4,CNOT6,CNOT6L,CNOT8,CPSF1,CPSF2,CPSF3,CPSF4,CPSF6,CRNKL1,CSDC2,CSTF1,CSTF2,CSTF2T,CSTF3,CTNNBL1,CWC15,CWC22,DBR1,DDX1,DDX20,DDX41,DDX46,DDX47,DDX5,DGCR14,DHX15,DHX38,DHX8,DH…
all	GO:0019941	8	9	modification-dependent protein catabolic process	9.49767e-18	1.19021e-15	316	0.0268183	381	0.0200074	1.34	AKT1,AMFR,ANAPC10,ANAPC11,ANAPC4,ANAPC5,ANAPC7,ARIH1,ARIH2,ARRB2,ATXN3,AURKA,AURKB,AXIN1,BIRC2,BTRC,BUB1B,BUB3,C2orf40,CCNB1,CCNF,CDC16,CDC20,CDC23,CDC26,CDC27,CDC34,CDK1,CDK2,CHFR,CLU,COMMD1,CRBN,CSNK1D,CSNK1E,CUL1,CUL2,CUL3,CUL4A,CUL4B,CUL5,CUL7,CUL9,CYLD,DAB2,DDIT3,DERL1,DERL3,DNAJB2,DNAJB9,DNAJC10,DTL,DVL1,EDEM1,EDEM3,EGF,ERLEC1,ERLIN1,ERLIN2,FBXL12,FBXL14,FBXL15,FBXL2,FBXL3,FBXL4,FBXL5,FBXL7…
all	GO:0007050	6	8	cell cycle arrest	1.14695e-17	1.40767e-15	303	0.025715	367	0.0192722	1.334	AK1,AKT2,ANAPC10,ANAPC11,ANAPC4,ANAPC5,ANAPC7,APBB2,APC,ATR,ATRIP,BARD1,BCL2L1,BIRC5,BLM,BRCA1,BRCC3,BRIP1,BRSK1,BUB1,BUB1B,BUB3,C11orf82,C2orf40,CAB39,CAB39L,CAPN3,CASC5,CASP2,CCNA2,CCNB1,CCNB2,CCND1,CCNE2,CCNG1,CCNG2,CDC123,CDC14B,CDC16,CDC20,CDC23,CDC25A,CDC25C,CDC26,CDC27,CDC45,CDC6,CDC7,CDK1,CDK2,CDK5,CDK6,CDK7,CDK9,CDKN1A,CDKN1B,CDKN1C,CDKN2A,CDKN2B,CDKN2C,CDKN2D,CDKN3,CDT1,CENPF,CEP63,CGRR…
all	GO:0006511	9	10	ubiquitin-dependent protein catabolic process	1.94143e-17	2.35844e-15	311	0.026394	375	0.0196923	1.34	AKT1,AMFR,ANAPC10,ANAPC11,ANAPC4,ANAPC5,ANAPC7,ARIH1,ARIH2,ARRB2,ATXN3,AURKA,AURKB,AXIN1,BIRC2,BTRC,BUB1B,BUB3,C2orf40,CCNB1,CCNF,CDC16,CDC20,CDC23,CDC26,CDC27,CDC34,CDK1,CDK2,CHFR,CLU,COMMD1,CRBN,CSNK1D,CSNK1E,CUL1,CUL2,CUL3,CUL4A,CUL4B,CUL5,CUL7,CUL9,CYLD,DAB2,DDIT3,DERL1,DERL3,DNAJB2,DNAJB9,DNAJC10,DTL,DVL1,EDEM1,EDEM3,EGF,ERLEC1,ERLIN1,ERLIN2,FBXL12,FBXL14,FBXL15,FBXL2,FBXL3,FBXL4,FBXL5,FBXL7…
all	GO:0045786	7	7	negative regulation of cell cycle	2.24895e-17	2.70442e-15	356	0.030213	440	0.0231056	1.308	AK1,AKT2,ALOX15B,ANAPC10,ANAPC11,ANAPC4,ANAPC5,ANAPC7,APBB2,APC,ATR,ATRIP,AURKAIP1,BARD1,BCL2L1,BCL6,BIRC5,BLM,BMP2,BMP4,BMP7,BRCA1,BRCC3,BRIP1,BRSK1,BTG3,BUB1,BUB1B,BUB3,C11orf82,C2orf40,CAB39,CAB39L,CAPN3,CASC5,CASP2,CASP3,CCNA2,CCNB1,CCNB2,CCND1,CCNE2,CCNG1,CCNG2,CDC123,CDC14B,CDC16,CDC20,CDC23,CDC25A,CDC25C,CDC26,CDC27,CDC45,CDC6,CDC7,CDC73,CDK1,CDK2,CDK5,CDK6,CDK7,CDK9,CDKN1A,CDKN1B,CDKN1C,C…
all	GO:0008380	8	10	RNA splicing	2.53961e-17	3.0234e-15	260	0.0220657	311	0.0163315	1.351	AQR,ARL6IP4,BCAS2,BRDT,BUD13,C1QBP,C22orf28,CASC3,CCAR1,CD2BP2,CDC40,CDC5L,CDK12,CDK13,CELF1,CELF3,CELF6,CIR1,CLASRP,CLK1,CLK2,CLK3,CLK4,CLNS1A,CLP1,CPSF1,CPSF2,CPSF3,CRNKL1,CSTF1,CSTF2,CSTF3,CTNNBL1,CWC15,CWC22,DBR1,DDX1,DDX20,DDX41,DDX46,DDX47,DDX5,DGCR14,DHX15,DHX38,DHX8,DHX9,EFTUD2,EIF4A3,ESRP1,ESRP2,FASTK,GEMIN5,GEMIN6,GEMIN7,GPATCH1,GTF2F1,GTF2F2,HNRNPA0,HNRNPA1,HNRNPA1L2,HNRNPA2B1,HNRNPA3,…
all	GO:0010498	8	9	proteasomal protein catabolic process	2.82331e-17	3.30696e-15	201	0.0170585	232	0.012183	1.4	AKT1,AMFR,ANAPC10,ANAPC11,ANAPC4,ANAPC5,ANAPC7,ARRB2,ATXN3,AURKA,AURKB,AXIN1,BIRC2,BTRC,BUB1B,BUB3,C2orf40,CCNB1,CCNF,CDC16,CDC20,CDC23,CDC26,CDC27,CDC34,CDK1,CDK2,CLU,COMMD1,CRBN,CSNK1D,CSNK1E,CUL1,CUL3,DAB2,DDIT3,DERL1,DERL3,DNAJB2,DNAJB9,DNAJC10,DVL1,DYX1C1,EDEM1,EDEM3,ENC1,ERLEC1,ERLIN1,ERLIN2,FBXL15,FBXL3,FBXL5,FBXL7,FBXO2,FBXO22,FBXO31,FBXO4,FBXO45,FBXO5,FBXO6,FBXO9,FBXW11,FOXRED2,FZR1,GCLC…
all	GO:0050794	5	5	regulation of cellular process	2.83335e-17	3.30696e-15	4926	0.41806	7401	0.388647	1.076	A2M,AAAS,AACS,AADAC,AAK1,AAMP,AARS,AATF,ABCA4,ABCA5,ABCC8,ABCF1,ABCG1,ABHD2,ABHD5,ABHD6,ABI1,ABI3BP,ABL1,ABL2,ABLIM1,ABLIM3,ABR,ABT1,ABTB2,ACAA2,ACACA,ACACB,ACAD8,ACADL,ACADM,ACADVL,ACAP2,ACD,ACE2,ACER2,ACER3,ACIN1,ACLY,ACR,ACSL1,ACSL3,ACSL4,ACSL5,ACTL6A,ACTN1,ACTN2,ACTN3,ACTN4,ACTR3,ACTR3C,ACTR5,ACTR8,ACVR1,ACVR1B,ACVR1C,ACVR2A,ACVR2B,ADAM10,ADAM22,ADAM8,ADAM9,ADAMDEC1,ADAMTS1,ADAMTS13,ADAMTS9,A…
all	GO:0000075	9	9	cell cycle checkpoint	7.23314e-17	8.27986e-15	206	0.0174828	239	0.0125505	1.393	AKT1,ANAPC10,ANAPC11,ANAPC4,ANAPC5,ANAPC7,APC,ATR,ATRIP,BCL2L1,BIRC5,BLM,BRCA1,BRCC3,BRIP1,BRSK1,BUB1,BUB1B,BUB3,CASC5,CASP2,CCNA2,CCNB1,CCNB2,CCND1,CCNE2,CCNG1,CCNG2,CDC14B,CDC16,CDC20,CDC23,CDC25A,CDC25C,CDC26,CDC27,CDC45,CDC6,CDC7,CDK1,CDK2,CDK5RAP2,CDKN1A,CDKN1B,CDKN2A,CDKN2B,CDT1,CENPF,CEP63,CHEK1,CHEK2,CHFR,CLOCK,CLSPN,CSNK2A1,CSNK2A2,DBF4,DCLRE1B,DGKZ,DLG1,DNA2,DTL,DYNC1LI1,ERCC3,FAM175A,F…
all	GO:0034654	6	7	nucleobase-containing compound biosynthetic process	8.50768e-17	9.64609e-15	2342	0.198761	3397	0.178386	1.114	AATF,ABCG1,ABL1,ABLIM1,ABLIM3,ABT1,ACACA,ACACB,ACAD8,ACR,ACTL6A,ACTR5,ACTR8,ACVR1,ACVR1B,ACVR2A,ACVR2B,ADAL,ADAM8,ADCY10,ADCY6,ADCYAP1R1,ADK,ADM,ADNP,ADNP2,ADORA2B,ADRM1,ADSS,ADSSL1,AEBP1,AEBP2,AFAP1L2,AFF1,AFF4,AGER,AGRN,AGT,AGTR2,AHI1,AHR,AHRR,AK2,AK5,AKAP12,AKAP5,AKIRIN2,AKNA,AKT1,ALDOA,ALK,ALX1,ALX4,AMD1,AMPD1,AMPD2,AMPD3,ANG,ANKRD1,ANKRD42,ANKRD49,ANP32A,ANXA3,APBB2,APITD1,APOE,APP,AQP1,ARGL…
all	GO:0006259	6	8	DNA metabolic process	9.81688e-17	1.10255e-14	609	0.0516846	809	0.0424828	1.217	ABL1,ACD,ACIN1,ACTL6A,ACTR5,ACTR8,AIFM1,AIFM2,AKAP8,ALKBH1,ALKBH2,ALKBH3,ANKRD1,APAF1,APITD1,APLF,APOBEC3F,APTX,ASCC3,ASF1A,ASF1B,ASH1L,ASTE1,ATF7IP,ATR,ATRIP,ATRX,ATXN3,AXIN2,BANF1,BARD1,BAX,BAZ1A,BAZ1B,BAZ2A,BCCIP,BCL6,BIRC7,BLM,BMP4,BMPR2,BNIP3,BRCA1,BRCA2,BRCC3,BRD2,BRIP1,BTG2,C10orf2,C11orf30,C17orf70,C1orf86,CACYBP,CASC5,CASP3,CCDC88A,CCNB1,CCNE1,CCNE2,CCNH,CD28,CD40,CD40LG,CDAN1,CDC14B,CDC…
all	GO:0051320	7	7	S phase	1.68486e-16	1.85724e-14	133	0.0112874	146	0.00766686	1.472	ABL1,APBB2,BCL6,BRCA2,CCND1,CCNH,CDC25A,CDC45,CDC6,CDC7,CDC73,CDK2,CDK2AP1,CDK7,CDKN1A,CDKN1B,CDT1,CHEK1,CHMP1A,CKS1B,CRLF3,CUL1,CUL4A,CUL4B,CYP1A1,DCUN1D3,DDX11,DNA2,EZH2,FEN1,FZR1,GIGYF2,GINS1,GINS2,GINS4,HIST1H3F,HYAL1,ILKAP,ING5,INO80,KLF11,LIG1,LSM10,MCM2,MCM3,MCM4,MCM5,MCM6,MCM7,MCM8,MNAT1,ORC1,ORC2,ORC3,ORC4,ORC5,PAF1,PCNA,PLK3,POLA1,POLA2,POLD1,POLD2,POLD3,POLD4,POLE,POLE2,PRIM1,PRIM2,PRO…
all	GO:0031324	7	7	negative regulation of cellular metabolic process	1.78395e-16	1.94843e-14	948	0.0804549	1297	0.068109	1.181	AATF,ABL1,ACADL,ACADVL,ACD,ACER2,ADAR,ADARB1,AHR,AHRR,AHSG,AIDA,AKIRIN2,AKR1C3,AKT1,AKT1S1,ALX1,ANAPC10,ANAPC11,ANAPC4,ANAPC5,ANAPC7,ANG,ANKLE2,ANKRD1,APC,APOA4,APOC1,APOC3,APOE,APOM,ARID5A,ARID5B,ARRB2,ASF1A,ASXL1,ATF3,ATF7IP,ATG5,ATP8B1,ATPIF1,ATR,ATXN1,ATXN2,ATXN7,AURKB,AXIN1,BACH1,BAG5,BAK1,BARD1,BAX,BAZ2A,BCDIN3D,BCL2L1,BCL3,BCL6,BCL7A,BCLAF1,BCOR,BHLHE40,BHLHE41,BIRC3,BIRC5,BLM,BMP2,BMP4,BM…
all	GO:0051186	5	5	cofactor metabolic process	1.95181e-16	2.11239e-14	196	0.0166341	227	0.0119204	1.395	AADAT,AASDHPPT,AASS,ACACA,ACACB,ACLY,ACOT12,ACOT4,ACOT8,ACOT9,ACSL1,ACSL3,ACSL4,ACSL5,ACSM2A,ACSS2,ADH4,ALAS1,ALDH1L2,ALDOB,AMBP,ANK1,ATIC,ATPIF1,BAAT,BDH2,BLVRA,BLVRB,CARKD,CBR1,COASY,COQ3,COQ4,COQ5,COQ6,COQ9,COX10,COX15,CPOX,CRYZL1,CYP1A1,CYP4F12,CYP4F2,DBT,DCAKD,DCXR,DGAT1,DGAT2,DHFRL1,DLAT,DLD,DLST,EIF2AK1,ELOVL1,ELOVL2,ELOVL4,ELOVL5,ELOVL6,ELOVL7,FAR2,FASN,FDXR,FECH,FLAD1,FMO1,FOLH1,FOLR1,FP…
all	GO:0010468	7	7	regulation of gene expression	3.95051e-16	4.23702e-14	2224	0.188746	3203	0.168198	1.122	A1CF,A2M,AAK1,AATF,ABCF1,ABCG1,ABL1,ABLIM1,ABLIM3,ABT1,ACAD8,ACTL6A,ACTR5,ACTR8,ACVR1,ACVR1B,ACVR2A,ACVR2B,ADAM8,ADAR,ADK,AEBP2,AFAP1L2,AFF1,AGER,AGRN,AGT,AGTR2,AHCYL1,AHI1,AHR,AHRR,AKIRIN2,AKNA,AKT1,AKT2,ALDH1A2,ALK,ALKBH1,ALKBH2,ALKBH3,ALX1,ALX4,ANG,ANK2,ANK3,ANKRD1,ANKRD42,ANKRD49,ANP32A,ANXA3,APBA2,APBA3,APBB2,APOA2,APOBEC3F,APOE,APP,APTX,ARGLU1,ARHGAP22,ARHGEF2,ARID1A,ARID1B,ARID2,ARID3A,ARI…
all	GO:0032268	7	8	regulation of cellular protein metabolic process	4.08024e-16	4.33708e-14	902	0.076551	1232	0.0646957	1.183	ABCF1,ABL1,ACADVL,ACER2,ACSL1,ACVR1,ACVR1B,ACVR2A,ACVR2B,ADAM8,ADAM9,ADAR,ADARB1,ADCY3,ADCY6,ADCY9,ADD1,ADORA2B,ADRA2C,AFAP1L2,AGT,AGTR1,AHRR,AIDA,AIMP2,AKT1,AKT1S1,AKT2,AKTIP,ALK,ALS2,ANAPC10,ANAPC11,ANAPC4,ANAPC5,ANAPC7,ANG,ANGPT1,ANKLE2,APC,APITD1,APLP2,APOE,APP,ARFGEF1,ARID5A,ARL2BP,ARNT,ARRB2,ASNS,ATF3,ATF4,ATF6,ATG10,ATG5,ATP6V0D1,ATXN2,AURKAIP1,AVP,AVPI1,AXIN1,AXIN2,BAG4,BAG5,BAK1,BAX,BCCI…
all	GO:0048523	6	6	negative regulation of cellular process	4.55988e-16	4.80402e-14	1945	0.165068	2800	0.147036	1.123	AARS,AATF,ABCA5,ABCG1,ABHD2,ABHD6,ABI1,ABL1,ABR,ACAA2,ACADL,ACADVL,ACD,ACER2,ACTN1,ACTN2,ACTN4,ACVR1,ACVR1B,ACVR1C,ADAM10,ADAM22,ADAM8,ADAMDEC1,ADAMTS1,ADAMTSL2,ADAR,ADARB1,ADCYAP1R1,ADD1,ADD2,ADM,ADNP,ADNP2,ADRA2C,ADRBK1,AGT,AGTR2,AHI1,AHR,AHRR,AHSG,AIDA,AIF1,AIMP1,AIMP2,AIPL1,AK1,AKAP10,AKIRIN2,AKR1C3,AKT1,AKT1S1,AKT2,ALDH1A2,ALKBH1,ALOX15B,ALX1,AMBP,AMBRA1,AMIGO2,ANAPC10,ANAPC11,ANAPC4,ANAPC5,…
all	GO:0032774	7	9	RNA biosynthetic process	4.6239e-16	4.82873e-14	2157	0.18306	3117	0.163682	1.118	AATF,ABCG1,ABL1,ABLIM1,ABLIM3,ABT1,ACAD8,ACTL6A,ACTR5,ACTR8,ACVR1,ACVR1B,ACVR2A,ACVR2B,ADAM8,ADNP,ADNP2,ADRM1,AEBP1,AEBP2,AFAP1L2,AFF1,AFF4,AGER,AGRN,AGT,AGTR2,AHI1,AHR,AHRR,AKIRIN2,AKNA,AKT1,ALK,ALX1,ALX4,ANG,ANKRD1,ANKRD42,ANKRD49,ANP32A,ANXA3,APBB2,APITD1,APP,ARGLU1,ARHGAP22,ARHGEF2,ARID1A,ARID1B,ARID2,ARID3A,ARID3B,ARID4B,ARID5A,ARID5B,ARNT,ARNT2,ARNTL,ARNTL2,ARRB2,ASCC1,ASCC2,ASCC3,ASF1A,ASF…
all	GO:0000082	6	6	G1/S transition of mitotic cell cycle	5.4658e-16	5.60951e-14	170	0.0144276	194	0.0101875	1.416	ACVR1,ACVR1B,AIF1,AKT1,BACH1,BCAT1,BID,BRD7,CAMK2A,CAMK2D,CAMK2G,CCNB1,CCND1,CCNE1,CCNE2,CCNH,CDC25A,CDC34,CDC45,CDC6,CDC7,CDC73,CDCA5,CDK1,CDK2,CDK3,CDK6,CDK7,CDKN1A,CDKN1B,CDKN2A,CDKN2B,CDKN2C,CDKN2D,CDKN3,CDT1,CKS1B,CUL1,CUL2,CUL3,CUL4A,CUL5,DBF4,DDX3X,DGKZ,DLG1,E2F6,E2F7,EGFR,EIF4E,EIF4EBP1,FBXO31,FBXO5,FHL1,GPR132,GSPT1,HINFP,HRAS,HUS1,ID2,ID4,INO80,IQGAP3,ITGB1,KANK2,LATS2,MCM10,MCM2,MCM3,M…
all	GO:0000084	8	8	S phase of mitotic cell cycle	6.09929e-16	6.20616e-14	126	0.0106934	138	0.00724676	1.476	ABL1,APBB2,BCL6,BRCA2,CCND1,CCNH,CDC25A,CDC45,CDC6,CDC73,CDK2,CDK2AP1,CDK7,CDKN1A,CDKN1B,CDT1,CHMP1A,CKS1B,CRLF3,CUL1,CUL4A,CUL4B,CYP1A1,DCUN1D3,DDX11,DNA2,EZH2,FEN1,FZR1,GIGYF2,GINS1,GINS2,GINS4,HYAL1,ILKAP,ING5,KLF11,LIG1,LSM10,MCM2,MCM3,MCM4,MCM5,MCM6,MCM7,MCM8,MNAT1,ORC1,ORC2,ORC3,ORC4,ORC5,PAF1,PCNA,PLK3,POLA1,POLA2,POLD1,POLD2,POLD3,POLD4,POLE,POLE2,PRIM1,PRIM2,PROX1,PSMA1,PSMA2,PSMA3,PSMA4…
all	GO:0016482	6	6	cytoplasmic transport	6.16294e-16	6.21778e-14	531	0.0450649	700	0.0367589	1.226	ACSL3,ADAR,ADCYAP1R1,AGFG1,AGT,AGTR2,AGXT,AHCYL1,AIP,AKR1C3,AKT1,AKTIP,ALKBH5,ANK1,ANK2,ANK3,ANKRD27,AP2A1,AP3B1,AP3M1,ARFGEF2,ARFRP1,ARNTL,ASPH,ATXN1,AXIN1,AXIN2,BAK1,BAMBI,BARD1,BAX,BBC3,BBS1,BCL3,BCL6,BET1,BID,BLOC1S3,BLZF1,BMP4,BMP7,BMPR1A,BUD13,C11orf73,C12orf52,C1QTNF3,CALM3,CAMK1,CAMK2D,CAPN3,CASQ2,CAV1,CBLB,CCDC64,CCHCR1,CCR5,CD36,CDC40,CDH1,CDK1,CDK5,CDKN1A,CDKN2A,CDX2,CEP57,CHCHD4,CHMP5…
all	GO:0070647	8	9	protein modification by small protein conjugation or removal	7.19627e-16	7.1993e-14	481	0.0408215	618	0.0324529	1.258	AHRR,AIMP2,AKT1,AMFR,ANAPC10,ANAPC11,ANAPC13,ANAPC16,ANAPC4,ANAPC5,ANAPC7,ANGPT1,APITD1,ARIH1,ARIH2,ARNT,ARRB2,ASB13,ASB15,ASB16,ASB6,ASB7,ASB8,ASB9,ASXL1,ATG10,ATG3,ATG5,ATXN3,ATXN3L,ATXN7,AXIN1,BAG5,BARD1,BCL10,BCOR,BIRC2,BIRC6,BIRC7,BLMH,BRCA1,BRCC3,BTBD1,BTRC,BUB1B,BUB3,CAND1,CAPN3,CAV1,CBL,CBLL1,CBX4,CBX8,CCDC23,CCNB1,CCNB1IP1,CCNF,CDC14B,CDC16,CDC20,CDC23,CDC26,CDC27,CDC34,CDC73,CDCA3,CDK1,…
all	GO:0043161	9	11	proteasomal ubiquitin-dependent protein catabolic process	7.6531e-16	7.57657e-14	191	0.0162098	222	0.0116578	1.39	AKT1,AMFR,ANAPC10,ANAPC11,ANAPC4,ANAPC5,ANAPC7,ARRB2,ATXN3,AURKA,AURKB,AXIN1,BIRC2,BTRC,BUB1B,BUB3,C2orf40,CCNB1,CCNF,CDC16,CDC20,CDC23,CDC26,CDC27,CDC34,CDK1,CDK2,CLU,COMMD1,CRBN,CSNK1D,CSNK1E,CUL1,CUL3,DAB2,DDIT3,DERL1,DERL3,DNAJB2,DNAJB9,DNAJC10,DVL1,EDEM1,EDEM3,ERLEC1,ERLIN1,ERLIN2,FBXL15,FBXL3,FBXL5,FBXL7,FBXO2,FBXO22,FBXO31,FBXO4,FBXO45,FBXO5,FBXO6,FBXO9,FBXW11,FOXRED2,FZR1,GCLC,GIPC1,GLMN,…
all	GO:0007346	7	7	regulation of mitotic cell cycle	7.70067e-16	7.57657e-14	253	0.0214716	305	0.0160164	1.341	AATF,AFAP1L2,AIF1,ANAPC10,ANAPC11,ANAPC4,ANAPC5,ANAPC7,ANLN,APBB2,APC,APP,ASNS,AURKA,AURKAIP1,BCL2L1,BCL6,BID,BIRC5,BMP4,BMP7,BRCA2,BRD4,BRD7,BTG3,BUB1,BUB1B,BUB3,CASP2,CAV2,CCNA2,CCNB1,CCNB3,CCND1,CCNG1,CD28,CDC123,CDC16,CDC20,CDC23,CDC25B,CDC25C,CDC26,CDC27,CDC45,CDC6,CDC73,CDK1,CDK10,CDK13,CDK2,CDKN1A,CDKN1B,CDKN2A,CDKN2B,CDT1,CENPF,CHEK1,CHFR,CHMP1A,CLSPN,CRLF3,CSNK2A1,CSNK2A2,CUL4A,CUL4B,CYL…
all	GO:0009892	6	6	negative regulation of metabolic process	1.61561e-15	1.57654e-13	1015	0.0861411	1403	0.0736754	1.169	A2M,AATF,ABL1,ACADL,ACADVL,ACD,ACER2,ADAR,ADARB1,AHR,AHRR,AHSG,AIDA,AKIRIN2,AKR1C3,AKT1,AKT1S1,ALX1,ANAPC10,ANAPC11,ANAPC4,ANAPC5,ANAPC7,ANG,ANKLE2,ANKRD1,APC,APOA2,APOA4,APOC1,APOC2,APOC3,APOE,APOM,ARID5A,ARID5B,ARRB2,ARRDC3,ASF1A,ASXL1,ATF3,ATF7IP,ATG5,ATP8B1,ATPIF1,ATR,ATXN1,ATXN2,ATXN7,AURKB,AXIN1,BACH1,BAG5,BAK1,BANP,BARD1,BAX,BAZ2A,BCDIN3D,BCL2L1,BCL3,BCL6,BCL7A,BCLAF1,BCOR,BHLHE40,BHLHE41,…
all	GO:0051171	6	6	regulation of nitrogen compound metabolic process	1.75568e-15	1.6993e-13	2311	0.19613	3345	0.175655	1.117	AATF,ABCG1,ABL1,ABLIM1,ABLIM3,ABT1,ACAD8,ACADVL,ACAP2,ACD,ACR,ACSL3,ACTL6A,ACTR5,ACTR8,ACVR1,ACVR1B,ACVR2A,ACVR2B,ADAM8,ADCYAP1R1,ADD1,ADM,ADORA2B,AEBP2,AFAP1L2,AFF1,AGAP1,AGAP5,AGER,AGFG1,AGFG2,AGRN,AGT,AGTR2,AGXT2,AHCYL1,AHI1,AHR,AHRR,AHSA1,AIPL1,AKAP12,AKAP5,AKIRIN2,AKNA,AKT1,AKT2,ALDH1A1,ALDOB,ALK,ALS2,ALS2CR12,ALX1,ALX4,AMOT,ANKRD1,ANKRD42,ANKRD49,ANP32A,ANXA3,APBB2,APC,APOC1,APOE,APP,ARAP1,…
all	GO:0044255	5	6	cellular lipid metabolic process	2.53034e-15	2.42933e-13	596	0.0505813	791	0.0415376	1.218	AACS,AADAC,AASDH,ABCB4,ABCD1,ABCD3,ABCG1,ABHD5,ACAA1,ACAA2,ACACA,ACACB,ACADL,ACADM,ACADS,ACADSB,ACADVL,ACAT1,ACER2,ACER3,ACLY,ACOT12,ACOT4,ACOT7,ACOT8,ACOX1,ACOX2,ACOX3,ACOXL,ACSF2,ACSF3,ACSL1,ACSL3,ACSL4,ACSL5,ACSM2A,ACSM2B,ACSM3,ADH4,ADH5,ADIPOR1,ADIPOR2,AGK,AGPAT2,AGPAT3,AGPAT5,AGPAT9,AGPS,AGT,AGTR1,AKR1C1,AKR1C2,AKR1C3,AKT1,AKT2,ALAS1,ALDH1A1,ALDH1A2,ALDH3A2,ALDH5A1,ALDH8A1,ALG1,ALG13,ALG9,AL…
all	GO:2000112	8	8	regulation of cellular macromolecule biosynthetic process	2.68377e-15	2.55602e-13	2075	0.176101	2984	0.156698	1.124	AATF,ABCF1,ABCG1,ABL1,ABLIM1,ABLIM3,ABT1,ACAD8,ACD,ACER2,ACTL6A,ACTR5,ACTR8,ACVR1,ACVR1B,ACVR2A,ACVR2B,ADAM8,AEBP2,AFAP1L2,AFF1,AGER,AGRN,AGT,AGTR2,AHI1,AHR,AHRR,AKIRIN2,AKNA,AKT1,AKT2,ALK,ALX1,ALX4,ANG,ANKRD1,ANKRD42,ANKRD49,ANP32A,ANXA3,APBB2,APP,ARFGEF1,ARGLU1,ARHGAP22,ARHGEF2,ARID1A,ARID1B,ARID2,ARID3A,ARID3B,ARID4B,ARID5A,ARID5B,ARNT,ARNT2,ARNTL,ARNTL2,ARRB2,ASCC1,ASCC2,ASCC3,ASF1A,ASF1B,ASH…
all	GO:0000375	9	11	RNA splicing, via transesterification reactions	2.84052e-15	2.68384e-13	179	0.0151914	207	0.0108701	1.398	AQR,BCAS2,BUD13,C1QBP,CCAR1,CD2BP2,CDC40,CDC5L,CDK13,CELF1,CELF3,CELF6,CLNS1A,CLP1,CPSF1,CPSF2,CPSF3,CRNKL1,CSTF1,CSTF2,CSTF3,CWC15,CWC22,DBR1,DDX1,DDX20,DDX41,DDX5,DGCR14,DHX38,DHX8,DHX9,EFTUD2,EIF4A3,GEMIN5,GEMIN6,GEMIN7,GPATCH1,GTF2F1,GTF2F2,HNRNPA0,HNRNPA1,HNRNPA1L2,HNRNPA2B1,HNRNPA3,HNRNPC,HNRNPD,HNRNPF,HNRNPH1,HNRNPH2,HNRNPH3,HNRNPK,HNRNPL,HNRNPM,HNRNPR,HNRNPU,HNRNPUL1,ISY1,JMJD6,KHSRP,LSM1…
all	GO:0022607	5	5	cellular component assembly	2.90556e-15	2.72368e-13	1061	0.090045	1474	0.0774038	1.163	AARS2,AASS,ABL2,ACACA,ACACB,ACADL,ACADS,ACAT1,ACD,ACOT13,ACSL3,ACTB,ACTN1,ACTN2,ACTN3,ACTN4,ACTR3,ACTR3C,ADD1,ADD2,ADRM1,AGRN,AHCTF1,AHI1,AHR,AIF1,AIFM1,AK7,AKR1C1,ALDH5A1,ALDOA,ALDOB,ALDOC,ALMS1,ALOX5AP,AMFR,AMOT,ANG,ANGPT1,ANK3,ANLN,AP2B1,AP2S1,APC,APCS,APOA1BP,APOA2,APOA4,APOB,APOC1,APOC3,APOE,APOM,APP,AQP4,ARAP1,ARF6,ARFGEF1,ARFIP2,ARG1,ARHGAP26,ARHGAP42,ARHGEF4,ARHGEF5,ARHGEF7,ARL6,ARPC1A,AR…
all	GO:0032269	8	9	negative regulation of cellular protein metabolic process	5.01486e-15	4.66421e-13	321	0.0272426	401	0.0210576	1.294	ABL1,ACER2,ADAR,ADARB1,AIDA,AKT1,AKT1S1,ANAPC10,ANAPC11,ANAPC4,ANAPC5,ANAPC7,ANG,APC,APOE,ARRB2,ATG5,BAG5,BAK1,BAX,BCOR,BMP4,BMP7,BRCA1,BUB1B,BUB3,CAPN3,CAPRIN1,CAPRIN2,CASP3,CAV1,CCDC23,CCNB1,CDC16,CDC20,CDC23,CDC26,CDC27,CDK5,CDKN1A,CDKN1B,CDKN2A,CHORDC1,CIRBP,CLN3,CLN8,CNKSR3,CPEB3,CRIPAK,CTBP1,DAB2IP,DAPK1,DAPK3,DDIT4,DDX3X,DKK1,DMD,DNAJA3,DNAJB2,DNAJC1,DNAJC10,DNAJC3,DNMT1,DNMT3B,DUSP1,DUSP1…
all	GO:0016192	5	5	vesicle-mediated transport	5.16269e-15	4.76448e-13	648	0.0549945	858	0.0450559	1.221	A2M,AAK1,ABCA7,ABCC4,ABL1,ABL2,ABR,ACR,ACSL3,ACTN1,ACTN2,ACTN4,ACTR1A,ADD1,ADM,ADORA2B,ADRBK1,AHI1,AHSG,AIF1,AKAP3,AKT2,AKTIP,ALDOA,ANGPT1,ANK1,ANK3,ANKRD27,ANXA1,ANXA11,ANXA2,ANXA3,AP1B1,AP1G1,AP1G2,AP1M2,AP1S1,AP1S2,AP1S3,AP2A1,AP2A2,AP2B1,AP2M1,AP2S1,AP3B1,AP3D1,AP3M1,AP3M2,AP3S1,AP3S2,AP4B1,AP4E1,AP4M1,APOB,APOC1,APOC2,APOC3,APOE,APP,ARCN1,ARF3,ARF4,ARF5,ARF6,ARFGAP2,ARFGAP3,ARFGEF1,ARFGEF2,A…
all	GO:0065003	6	6	macromolecular complex assembly	6.159e-15	5.64022e-13	707	0.0600017	963	0.0505698	1.187	AARS2,AASS,ACACA,ACACB,ACADL,ACADS,ACAT1,ACOT13,ACSL3,ACTN2,ACTR3,ACTR3C,ADD1,ADD2,ADRM1,AHCTF1,AHR,AIF1,AIFM1,AKR1C1,ALDH5A1,ALDOA,ALDOB,ALDOC,ALOX5AP,AMFR,ANG,ANGPT1,ANLN,AP2B1,AP2S1,APC,APCS,APOA1BP,APOA2,APOA4,APOB,APOC1,APOC3,APOE,APOM,AQP4,ARF6,ARFGEF1,ARG1,ARHGEF5,ARL6,ARPC1A,ARPC2,ARPC4,ARPC5,ARPC5L,ASF1A,ASF1B,ATF7IP,ATG16L1,ATL1,ATL3,ATPAF1,ATPAF2,ATPIF1,ATXN2,ATXN2L,AURKB,AVIL,AXIN1,BA…
all	GO:0051246	7	7	regulation of protein metabolic process	7.36883e-15	6.69663e-13	1014	0.0860562	1408	0.0739379	1.164	A2M,AATF,ABCF1,ABL1,ACADVL,ACE2,ACER2,ACSL1,ACVR1,ACVR1B,ACVR2A,ACVR2B,ADAM8,ADAM9,ADAR,ADARB1,ADCY3,ADCY6,ADCY9,ADD1,ADORA2B,ADRA2C,AFAP1L2,AGT,AGTR1,AHRR,AIDA,AIMP2,AKT1,AKT1S1,AKT2,AKTIP,ALK,ALS2,ANAPC10,ANAPC11,ANAPC4,ANAPC5,ANAPC7,ANG,ANGPT1,ANKLE2,APC,APITD1,APLP2,APOA2,APOA4,APOE,APOM,APP,ARFGEF1,ARID5A,ARL2BP,ARNT,ARNTL,ARRB2,ASB9,ASNS,ATF3,ATF4,ATF6,ATG10,ATG5,ATP6AP2,ATP6V0D1,ATXN2,AURK…
all	GO:0010556	7	7	regulation of macromolecule biosynthetic process	1.11667e-14	1.00653e-12	2118	0.17975	3060	0.160689	1.119	AATF,ABCF1,ABCG1,ABL1,ABLIM1,ABLIM3,ABT1,ACAD8,ACD,ACER2,ACTL6A,ACTR5,ACTR8,ACVR1,ACVR1B,ACVR2A,ACVR2B,ADAM8,AEBP2,AFAP1L2,AFF1,AGER,AGRN,AGT,AGTR2,AHI1,AHR,AHRR,AKIRIN2,AKNA,AKT1,AKT2,ALK,ALX1,ALX4,AMELX,ANG,ANKRD1,ANKRD13C,ANKRD42,ANKRD49,ANP32A,ANXA3,APBB2,APOA2,APP,ARFGEF1,ARGLU1,ARHGAP22,ARHGEF2,ARID1A,ARID1B,ARID2,ARID3A,ARID3B,ARID4B,ARID5A,ARID5B,ARNT,ARNT2,ARNTL,ARNTL2,ARRB2,ASCC1,ASCC2,…
all	GO:0051276	6	6	chromosome organization	1.12447e-14	1.00653e-12	509	0.0431978	664	0.0348685	1.239	ACD,ACIN1,ACTL6A,AEBP2,AIFM2,AKAP8,APC,ARID1A,ARID1B,ARID2,ARID5A,ASF1A,ASF1B,ASH2L,ASXL1,ATXN3,ATXN7,AURKB,AXIN2,BANP,BAZ1A,BAZ1B,BAZ2A,BCOR,BLM,BNC1,BNIP3,BPTF,BRCA1,BRCA2,BRCC3,BRD1,BRD2,BRD3,BRD4,BRD7,BRD8,BRDT,BRPF3,BUB1,BUB3,C11orf30,C14orf169,CABIN1,CASC5,CBX2,CBX3,CBX4,CBX6,CBX7,CBX8,CCDC101,CCNB1,CCNB1IP1,CDAN1,CDC23,CDC73,CDCA5,CDCA8,CDK1,CDK2,CDK9,CDKN2A,CENPA,CENPE,CENPF,CENPI,CENPK,C…
all	GO:0010605	7	7	negative regulation of macromolecule metabolic process	1.18362e-14	1.05156e-12	949	0.0805398	1310	0.0687917	1.171	A2M,AATF,ABL1,ACD,ACER2,ADAR,ADARB1,AHR,AHRR,AIDA,AKIRIN2,AKT1,AKT1S1,ALX1,ANAPC10,ANAPC11,ANAPC4,ANAPC5,ANAPC7,ANG,ANKRD1,APC,APOA4,APOE,APOM,ARID5A,ARID5B,ARRB2,ASF1A,ASXL1,ATF3,ATF7IP,ATG5,ATP8B1,ATR,ATXN1,ATXN2,AURKB,AXIN1,BACH1,BAG5,BAK1,BANP,BARD1,BAX,BAZ2A,BCDIN3D,BCL3,BCL6,BCL7A,BCLAF1,BCOR,BHLHE40,BHLHE41,BIRC5,BLM,BMP2,BMP4,BMP7,BMPR2,BPTF,BRCA1,BRCA2,BRD7,BRMS1,BTAF1,BTRC,BUB1B,BUB3,C1…
all	GO:0048519	5	5	negative regulation of biological process	1.24101e-14	1.09438e-12	2104	0.178562	3060	0.160689	1.111	A2M,AARS,AATF,ABCA5,ABCG1,ABCG8,ABHD2,ABHD5,ABHD6,ABI1,ABL1,ABR,ACAA2,ACADL,ACADVL,ACD,ACER2,ACSL4,ACTN1,ACTN2,ACTN4,ACVR1,ACVR1B,ACVR1C,ADAM10,ADAM22,ADAM8,ADAMDEC1,ADAMTS1,ADAMTSL2,ADAR,ADARB1,ADCYAP1R1,ADD1,ADD2,ADM,ADNP,ADNP2,ADORA2B,ADRA2C,ADRBK1,AGT,AGTR2,AHI1,AHR,AHRR,AHSG,AIDA,AIF1,AIMP1,AIMP2,AIPL1,AK1,AKAP10,AKIRIN2,AKR1C3,AKT1,AKT1S1,AKT2,ALDH1A2,ALKBH1,ALMS1,ALOX15B,ALX1,AMBP,AMBRA1,A…
all	GO:0000279	7	7	M phase	1.50557e-14	1.30831e-12	396	0.0336077	504	0.0264664	1.27	ACTR8,AHCTF1,AKAP8,ANAPC10,ANAPC11,ANAPC13,ANAPC16,ANAPC4,ANAPC5,ANAPC7,ANKLE2,ANLN,APC,APITD1,ARHGEF2,ARL8A,ARPP19,ASPM,AURKA,AURKAIP1,AURKB,B9D2,BIRC5,BIRC6,BMP4,BMP7,BOD1,BRCA2,BRDT,BUB1,BUB1B,BUB3,CASC5,CAV2,CCNA2,CCNB1,CCNB1IP1,CCNB2,CCNB3,CCNF,CCNG1,CCNG2,CD28,CDC16,CDC20,CDC23,CDC25A,CDC25B,CDC25C,CDC26,CDC27,CDC6,CDCA2,CDCA3,CDCA5,CDCA8,CDK1,CDK11A,CDK11B,CDK13,CDK2,CDK3,CENPA,CENPE,CENPF…
all	GO:0051301	5	5	cell division	1.5245e-14	1.31515e-12	355	0.0301282	446	0.0234207	1.286	AATF,ACTR3,ACTR8,AHCTF1,ANAPC10,ANAPC11,ANAPC13,ANAPC16,ANAPC4,ANAPC5,ANAPC7,ANK3,ANKLE2,ANLN,ANXA11,APC,APITD1,ARHGEF2,ARL3,ARL8A,ARL8B,ARPP19,ASPM,AURKA,AURKB,BCAR1,BCL2L1,BECN1,BIN3,BIRC5,BIRC6,BLM,BOD1,BRCA2,BTC,BUB1,BUB1B,BUB3,CABLES1,CABLES2,CALM3,CASC5,CAT,CCDC87,CCNA2,CCNB1,CCNB2,CCNB3,CCND1,CCND3,CCNE1,CCNE2,CCNF,CCNG1,CCNG2,CCNT1,CCNY,CDC123,CDC14A,CDC16,CDC20,CDC23,CDC25A,CDC25B,CDC25C…
all	GO:0000377	10	12	RNA splicing, via transesterification reactions with bulged adenosine as nucleophile	1.73698e-14	1.47705e-12	174	0.014767	202	0.0106076	1.392	AQR,BUD13,C1QBP,CCAR1,CD2BP2,CDC40,CDC5L,CDK13,CELF1,CELF3,CELF6,CLNS1A,CLP1,CPSF1,CPSF2,CPSF3,CRNKL1,CSTF1,CSTF2,CSTF3,CWC15,CWC22,DBR1,DDX1,DDX20,DDX41,DDX5,DGCR14,DHX38,DHX8,DHX9,EFTUD2,EIF4A3,GEMIN5,GEMIN6,GEMIN7,GPATCH1,GTF2F1,GTF2F2,HNRNPA0,HNRNPA1,HNRNPA1L2,HNRNPA2B1,HNRNPA3,HNRNPC,HNRNPD,HNRNPF,HNRNPH1,HNRNPH2,HNRNPH3,HNRNPK,HNRNPL,HNRNPM,HNRNPR,HNRNPU,HNRNPUL1,ISY1,JMJD6,LSM2,LSM3,LSM7,M…
all	GO:0000398	9	13	mRNA splicing, via spliceosome	1.73698e-14	1.47705e-12	174	0.014767	202	0.0106076	1.392	AQR,BUD13,C1QBP,CCAR1,CD2BP2,CDC40,CDC5L,CDK13,CELF1,CELF3,CELF6,CLNS1A,CLP1,CPSF1,CPSF2,CPSF3,CRNKL1,CSTF1,CSTF2,CSTF3,CWC15,CWC22,DBR1,DDX1,DDX20,DDX41,DDX5,DGCR14,DHX38,DHX8,DHX9,EFTUD2,EIF4A3,GEMIN5,GEMIN6,GEMIN7,GPATCH1,GTF2F1,GTF2F2,HNRNPA0,HNRNPA1,HNRNPA1L2,HNRNPA2B1,HNRNPA3,HNRNPC,HNRNPD,HNRNPF,HNRNPH1,HNRNPH2,HNRNPH3,HNRNPK,HNRNPL,HNRNPM,HNRNPR,HNRNPU,HNRNPUL1,ISY1,JMJD6,LSM2,LSM3,LSM7,M…
all	GO:0006732	6	6	coenzyme metabolic process	6.74578e-14	5.69564e-12	161	0.0136638	186	0.00976737	1.399	AADAT,AASDHPPT,AASS,ACACA,ACACB,ACLY,ACOT12,ACOT4,ACOT8,ACOT9,ACSL1,ACSL3,ACSL4,ACSL5,ACSM2A,ACSS2,ALDH1L2,ALDOB,ATIC,BAAT,CARKD,COASY,COQ3,COQ4,COQ5,COQ6,COQ9,CYP4F12,CYP4F2,DBT,DCAKD,DCXR,DGAT1,DGAT2,DHFRL1,DLAT,DLD,DLST,ELOVL1,ELOVL2,ELOVL4,ELOVL5,ELOVL6,ELOVL7,FAR2,FASN,FDXR,FLAD1,FMO1,FOLH1,FOLR1,FPGS,FTCD,G6PD,GCDH,GCH1,GLYR1,GPAM,GPD1,GPD1L,GPHN,H6PD,HAAO,HIBADH,HMGCL,HMGCR,HSD17B12,HSD17B…
all	GO:0022613	5	5	ribonucleoprotein complex biogenesis	7.63048e-14	6.39724e-12	187	0.0158703	224	0.0117629	1.349	AATF,ATXN2,ATXN2L,BICD1,BMS1,BYSL,C1D,C1QBP,CCRN4L,CD2BP2,CDKN2A,CELF1,CIRBP,CLNS1A,CLP1,CRNKL1,DCAF13,DDX1,DDX20,DDX3X,DDX47,DDX51,DDX56,DDX6,DICER1,DIS3,DKC1,DROSHA,DYNC1H1,EBNA1BP2,EIF2A,EIF3D,EIF4A3,ERAL1,ERI1,EXOSC1,EXOSC10,EXOSC2,EXOSC3,EXOSC4,EXOSC5,EXOSC6,EXOSC7,EXOSC8,EXOSC9,FAM103A1,FBL,FCF1,FTSJ2,FTSJ3,GAR1,GEMIN5,GEMIN6,GEMIN7,GNL1,GNL2,GNL3,GNL3L,GTPBP10,GTPBP4,GTPBP5,HEATR1,IMP3,IMP…
all	GO:0006351	7	10	transcription, DNA-dependent	9.01572e-14	7.50575e-12	2095	0.177799	3035	0.159376	1.116	AATF,ABCG1,ABL1,ABLIM1,ABLIM3,ABT1,ACAD8,ACTL6A,ACTR5,ACTR8,ACVR1,ACVR1B,ACVR2A,ACVR2B,ADAM8,ADNP,ADNP2,ADRM1,AEBP1,AEBP2,AFAP1L2,AFF1,AFF4,AGER,AGRN,AGT,AGTR2,AHI1,AHR,AHRR,AKIRIN2,AKNA,AKT1,ALK,ALX1,ALX4,ANG,ANKRD1,ANKRD42,ANKRD49,ANP32A,ANXA3,APBB2,APITD1,APP,ARGLU1,ARHGAP22,ARHGEF2,ARID1A,ARID1B,ARID2,ARID3A,ARID3B,ARID4B,ARID5A,ARID5B,ARNT,ARNT2,ARNTL,ARNTL2,ARRB2,ASCC1,ASCC2,ASCC3,ASF1A,ASF…
all	GO:1901361	6	6	organic cyclic compound catabolic process	1.4195e-13	1.17355e-11	598	0.0507511	816	0.0428504	1.184	AADAT,ABCC1,ABCD1,ABCD3,ABCE1,ABCG8,ACAP2,ACIN1,ACLY,ACMSD,ADAL,ADSS,AFMID,AGAP1,AGAP5,AGFG1,AGFG2,AGRN,AGXT2,AHSA1,AIFM1,AKR1D1,AKT2,ALDH1A1,ALDH1L2,ALDH4A1,ALDOB,ALS2,ALS2CR12,AMBP,AMDHD1,AMOT,AMPD3,APAF1,APOBEC3F,APOE,ARAP1,ARAP2,ARF3,ARF4,ARF5,ARF6,ARFGAP2,ARFGAP3,ARFGEF1,ARFRP1,ARHGAP26,ARHGAP27,ARHGAP29,ARHGAP4,ARHGAP5,ARHGAP9,ARHGEF16,ARHGEF5,ARHGEF7,ARL1,ARL4C,ARL8A,ARL8B,ARRB2,ASAP2,ASAP…
all	GO:0051248	8	8	negative regulation of protein metabolic process	1.51504e-13	1.2439e-11	361	0.0306374	463	0.0243134	1.26	A2M,AATF,ABL1,ACER2,ADAR,ADARB1,AIDA,AKT1,AKT1S1,ANAPC10,ANAPC11,ANAPC4,ANAPC5,ANAPC7,ANG,APC,APOA4,APOE,APOM,ARRB2,ATG5,AXIN1,BAG5,BAK1,BANP,BAX,BCL3,BCOR,BMP4,BMP7,BRCA1,BUB1B,BUB3,CAPN3,CAPRIN1,CAPRIN2,CASP3,CAV1,CCDC23,CCNB1,CD46,CD55,CD59,CDC16,CDC20,CDC23,CDC26,CDC27,CDK5,CDKN1A,CDKN1B,CDKN2A,CHORDC1,CIRBP,CLN3,CLN8,CNKSR3,CPEB3,CRIPAK,CST3,CTBP1,DAB2IP,DAPK1,DAPK3,DDIT4,DDX3X,DEDD,DKK1,DMD…
all	GO:0032446	9	10	protein modification by small protein conjugation	1.70742e-13	1.39225e-11	427	0.0362386	553	0.0290395	1.248	AHRR,AIMP2,AKT1,AMFR,ANAPC10,ANAPC11,ANAPC13,ANAPC16,ANAPC4,ANAPC5,ANAPC7,ANGPT1,APITD1,ARIH1,ARIH2,ARNT,ARRB2,ASB13,ASB15,ASB16,ASB6,ASB7,ASB8,ASB9,ATG10,ATG3,ATG5,AXIN1,BAG5,BARD1,BCL10,BCOR,BIRC2,BIRC6,BIRC7,BLMH,BRCA1,BTBD1,BTRC,BUB1B,BUB3,CAND1,CAPN3,CAV1,CBL,CBLL1,CBX4,CBX8,CCDC23,CCNB1,CCNB1IP1,CCNF,CDC14B,CDC16,CDC20,CDC23,CDC26,CDC27,CDC34,CDC73,CDCA3,CDK1,CDK2,CDK5,CDKN2A,CHFR,CISH,CLU,…
all	GO:0034660	7	9	ncRNA metabolic process	1.76664e-13	1.43074e-11	225	0.0190953	277	0.014546	1.313	AARS,AARS2,AARSD1,ADAT2,AIMP1,AIMP2,ALKBH8,BCDIN3D,C1D,C22orf28,CARS,CARS2,CDKAL1,CDKN2A,CLNS1A,CLP1,DARS,DARS2,DCAF13,DDX20,DDX47,DDX51,DDX56,DEDD2,DGCR8,DICER1,DIS3,DIS3L,DKC1,DROSHA,EARS2,EEF1E1,EIF4A3,ELAC1,EPRS,ERI1,EXOSC1,EXOSC10,EXOSC2,EXOSC3,EXOSC4,EXOSC5,EXOSC6,EXOSC7,EXOSC8,EXOSC9,FARS2,FBL,FCF1,FDXACB1,FTSJ1,FTSJ2,FTSJ3,GAR1,GARS,GATC,GEMIN5,GEMIN6,GEMIN7,GTPBP3,HARS,HARS2,HEATR1,HRAS,…
all	GO:0006629	5	5	lipid metabolic process	2.12111e-13	1.70478e-11	796	0.067555	1099	0.0577115	1.171	AACS,AADAC,AASDH,ABCB4,ABCC3,ABCD1,ABCD3,ABCG1,ABCG8,ABHD4,ABHD5,ACAA1,ACAA2,ACACA,ACACB,ACAD8,ACADL,ACADM,ACADS,ACADSB,ACADVL,ACAT1,ACAT2,ACBD3,ACER2,ACER3,ACLY,ACOT12,ACOT4,ACOT7,ACOT8,ACOX1,ACOX2,ACOX3,ACOXL,ACP6,ACSF2,ACSF3,ACSL1,ACSL3,ACSL4,ACSL5,ACSM2A,ACSM2B,ACSM3,ACSS2,ADH4,ADH5,ADIPOR1,ADIPOR2,ADM,AGK,AGPAT2,AGPAT3,AGPAT5,AGPAT9,AGPS,AGT,AGTR1,AKR1B1,AKR1C1,AKR1C2,AKR1C3,AKR1C4,AKR1D1,AK…
all	GO:0008219	5	5	cell death	2.13366e-13	1.70478e-11	1182	0.100314	1675	0.0879588	1.14	AARS,AATF,AATK,ABL1,ABR,ACAA2,ACER2,ACIN1,ACO2,ACSL5,ACTN1,ACTN2,ACTN3,ACTN4,ACVR1,ACVR1B,ACVR1C,ADAM8,ADAMTSL4,ADAR,ADCK3,ADCY10,ADCYAP1R1,ADD1,ADNP,ADNP2,AFG3L2,AGT,AGTR2,AHI1,AHR,AIFM1,AIFM2,AIFM3,AIMP1,AIMP2,AIPL1,AKR1C3,AKT1,AKT1S1,AKT2,AKTIP,ALDH1A2,ALDOC,ALK,ALKBH1,ALMS1,ALOX15B,ALS2,ALX4,AMBRA1,AMIGO2,ANG,ANGPT1,ANKRD1,ANKRD13C,ANXA1,ANXA4,ANXA5,APAF1,APC,APH1A,APH1B,API5,APIP,APOE,APOH,A…
all	GO:0019219	7	7	regulation of nucleobase-containing compound metabolic process	2.2979e-13	1.82376e-11	2245	0.190529	3265	0.171454	1.111	AATF,ABCG1,ABL1,ABLIM1,ABLIM3,ABT1,ACAD8,ACADVL,ACAP2,ACD,ACR,ACTL6A,ACTR5,ACTR8,ACVR1,ACVR1B,ACVR2A,ACVR2B,ADAM8,ADCYAP1R1,ADD1,ADM,ADORA2B,AEBP2,AFAP1L2,AFF1,AGAP1,AGAP5,AGER,AGFG1,AGFG2,AGRN,AGT,AGTR2,AHCYL1,AHI1,AHR,AHRR,AHSA1,AIPL1,AKAP12,AKAP5,AKIRIN2,AKNA,AKT1,AKT2,ALDH1A1,ALDOB,ALK,ALS2,ALS2CR12,ALX1,ALX4,AMOT,ANKRD1,ANKRD42,ANKRD49,ANP32A,ANXA3,APBB2,APOE,APP,ARAP1,ARAP2,ARFGAP2,ARFGAP3,…
all	GO:0019439	6	6	aromatic compound catabolic process	2.45998e-13	1.93947e-11	576	0.048884	785	0.0412225	1.186	AADAT,ABCC1,ABCD1,ABCD3,ABCE1,ABCG8,ACAP2,ACIN1,ACLY,ACMSD,ADAL,ADSS,AFMID,AGAP1,AGAP5,AGFG1,AGFG2,AGRN,AGXT2,AHSA1,AIFM1,AKT2,ALDH1A1,ALDH1L2,ALDOB,ALS2,ALS2CR12,AMBP,AMDHD1,AMOT,AMPD3,APAF1,APOBEC3F,ARAP1,ARAP2,ARF3,ARF4,ARF5,ARF6,ARFGAP2,ARFGAP3,ARFGEF1,ARFRP1,ARHGAP26,ARHGAP27,ARHGAP29,ARHGAP4,ARHGAP5,ARHGAP9,ARHGEF16,ARHGEF5,ARHGEF7,ARL1,ARL4C,ARL8A,ARL8B,ARRB2,ASAP2,ASAP3,ATL1,ATL3,ATP2A1,A…
all	GO:0071822	6	6	protein complex subunit organization	3.01735e-13	2.36326e-11	723	0.0613596	998	0.0524077	1.171	AARS2,AASS,ABI1,ABI2,ABL2,ACACA,ACACB,ACADL,ACADS,ACAT1,ACOT13,ACTA1,ACTN1,ACTN2,ACTN3,ACTN4,ACTR3,ACTR3C,ADD1,ADD2,ADRM1,AHCTF1,AHR,AIF1,AIFM1,AKR1C1,ALDH5A1,ALDOA,ALDOB,ALDOC,ALMS1,ALOX5AP,AMFR,AMOT,ANG,ANGPT1,ANLN,AP1AR,AP2B1,AP2S1,APC,APCS,APOA1BP,AQP2,AQP4,ARAP1,ARF6,ARFGEF1,ARG1,ARHGEF2,ARHGEF5,ARL6,ARPC1A,ARPC2,ARPC4,ARPC5,ARPC5L,ATF7IP,ATG16L1,ATL1,ATL3,ATPAF1,ATPAF2,ATPIF1,AURKB,AVIL,AXI…
all	GO:0051252	7	8	regulation of RNA metabolic process	4.46705e-13	3.45327e-11	1952	0.165662	2821	0.148138	1.118	AATF,ABCG1,ABL1,ABLIM1,ABLIM3,ABT1,ACAD8,ACTL6A,ACTR5,ACTR8,ACVR1,ACVR1B,ACVR2A,ACVR2B,ADAM8,AEBP2,AFAP1L2,AFF1,AGER,AGRN,AGT,AGTR2,AHCYL1,AHI1,AHR,AHRR,AKIRIN2,AKNA,AKT1,ALK,ALX1,ALX4,ANKRD1,ANKRD42,ANKRD49,ANP32A,ANXA3,APBB2,APP,ARGLU1,ARHGAP22,ARHGEF2,ARID1A,ARID1B,ARID2,ARID3A,ARID3B,ARID4B,ARID5A,ARID5B,ARNT,ARNT2,ARNTL,ARNTL2,ARRB2,ASCC1,ASCC2,ASCC3,ASF1A,ASF1B,ASH1L,ASH2L,ASPH,ASXL1,ATAD2,…
all	GO:0009889	6	6	regulation of biosynthetic process	4.65819e-13	3.57779e-11	2205	0.187134	3215	0.168828	1.108	AATF,ABCF1,ABCG1,ABL1,ABLIM1,ABLIM3,ABT1,ACAD8,ACADL,ACADM,ACADVL,ACD,ACER2,ACR,ACSL3,ACTL6A,ACTR5,ACTR8,ACVR1,ACVR1B,ACVR2A,ACVR2B,ADAM8,ADCYAP1R1,ADM,ADORA2B,AEBP2,AFAP1L2,AFF1,AGER,AGRN,AGT,AGTR2,AGXT2,AHI1,AHR,AHRR,AKAP12,AKAP5,AKIRIN2,AKNA,AKR1C3,AKT1,AKT2,ALK,ALX1,ALX4,AMELX,ANG,ANKRD1,ANKRD13C,ANKRD42,ANKRD49,ANP32A,ANXA1,ANXA3,APBB2,APOA2,APOA4,APOB,APOC1,APOC2,APOC3,APOE,APP,ARFGEF1,ARGL…
all	GO:0031326	7	7	regulation of cellular biosynthetic process	5.89412e-13	4.49805e-11	2188	0.185691	3189	0.167463	1.109	AATF,ABCF1,ABCG1,ABL1,ABLIM1,ABLIM3,ABT1,ACAD8,ACADL,ACADM,ACADVL,ACD,ACER2,ACR,ACSL3,ACTL6A,ACTR5,ACTR8,ACVR1,ACVR1B,ACVR2A,ACVR2B,ADAM8,ADCYAP1R1,ADM,ADORA2B,AEBP2,AFAP1L2,AFF1,AGER,AGRN,AGT,AGTR2,AGXT2,AHI1,AHR,AHRR,AKAP12,AKAP5,AKIRIN2,AKNA,AKR1C3,AKT1,AKT2,ALK,ALX1,ALX4,ANG,ANKRD1,ANKRD42,ANKRD49,ANP32A,ANXA1,ANXA3,APBB2,APOA2,APOA4,APOC1,APOC2,APOC3,APOE,APP,ARFGEF1,ARGLU1,ARHGAP22,ARHGEF2,…
all	GO:0044270	6	6	cellular nitrogen compound catabolic process	6.99158e-13	5.26802e-11	573	0.0486294	783	0.0411175	1.183	AADAT,ABCC1,ABCD1,ABCD3,ABCE1,ABCG8,ACADL,ACAP2,ACIN1,ACLY,ACMSD,ADAL,ADSS,AFMID,AGAP1,AGAP5,AGFG1,AGFG2,AGRN,AGXT2,AHSA1,AIFM1,AKT2,ALDH1A1,ALDH1L2,ALDOB,ALS2,ALS2CR12,AMBP,AMDHD1,AMOT,AMPD3,APAF1,APOBEC3F,ARAP1,ARAP2,ARF3,ARF4,ARF5,ARF6,ARFGAP2,ARFGAP3,ARFGEF1,ARFRP1,ARHGAP26,ARHGAP27,ARHGAP29,ARHGAP4,ARHGAP5,ARHGAP9,ARHGEF16,ARHGEF5,ARHGEF7,ARL1,ARL4C,ARL8A,ARL8B,ARRB2,ASAP2,ASAP3,ATL1,ATL3,AT…
all	GO:0000086	6	6	G2/M transition of mitotic cell cycle	7.68454e-13	5.75374e-11	126	0.0106934	140	0.00735178	1.455	ABCB1,ACTR1A,AKAP9,ALMS1,ANAPC10,ANAPC4,ANAPC5,ARPP19,AZI1,BACH1,BCL2L1,BIRC5,BRD4,CCNA2,CCNB1,CCNB2,CCNB3,CCNG1,CCNH,CCNY,CDC25A,CDC25B,CDC25C,CDC45,CDC6,CDK1,CDK14,CDK2,CDK5RAP2,CDK7,CDKN1A,CDKN2A,CDKN2B,CDT1,CENPF,CENPJ,CEP135,CEP152,CEP164,CEP192,CEP250,CEP290,CEP57,CEP63,CEP70,CEP72,CEP76,CEP78,CETN2,CHEK1,CHEK2,CKAP5,CLSPN,CSNK1D,CSNK1E,DCTN1,DCTN3,DDX11,DNA2,DNM2,DYNC1H1,DYNC1I2,DYNLL1,ENS…
all	GO:0016567	10	11	protein ubiquitination	8.09236e-13	6.02122e-11	402	0.0341169	520	0.0273066	1.249	AIMP2,AKT1,AMFR,ANAPC10,ANAPC11,ANAPC13,ANAPC16,ANAPC4,ANAPC5,ANAPC7,ANGPT1,APITD1,ARIH1,ARIH2,ARRB2,ASB13,ASB15,ASB16,ASB6,ASB7,ASB8,ASB9,ATG3,ATG5,AXIN1,BAG5,BARD1,BCL10,BCOR,BIRC2,BIRC6,BIRC7,BLMH,BRCA1,BTBD1,BTRC,BUB1B,BUB3,CAND1,CAV1,CBL,CBLL1,CBX8,CCDC23,CCNB1,CCNB1IP1,CCNF,CDC14B,CDC16,CDC20,CDC23,CDC26,CDC27,CDC34,CDC73,CDCA3,CDK1,CDK2,CDK5,CDKN2A,CHFR,CISH,CLU,CNOT4,COMMD1,CRBN,CTR9,CUL1…
all	GO:0046700	6	6	heterocycle catabolic process	8.21152e-13	6.07193e-11	572	0.0485445	782	0.041065	1.182	AADAT,ABCC1,ABCD1,ABCD3,ABCE1,ABCG8,ACAP2,ACIN1,ACLY,ACMSD,ADAL,ADSS,AFMID,AGAP1,AGAP5,AGFG1,AGFG2,AGRN,AGXT2,AHSA1,AIFM1,AKT2,ALDH1A1,ALDH1L2,ALDH4A1,ALDOB,ALS2,ALS2CR12,AMBP,AMDHD1,AMOT,AMPD3,APAF1,APOBEC3F,ARAP1,ARAP2,ARF3,ARF4,ARF5,ARF6,ARFGAP2,ARFGAP3,ARFGEF1,ARFRP1,ARHGAP26,ARHGAP27,ARHGAP29,ARHGAP4,ARHGAP5,ARHGAP9,ARHGEF16,ARHGEF5,ARHGEF7,ARL1,ARL4C,ARL8A,ARL8B,ARRB2,ASAP2,ASAP3,ATL1,ATL3,…
all	GO:0006402	8	10	mRNA catabolic process	9.34439e-13	6.86697e-11	143	0.0121361	173	0.0090847	1.336	BTG2,CASC3,CCRN4L,CNOT1,CNOT10,CNOT4,CNOT6,CNOT6L,CNOT8,DCP1A,DCP1B,DCP2,DDX6,DIS3,EDC3,EIF3E,EIF4A1,EIF4A2,EIF4A3,EIF4B,EIF4E,EIF4G1,ETF1,EXOSC1,EXOSC10,EXOSC2,EXOSC3,EXOSC4,EXOSC5,EXOSC6,EXOSC7,EXOSC8,EXOSC9,GSPT1,GTPBP1,HSPA1B,LSM1,LSM2,LSM3,LSM4,LSM5,LSM6,LSM7,MAGOH,MLH1,MTPAP,NCBP1,NCBP2,NUDT16,PABPC1,PAIP1,PAN2,PAN3,PAPD4,PAPD5,PARN,PATL1,PNPT1,PPP2CA,PPP2R1A,PPP2R2A,RBM8A,RC3H1,RNH1,RNPS1,…
all	GO:0006605	5	8	protein targeting	9.56275e-13	6.98433e-11	355	0.0301282	465	0.0244184	1.234	ADAR,AGT,AGTR2,AGXT,AIP,AKAP12,AKAP5,AKAP6,AKR1C3,AKT1,AKT2,ANK1,ANK2,ANK3,AP1M2,AP3B1,AP3M1,ARL6,ARL6IP1,ARNTL,ATG3,ATG4C,AXIN1,AXIN2,BAMBI,BCL3,BCL6,BID,BMP4,BMP7,BMPR1A,C11orf73,C1QTNF3,CACNB1,CBLB,CD36,CDC37,CDH1,CDK1,CDK5,CDK5R1,CDKN1A,CEP57,CHCHD4,CREB3,CSF3,CYLD,DAB2,DAB2IP,DAG1,DDOST,DDX58,DMAP1,DNAJC19,DYRK2,ECT2,EGF,EGFR,EMD,ERBB2IP,F2R,FBXW11,FGF2,FLNA,FUT10,FZD1,FZD7,G3BP2,GCC1,GCC2,G…
all	GO:0012501	6	6	programmed cell death	9.79365e-13	7.10935e-11	1068	0.0906391	1512	0.0793993	1.142	AARS,AATF,AATK,ABL1,ABR,ACAA2,ACER2,ACIN1,ACSL5,ACTN1,ACTN2,ACTN3,ACTN4,ACVR1,ACVR1B,ACVR1C,ADAM8,ADAMTSL4,ADAR,ADCY10,ADD1,ADNP,AGT,AGTR2,AHI1,AHR,AIFM1,AIFM2,AIFM3,AIMP1,AIMP2,AIPL1,AKR1C3,AKT1,AKT1S1,AKT2,AKTIP,ALDH1A2,ALDOC,ALK,ALKBH1,ALMS1,ALOX15B,ALX4,AMBRA1,AMIGO2,ANGPT1,ANKRD1,ANKRD13C,ANXA1,ANXA4,ANXA5,APAF1,APC,APH1A,APH1B,API5,APIP,APOE,APOH,APP,APPL1,AQP1,AQP2,ARF6,ARHGAP4,ARHGDIA,ARH…
all	GO:0006915	7	7	apoptotic process	1.0437e-12	7.53044e-11	1059	0.0898752	1499	0.0787166	1.142	AARS,AATF,AATK,ABL1,ABR,ACAA2,ACER2,ACIN1,ACSL5,ACTN1,ACTN2,ACTN3,ACTN4,ACVR1,ACVR1B,ACVR1C,ADAM8,ADAMTSL4,ADAR,ADCY10,ADD1,ADNP,AGT,AGTR2,AHI1,AHR,AIFM1,AIFM2,AIFM3,AIMP1,AIMP2,AIPL1,AKR1C3,AKT1,AKT1S1,AKT2,AKTIP,ALDH1A2,ALDOC,ALK,ALKBH1,ALMS1,ALOX15B,ALX4,AMBRA1,AMIGO2,ANGPT1,ANKRD1,ANKRD13C,ANXA1,ANXA4,ANXA5,APAF1,APC,APH1A,APH1B,API5,APIP,APOE,APOH,APP,APPL1,AQP1,AQP2,ARF6,ARHGAP4,ARHGDIA,ARH…
all	GO:0007005	6	6	mitochondrion organization	1.05326e-12	7.55363e-11	180	0.0152762	216	0.0113428	1.347	AARS2,AFG3L2,AGTPBP1,AIFM1,AIFM2,AIP,AKT1,ATG3,ATP2A1,ATP7A,AVP,BAD,BAK1,BAX,BBC3,BCL2L1,BCL2L11,BCS1L,BHLHA15,BID,BIK,BMF,BNIP3,BNIP3L,C10orf2,C1QBP,CASP3,CASP7,CAV2,CDKN2A,CEBPA,CHCHD3,CHCHD4,CHCHD6,CLN8,CLU,CNP,COL4A3BP,COX10,COX18,CXADR,DAP3,DARS2,DHODH,DNA2,DNAJA3,DNAJC19,DNM1L,EARS2,EPAS1,FAM162A,FANCG,FLCN,FXN,GATC,GDAP1,GFER,GFM1,GFM2,GGCT,GOLPH3,GPX1,GRPEL1,GRPEL2,HGF,HK2,HMGCL,HSP90AA1,…
all	GO:0000956	9	11	nuclear-transcribed mRNA catabolic process	1.39343e-12	9.93339e-11	135	0.0114572	163	0.00855958	1.339	BTG2,CASC3,CCRN4L,CNOT1,CNOT10,CNOT4,CNOT6,CNOT6L,CNOT8,DCP1A,DCP1B,DCP2,DDX6,DIS3,EDC3,EIF3E,EIF4A1,EIF4A2,EIF4A3,EIF4B,EIF4E,EIF4G1,ETF1,EXOSC1,EXOSC10,EXOSC2,EXOSC3,EXOSC4,EXOSC5,EXOSC6,EXOSC7,EXOSC8,EXOSC9,GSPT1,LSM1,LSM2,LSM3,LSM4,LSM5,LSM6,LSM7,MAGOH,MLH1,MTPAP,NCBP1,NCBP2,PABPC1,PAIP1,PAN2,PAN3,PAPD4,PAPD5,PARN,PATL1,PPP2CA,PPP2R1A,PPP2R2A,RBM8A,RC3H1,RNPS1,RPL10,RPL10A,RPL11,RPL12,RPL13,R…
all	GO:0048522	6	6	positive regulation of cellular process	1.8259e-12	1.29389e-10	2077	0.176271	3044	0.159849	1.103	AACS,AADAC,AAK1,AAMP,AATF,ABCF1,ABHD5,ABI3BP,ABL1,ABL2,ABLIM1,ABLIM3,ABR,ACACA,ACACB,ACADVL,ACE2,ACER2,ACER3,ACIN1,ACLY,ACR,ACSL1,ACSL3,ACSL4,ACTN4,ACTR3,ACVR1,ACVR1B,ACVR2A,ACVR2B,ADAM10,ADAM8,ADAM9,ADAMTS9,ADAMTSL4,ADAR,ADARB1,ADCY10,ADCY3,ADCY6,ADCY9,ADCYAP1R1,ADD1,ADK,ADM,ADNP2,ADORA2B,ADRA2C,ADRBK1,AFAP1L2,AGGF1,AGPAT2,AGRN,AGT,AGTR1,AGTR2,AGXT2,AHI1,AHR,AHRR,AHSG,AIF1,AIFM2,AIFM3,AIMP2,AKAP…
all	GO:0034622	7	7	cellular macromolecular complex assembly	1.91584e-12	1.34959e-10	384	0.0325893	508	0.0266765	1.222	AARS2,ACTR3,ACTR3C,ADD1,ADD2,ADRM1,AHCTF1,AHR,AIF1,AIFM1,ALDOB,ANG,ANGPT1,ANLN,AP2B1,AP2S1,APC,APCS,ARF6,ARFGEF1,ARL6,ARPC1A,ARPC2,ARPC4,ARPC5,ARPC5L,ASF1A,ASF1B,ATF7IP,ATPAF2,ATXN2,ATXN2L,AURKB,AVIL,AXIN1,BAG4,BAIAP2L1,BBS10,BCS1L,BICD1,BMS1,BRD2,C1QBP,C9orf24,CADPS2,CAND1,CAPG,CAPZA1,CAPZA2,CAPZB,CASC5,CCL26,CCRN4L,CCT2,CCT6B,CD2BP2,CD3E,CDC42EP5,CDKN1B,CELF1,CENPA,CENPE,CENPF,CENPI,CENPJ,CENPK…
all	GO:0048193	5	6	Golgi vesicle transport	1.95683e-12	1.37036e-10	151	0.0128151	173	0.0090847	1.411	ACSL3,ANK1,ANK3,AP1B1,AP1G1,AP1M2,AP1S1,AP1S2,AP1S3,AP2A1,ARCN1,ARFGEF2,ARFRP1,ARL1,BBS1,BET1,BLOC1S1,BLOC1S3,BLZF1,CLINT1,CLTA,CLTC,CNST,COG1,COG2,COG3,COG4,COG5,COG6,COG7,COPA,COPB1,COPB2,COPE,COPG2,CREB3L2,CSK,CUL3,CUX1,DNAJC6,DNM2,DOPEY2,DTNBP1,ERGIC1,EXOC5,FTH1,FTL,GABARAPL2,GBF1,GCC1,GCC2,GOLGA1,GOLGA3,GOLGA4,GOLGA5,GOSR1,GOSR2,HSPA8,HTT,INSIG1,KIF16B,KIF1C,KLHL12,KRT18,LLGL1,LMAN1,LMAN2L,M…
all	GO:0006401	7	9	RNA catabolic process	2.93625e-12	2.04422e-10	162	0.0137486	200	0.0105025	1.309	ABCE1,BTG2,CASC3,CCRN4L,CNOT1,CNOT10,CNOT4,CNOT6,CNOT6L,CNOT8,DCP1A,DCP1B,DCP2,DDX6,DEDD2,DIS3,DIS3L,DNA2,DROSHA,EDC3,EIF3E,EIF4A1,EIF4A2,EIF4A3,EIF4B,EIF4E,EIF4G1,ETF1,EXOSC1,EXOSC10,EXOSC2,EXOSC3,EXOSC4,EXOSC5,EXOSC6,EXOSC7,EXOSC8,EXOSC9,FEN1,GSPT1,GTPBP1,HNRNPD,HSPA1B,ISG20,LIN28B,LSM1,LSM2,LSM3,LSM4,LSM5,LSM6,LSM7,MAGOH,MLH1,MTPAP,NCBP1,NCBP2,NUDT16,PABPC1,PABPC4,PAIP1,PAN2,PAN3,PAPD4,PAPD5,P…
all	GO:0019048	6	6	virus-host interaction	3.87532e-12	2.68231e-10	290	0.0246117	367	0.0192722	1.277	ABCE1,ACE2,ACOT8,ACY3,AMBP,ANKRD17,AP1G2,APOA2,ATF7,ATF7IP,ATP6V0C,ATP6V1H,BAD,BANF1,BAX,BCL2L1,BCL2L11,BECN1,BICD1,BIN1,BNIP3,BNIP3L,BRD4,BTRC,BUB1,C1QBP,C9orf156,CASP8,CAV1,CBX5,CCDC86,CCNT1,CCR2,CCR5,CD4,CD46,CD81,CD86,CD93,CDC25C,CDK13,CEBPA,CENPA,CFLAR,CLDN1,CLEC4M,COPB1,COPS6,CPSF4,CREB1,CREB3,CREBBP,CRTC3,CTBP1,CUL1,CUL2,CUL4A,CUL5,CUL7,CX3CR1,CXADR,CXCR7,DAG1,DAXX,DDX11,DDX3X,DDX58,DERL1,…
all	GO:0031396	9	10	regulation of protein ubiquitination	5.02995e-12	3.46136e-10	150	0.0127302	177	0.00929475	1.37	AIMP2,ANAPC10,ANAPC11,ANAPC4,ANAPC5,ANAPC7,ANGPT1,APITD1,ARRB2,ATG5,AXIN1,BAG5,BCL10,BRCA1,BTRC,BUB1B,BUB3,CAV1,CCDC23,CCNB1,CDC14B,CDC16,CDC20,CDC23,CDC26,CDC27,CDK1,CDK2,CDK5,CDKN2A,CLU,COMMD1,CUL1,DAXX,DNAJA3,DNAJB2,EGF,FANCI,FBXO2,FBXO22,FBXO4,FBXO5,FEM1B,FGFR3,FKBP1A,FZR1,GCLC,GLMN,GTPBP4,HERPUD1,HSPA5,HSPBP1,MAD2L1,MAD2L2,MAPK9,NDFIP1,NDFIP2,NDNL2,NHLRC1,NXN,OTUB1,PAXIP1,PELI1,PIN1,PINK1,PL…
all	GO:0034655	6	7	nucleobase-containing compound catabolic process	8.03213e-12	5.49555e-10	540	0.0458287	740	0.0388594	1.179	ABCC1,ABCD1,ABCD3,ABCE1,ABCG8,ACAP2,ACIN1,ACLY,ADAL,ADSS,AGAP1,AGAP5,AGFG1,AGFG2,AGRN,AGXT2,AHSA1,AIFM1,AKT2,ALDH1A1,ALDOB,ALS2,ALS2CR12,AMOT,AMPD3,APAF1,APOBEC3F,ARAP1,ARAP2,ARF3,ARF4,ARF5,ARF6,ARFGAP2,ARFGAP3,ARFGEF1,ARFRP1,ARHGAP26,ARHGAP27,ARHGAP29,ARHGAP4,ARHGAP5,ARHGAP9,ARHGEF16,ARHGEF5,ARHGEF7,ARL1,ARL4C,ARL8A,ARL8B,ARRB2,ASAP2,ASAP3,ATL1,ATL3,ATP2A1,ATP5B,ATP5D,ATP5F1,ATP5H,ATP5J,ATP5J2,A…
all	GO:0072594	5	5	establishment of protein localization to organelle	9.30586e-12	6.33064e-10	160	0.0135789	200	0.0105025	1.293	AGXT,AIP,AP3B1,AP3M1,ATP9B,BAX,BBC3,BID,CCDC101,CHCHD4,COX18,DDOST,DNAJC19,GCC1,GCC2,GDAP1,GFER,GOLGA1,GOLGA4,GRPEL1,GRPEL2,HSP90AA1,HSPA4,HSPA9,LONP2,LRWD1,MACF1,MAPK9,MFF,MIPEP,MTERFD2,MTX3,NAGPA,NEDD4,OPTN,PAM16,PEX1,PEX10,PEX12,PEX13,PEX14,PEX16,PEX19,PEX2,PEX3,PEX5,PEX6,PEX7,PMAIP1,PMPCA,PMPCB,PPP2R2B,RAB7A,RAB8B,RGPD1,RGPD4,RPL10,RPL10A,RPL11,RPL12,RPL13,RPL13A,RPL14,RPL15,RPL17,RPL18,RPL19…
all	GO:0048518	5	5	positive regulation of biological process	1.03443e-11	6.99709e-10	2263	0.192056	3341	0.175445	1.095	A2M,AACS,AADAC,AAK1,AAMP,AATF,ABCB9,ABCF1,ABCG1,ABHD5,ABI3BP,ABL1,ABL2,ABLIM1,ABLIM3,ABR,ACACA,ACACB,ACADVL,ACE2,ACER2,ACER3,ACIN1,ACLY,ACOX1,ACR,ACSL1,ACSL3,ACSL4,ACTN2,ACTN4,ACTR3,ACVR1,ACVR1B,ACVR2A,ACVR2B,ADAM10,ADAM8,ADAM9,ADAMTS9,ADAMTSL4,ADAR,ADARB1,ADCY10,ADCY3,ADCY6,ADCY9,ADCYAP1R1,ADD1,ADK,ADM,ADNP2,ADORA2B,ADRA2C,ADRBK1,AFAP1L2,AGER,AGGF1,AGPAT2,AGRN,AGT,AGTR1,AGTR2,AGXT2,AHCYL1,AHI1,A…
all	GO:0006281	7	9	DNA repair	1.06199e-11	7.14295e-10	291	0.0246966	370	0.0194297	1.271	ABL1,ACTL6A,ACTR5,ACTR8,ALKBH1,ALKBH2,ALKBH3,APITD1,APLF,APTX,ASCC3,ASF1A,ASTE1,ATR,ATRIP,ATRX,ATXN3,AXIN2,BARD1,BAZ1B,BCCIP,BLM,BRCA1,BRCA2,BRCC3,BRIP1,BTG2,C11orf30,C17orf70,C1orf86,CCNH,CDC14B,CDCA5,CDK1,CDK2,CDK7,CDK9,CDKN2D,CEBPG,CEP164,CETN2,CHAF1A,CHAF1B,CHD1L,CHEK1,CHEK2,CLSPN,CRY1,CSNK1D,CSNK1E,CUL4A,CUL4B,DCLRE1A,DCLRE1B,DCLRE1C,DDX1,DEK,DNA2,DTL,EEPD1,EGFR,EID3,EPC2,ERCC1,ERCC3,ERCC5,E…
all	GO:0006457	7	8	protein folding	1.08908e-11	7.284e-10	174	0.014767	211	0.0110802	1.333	AARS,ACTB,AHSA1,AIP,AIPL1,APCS,APOA2,ATF6,B2M,BAG1,BAG2,BAG3,BAG4,BAG5,CANX,CCT2,CCT5,CCT6A,CCT6B,CCT7,CCT8,CD74,CHCHD4,CHORDC1,CLGN,CLN3,CLPX,CLU,CSNK2A1,DNAJA1,DNAJA2,DNAJA3,DNAJB1,DNAJB11,DNAJB12,DNAJB2,DNAJB4,DNAJB5,DNAJB6,DNAJB8,DNAJB9,DNAJC1,DNAJC10,DNAJC11,DNAJC12,DNAJC14,DNAJC16,DNAJC17,DNAJC19,DNAJC2,DNAJC21,DNAJC22,DNAJC24,DNAJC25,DNAJC27,DNAJC3,DNAJC30,DNAJC4,DNAJC7,DNAJC9,EDEM1,EDEM2,…
all	GO:0033365	7	8	protein localization to organelle	1.23277e-11	8.19896e-10	372	0.0315709	494	0.0259413	1.217	ACD,ADAR,AGT,AGTR2,AGXT,AHI1,AIP,AKR1C3,AKT1,ANK2,ANKRD13C,AP3B1,AP3D1,AP3M1,ARFRP1,ARL1,ARL2BP,ARNTL,ATG9A,ATP9B,AURKB,AXIN1,AXIN2,BAMBI,BANP,BAX,BBC3,BCL3,BCL6,BICD1,BID,BMP4,BMP7,BMPR1A,BUB1B,C11orf73,C1QTNF3,CASC5,CBLB,CCDC101,CD36,CDCA5,CDH1,CDK1,CDKN1A,CENPA,CEP57,CHCHD4,CNGB1,COG3,COG7,COX18,CREB3,CSF3,CTDNEP1,CYLD,DAB2,DAB2IP,DAG1,DDOST,DDX58,DIAPH1,DMAP1,DNAJC19,DVL1,DYRK2,ECT2,EGF,EGFR,…
all	GO:2001141	8	9	regulation of RNA biosynthetic process	1.27426e-11	8.42778e-10	1900	0.161249	2760	0.144935	1.113	AATF,ABCG1,ABL1,ABLIM1,ABLIM3,ABT1,ACAD8,ACTL6A,ACTR5,ACTR8,ACVR1,ACVR1B,ACVR2A,ACVR2B,ADAM8,AEBP2,AFAP1L2,AFF1,AGER,AGRN,AGT,AGTR2,AHI1,AHR,AHRR,AKIRIN2,AKNA,AKT1,ALK,ALX1,ALX4,ANKRD1,ANKRD42,ANKRD49,ANP32A,ANXA3,APBB2,APP,ARGLU1,ARHGAP22,ARHGEF2,ARID1A,ARID1B,ARID2,ARID3A,ARID3B,ARID4B,ARID5A,ARID5B,ARNT,ARNT2,ARNTL,ARNTL2,ARRB2,ASCC1,ASCC2,ASCC3,ASF1A,ASF1B,ASH1L,ASH2L,ASPH,ASXL1,ATAD2,ATF2,AT…
all	GO:0031398	10	11	positive regulation of protein ubiquitination	2.05893e-11	1.35423e-09	114	0.00967496	131	0.00687917	1.406	AIMP2,ANAPC10,ANAPC11,ANAPC4,ANAPC5,ANAPC7,ANGPT1,APITD1,ARRB2,AXIN1,BCL10,BRCA1,BTRC,CCNB1,CDC14B,CDC16,CDC20,CDC23,CDC26,CDC27,CDK1,CLU,COMMD1,CUL1,DNAJA3,DNAJB2,EGF,FANCI,FBXO22,FBXO4,FBXO5,FGFR3,FKBP1A,FZR1,HSPA5,HSPBP1,NDFIP1,NDFIP2,NDNL2,NHLRC1,PAXIP1,PELI1,PIN1,PLK1,PRICKLE1,PSMA1,PSMA2,PSMA3,PSMA4,PSMA5,PSMA6,PSMA7,PSMA8,PSMB1,PSMB10,PSMB2,PSMB3,PSMB4,PSMB5,PSMB6,PSMB7,PSMB8,PSMB9,PSMC1,P…
all	GO:0006413	5	5	translational initiation	2.20687e-11	1.44356e-09	119	0.0100993	145	0.00761435	1.326	ABCF1,COPS5,DAZL,DDX1,DDX3X,EIF1,EIF1AX,EIF2AK1,EIF2AK3,EIF2AK4,EIF2B1,EIF2B2,EIF2B3,EIF2B4,EIF2B5,EIF2S1,EIF2S2,EIF2S3,EIF3B,EIF3D,EIF3E,EIF3F,EIF3G,EIF3H,EIF3I,EIF3K,EIF3L,EIF3M,EIF4A1,EIF4A2,EIF4B,EIF4E,EIF4EBP1,EIF4EBP2,EIF4G1,EIF4G2,EIF4G3,EIF4H,EIF5,EIF5B,FMR1,HSPB1,IMPACT,KHDRBS1,NCBP1,NCBP2,PABPC1,PAIP1,PAIP2,PAIP2B,RARA,RBM4,RPL10,RPL10A,RPL11,RPL12,RPL13,RPL13A,RPL14,RPL15,RPL17,RPL18,R…
all	GO:0006355	8	10	regulation of transcription, DNA-dependent	2.88892e-11	1.87938e-09	1886	0.160061	2742	0.14399	1.112	AATF,ABCG1,ABL1,ABLIM1,ABLIM3,ABT1,ACAD8,ACTL6A,ACTR5,ACTR8,ACVR1,ACVR1B,ACVR2A,ACVR2B,ADAM8,AEBP2,AFAP1L2,AFF1,AGER,AGRN,AGT,AGTR2,AHI1,AHR,AHRR,AKIRIN2,AKNA,AKT1,ALK,ALX1,ALX4,ANKRD1,ANKRD42,ANKRD49,ANP32A,ANXA3,APBB2,APP,ARGLU1,ARHGAP22,ARHGEF2,ARID1A,ARID1B,ARID2,ARID3A,ARID3B,ARID4B,ARID5A,ARID5B,ARNT,ARNT2,ARNTL,ARNTL2,ARRB2,ASCC1,ASCC2,ASCC3,ASF1A,ASF1B,ASH1L,ASH2L,ASPH,ASXL1,ATAD2,ATF2,AT…
all	GO:0042254	6	6	ribosome biogenesis	3.77229e-11	2.44071e-09	123	0.0104388	145	0.00761435	1.371	AATF,BMS1,BYSL,C1D,C1QBP,CDKN2A,DCAF13,DDX3X,DDX47,DDX51,DDX56,DIS3,DKC1,DROSHA,EBNA1BP2,EIF2A,EIF4A3,ERAL1,ERI1,EXOSC1,EXOSC10,EXOSC2,EXOSC3,EXOSC4,EXOSC5,EXOSC6,EXOSC7,EXOSC8,EXOSC9,FBL,FCF1,FTSJ2,FTSJ3,GAR1,GNL1,GNL2,GNL3,GNL3L,GTPBP10,GTPBP4,GTPBP5,HEATR1,IMP3,IMP4,ISG20,ISG20L2,KRR1,LSG1,LSM6,MINA,MPHOSPH10,MPHOSPH6,MRPL10,MRTO4,MTERFD2,MTG1,NHP2,NHP2L1,NIP7,NOL6,NOL8,NOL9,NOLC1,NOP10,NOP14,…
all	GO:0031145	10	12	anaphase-promoting complex-dependent proteasomal ubiquitin-dependent protein catabolic process	3.85028e-11	2.47771e-09	75	0.0063651	82	0.00430604	1.478	ANAPC10,ANAPC11,ANAPC4,ANAPC5,ANAPC7,AURKA,AURKB,BTRC,BUB1B,BUB3,CCNB1,CDC16,CDC20,CDC23,CDC26,CDC27,CDK1,CDK2,CUL1,FBXO5,FZR1,MAD2L1,MAD2L2,PLK1,PSMA1,PSMA2,PSMA3,PSMA4,PSMA5,PSMA6,PSMA7,PSMA8,PSMB1,PSMB10,PSMB2,PSMB3,PSMB4,PSMB5,PSMB6,PSMB7,PSMB8,PSMB9,PSMC1,PSMC2,PSMC3,PSMC4,PSMC5,PSMC6,PSMD1,PSMD10,PSMD11,PSMD12,PSMD13,PSMD14,PSMD2,PSMD3,PSMD4,PSMD5,PSMD6,PSMD7,PSMD8,PSMD9,PSME2,PSME3,PSME4,P…
all	GO:0055114	5	5	oxidation-reduction process	5.4024e-11	3.45782e-09	396	0.0336077	535	0.0280943	1.196	ABCC8,ABCD1,ABCD3,ACAA1,ACACA,ACACB,ACADL,ACADM,ACADS,ACADVL,ACLY,ACO2,ACOT8,ACOX1,ACOX2,ACOX3,ACOXL,ACSL1,ACSS2,ADCY3,ADCY6,ADCY9,ADH1B,ADH1C,ADH4,ADH5,ADH6,ADIPOR1,ADIPOR2,ADRA2C,AGL,AIFM3,AKAP5,AKR1C1,AKR1C2,AKR1C3,AKR1D1,AKT1,AKT2,ALDH1A1,ALDH2,ALDH3A2,ALDH3B1,ALDH5A1,ALDH9A1,ALDOB,ALKBH1,ALKBH2,ALKBH3,ALKBH5,AMACR,APOA2,APOA4,APOM,ATP5B,ATP5D,ATP5F1,ATP5G1,ATP5H,ATP5J,ATP5J2,ATP5L,BCO2,BDH2,…
all	GO:0035966	5	6	response to topologically incorrect protein	5.70823e-11	3.63404e-09	119	0.0100993	136	0.00714173	1.414	AARS,ACADVL,ADD1,AMFR,ASNS,ATF3,ATF4,ATF6,ATF6B,ATP6V0D1,ATXN3,BAK1,BAX,C19orf10,CCND1,CLU,CREB3,CREB3L1,CREB3L2,CREB3L3,CREB3L4,CTDSP2,CTH,CUL7,CXXC1,DCTN1,DDIT3,DDX11,DERL1,DERL3,DNAJA1,DNAJB1,DNAJB11,DNAJB2,DNAJB4,DNAJB5,DNAJB6,DNAJB9,DNAJC3,DNAJC4,EDEM1,EDEM2,EDEM3,EIF2AK2,EIF2AK3,EIF2AK4,EIF2S1,ERO1L,ERP44,EXTL3,F12,FAF2,FBXO6,FKBP14,GFPT1,GOSR2,GSK3A,HDAC6,HDGF,HERPUD1,HERPUD2,HSP90AA1,HSP9…
all	GO:0044282	6	6	small molecule catabolic process	5.79191e-11	3.64829e-09	200	0.0169736	247	0.0129706	1.309	AADAT,AASS,ABAT,ABCD1,ABCD3,ABHD10,ACAA1,ACAD8,ACADL,ACADM,ACADS,ACADSB,ACADVL,ACAT1,ACMSD,ACOT4,ACOT7,ACOT8,ACOX1,ACOX2,ACOX3,ACOXL,ACSF3,ADH4,ADH5,AFMID,AGXT,AGXT2,AKR1A1,AKR1C3,AKR1D1,AKT1,AKT2,ALDH1B1,ALDH1L2,ALDH2,ALDH3B1,ALDH4A1,ALDH5A1,ALDH6A1,ALDH7A1,AMACR,AMDHD1,AMDHD2,AMT,APOC1,APOE,ARG1,ASL,ASPA,ASRGL1,BCAT1,BCAT2,BCKDHA,BCKDHB,BCKDK,BDH1,BDH2,CBS,CCBL1,CCBL2,CDO1,CNR1,COMT,CPS1,CPT1A,…
all	GO:0044712	5	5	single-organism catabolic process	5.79191e-11	3.64829e-09	200	0.0169736	247	0.0129706	1.309	AADAT,AASS,ABAT,ABCD1,ABCD3,ABHD10,ACAA1,ACAD8,ACADL,ACADM,ACADS,ACADSB,ACADVL,ACAT1,ACMSD,ACOT4,ACOT7,ACOT8,ACOX1,ACOX2,ACOX3,ACOXL,ACSF3,ADH4,ADH5,AFMID,AGXT,AGXT2,AKR1A1,AKR1C3,AKR1D1,AKT1,AKT2,ALDH1B1,ALDH1L2,ALDH2,ALDH3B1,ALDH4A1,ALDH5A1,ALDH6A1,ALDH7A1,AMACR,AMDHD1,AMDHD2,AMT,APOC1,APOE,ARG1,ASL,ASPA,ASRGL1,BCAT1,BCAT2,BCKDHA,BCKDHB,BCKDK,BDH1,BDH2,CBS,CCBL1,CCBL2,CDO1,CNR1,COMT,CPS1,CPT1A,…
all	GO:0019637	5	6	organophosphate metabolic process	5.91522e-11	3.70635e-09	823	0.0698464	1155	0.0606522	1.152	ABCC1,ABCD1,ABCD3,ABCG8,ABHD5,ACACA,ACACB,ACAP2,ACER2,ACER3,ACIN1,ACLY,ACR,ACSL3,ADAL,ADCY10,ADCY6,ADCYAP1R1,ADK,ADM,ADORA2B,ADSS,ADSSL1,AGAP1,AGAP5,AGFG1,AGFG2,AGPAT2,AGPAT3,AGPAT5,AGPAT9,AGRN,AHSA1,AIPL1,AK1,AK2,AK3,AK4,AK5,AKAP12,AKAP5,AKT2,ALDH1A1,ALDH5A1,ALDOA,ALDOB,ALDOC,ALG9,ALS2,ALS2CR12,AMOT,AMPD1,AMPD2,AMPD3,ANGPTL3,APOA2,APOA4,APOC1,APOC2,APOE,AQP1,ARAP1,ARAP2,ARF3,ARF4,ARF5,ARF6,ARFGA…
all	GO:0007093	8	10	mitotic cell cycle checkpoint	6.52346e-11	4.06607e-09	117	0.00992956	136	0.00714173	1.39	ANAPC10,ANAPC11,ANAPC4,ANAPC5,ANAPC7,APC,BCL2L1,BUB1,BUB1B,BUB3,CASP2,CCNA2,CCNB1,CCND1,CCNG1,CDC16,CDC20,CDC23,CDC26,CDC27,CDK1,CDK2,CDKN1A,CDKN1B,CDKN2B,CENPF,CHFR,CLSPN,CSNK2A1,CSNK2A2,DGKZ,DLG1,DYNC1LI1,FBXO31,FOXO4,GTSE1,HMGA2,HRAS,HUS1,KNTC1,MAD1L1,MAD2L1,MAD2L2,MDM2,NAE1,NBN,PCID2,PLK2,PLK3,PML,PPP2R5C,PRCC,PSMA1,PSMA2,PSMA3,PSMA4,PSMA5,PSMA6,PSMA7,PSMA8,PSMB1,PSMB10,PSMB2,PSMB3,PSMB4,PSMB…
all	GO:0016054	6	7	organic acid catabolic process	6.91517e-11	4.26555e-09	157	0.0133243	188	0.00987239	1.35	AADAT,AASS,ABAT,ABCD1,ABCD3,ABHD10,ACAA1,ACAD8,ACADL,ACADM,ACADS,ACADSB,ACADVL,ACAT1,ACMSD,ACOT4,ACOT7,ACOT8,ACOX1,ACOX2,ACOX3,ACOXL,ACSF3,AFMID,AGXT,AGXT2,AKR1A1,AKR1D1,AKT1,AKT2,ALDH1L2,ALDH4A1,ALDH5A1,ALDH6A1,ALDH7A1,AMACR,AMDHD1,AMDHD2,AMT,ARG1,ASL,ASPA,ASRGL1,BCAT1,BCAT2,BCKDHA,BCKDHB,BCKDK,BDH2,CBS,CCBL1,CCBL2,CDO1,CNR1,CPS1,CPT1A,CPT1C,CRAT,CROT,CSAD,CTH,CYP26A1,CYP26B1,CYP39A1,CYP4A11,CYP…
all	GO:0046395	6	9	carboxylic acid catabolic process	6.91517e-11	4.26555e-09	157	0.0133243	188	0.00987239	1.35	AADAT,AASS,ABAT,ABCD1,ABCD3,ABHD10,ACAA1,ACAD8,ACADL,ACADM,ACADS,ACADSB,ACADVL,ACAT1,ACMSD,ACOT4,ACOT7,ACOT8,ACOX1,ACOX2,ACOX3,ACOXL,ACSF3,AFMID,AGXT,AGXT2,AKR1A1,AKR1D1,AKT1,AKT2,ALDH1L2,ALDH4A1,ALDH5A1,ALDH6A1,ALDH7A1,AMACR,AMDHD1,AMDHD2,AMT,ARG1,ASL,ASPA,ASRGL1,BCAT1,BCAT2,BCKDHA,BCKDHB,BCKDK,BDH2,CBS,CCBL1,CCBL2,CDO1,CNR1,CPS1,CPT1A,CPT1C,CRAT,CROT,CSAD,CTH,CYP26A1,CYP26B1,CYP39A1,CYP4A11,CYP…
all	GO:0051701	5	5	interaction with host	9.15976e-11	5.62098e-09	313	0.0265637	406	0.0213202	1.246	ABCE1,ACE2,ACOT8,ACY3,AMBP,ANKRD17,AP1G2,APOA2,ATF7,ATF7IP,ATP6V0A1,ATP6V0A2,ATP6V0B,ATP6V0C,ATP6V0D1,ATP6V0E1,ATP6V0E2,ATP6V1A,ATP6V1B2,ATP6V1C1,ATP6V1C2,ATP6V1D,ATP6V1E1,ATP6V1E2,ATP6V1F,ATP6V1G1,ATP6V1H,BAD,BANF1,BAX,BCL2L1,BCL2L11,BECN1,BICD1,BIN1,BNIP3,BNIP3L,BRD4,BTRC,BUB1,C1QBP,C9orf156,CASP8,CAV1,CBX5,CCDC86,CCNT1,CCR2,CCR5,CD4,CD46,CD81,CD86,CD93,CDC25C,CDK13,CEBPA,CENPA,CFLAR,CLDN1,CLEC…
all	GO:0031400	9	10	negative regulation of protein modification process	1.03115e-10	6.29531e-09	245	0.0207927	311	0.0163315	1.273	ABL1,ACER2,ADAR,ADARB1,AIDA,AKT1,AKT1S1,ANAPC10,ANAPC11,ANAPC4,ANAPC5,ANAPC7,APC,APOE,ARRB2,ATG5,BAG5,BAK1,BAX,BCOR,BMP4,BMP7,BRCA1,BUB1B,BUB3,CAPN3,CASP3,CAV1,CCDC23,CCNB1,CDC16,CDC20,CDC23,CDC26,CDC27,CDK5,CDKN1A,CDKN1B,CDKN2A,CHORDC1,CNKSR3,CRIPAK,CTBP1,DAB2IP,DDIT4,DKK1,DMD,DNAJA3,DNAJB2,DNAJC10,DNAJC3,DNMT1,DNMT3B,DUSP1,DUSP10,DUSP16,DUSP19,DUSP22,DUSP3,DUSP4,DUSP5,DUSP6,DUSP9,DVL1,ENPP1,EPH…
all	GO:0034470	8	10	ncRNA processing	1.40248e-10	8.51866e-09	158	0.0134091	193	0.010135	1.323	AARS,ADAT2,ALKBH8,BCDIN3D,C1D,C22orf28,CDKAL1,CDKN2A,CLP1,DCAF13,DDX47,DDX51,DDX56,DGCR8,DICER1,DIS3,DKC1,DROSHA,EIF4A3,ELAC1,ERI1,EXOSC1,EXOSC10,EXOSC2,EXOSC3,EXOSC4,EXOSC5,EXOSC6,EXOSC7,EXOSC8,EXOSC9,FARS2,FBL,FCF1,FDXACB1,FTSJ1,FTSJ2,FTSJ3,GAR1,GTPBP3,HEATR1,HSD17B10,IMP3,IMP4,INTS12,INTS2,INTS3,INTS4,INTS5,INTS6,INTS7,INTS8,INTS9,ISG20,KRR1,LCMT2,LIN28B,LSM6,METTL1,MOCS3,MPHOSPH10,MPHOSPH6,MT…
all	GO:0008610	6	6	lipid biosynthetic process	1.49185e-10	9.01547e-09	404	0.0342867	538	0.0282519	1.214	ABCG1,ABHD5,ACAA2,ACACA,ACACB,ACADL,ACADVL,ACBD3,ACER2,ACER3,ACLY,ACOT8,ACOX2,ACSF3,ACSL1,ACSL3,ACSL4,ACSL5,ACSM3,ACSS2,ADM,AGK,AGPAT2,AGPAT3,AGPAT5,AGPAT9,AGPS,AGT,AKR1B1,AKR1C3,AKR1C4,AKR1D1,AKT1,ALDH1A2,ALDH8A1,ALG1,ALG9,ALOX15B,ALOX5,ALOX5AP,ALOXE3,AMACR,ANG,ANXA1,APOA2,APOA4,APOB,APOC1,APOC2,APOC3,APOE,ARF3,AVP,AVPR1A,AWAT2,B3GNT5,B4GALNT1,BAAT,BMP2,BRCA1,C14orf1,C3,C5orf4,C9orf3,CBR4,CD74,C…
all	GO:0006353	8	10	DNA-dependent transcription, termination	2.08049e-10	1.25092e-08	75	0.0063651	81	0.00425353	1.496	CCNH,CDC40,CDK7,CLP1,CPSF1,CPSF2,CPSF3,CSTF1,CSTF2,CSTF3,DHX38,ERCC3,GTF2H1,GTF2H3,GTF2H4,LSM10,LZTS1,MAGOH,MAZ,MNAT1,MTERF,NCBP1,NCBP2,NUDT21,PABPN1,PAPOLA,PCF11,POLR1A,POLR1B,POLR1C,POLR1D,POLR2E,POLR2F,POLR2K,POLR2L,POLR3A,POLR3B,POLR3C,POLR3D,POLR3E,POLR3F,POLR3G,POLR3GL,POLR3H,POLR3K,PTRF,RBM8A,RNPS1,SETX,SNRPB,SNRPD3,SNRPE,SNRPF,SNRPG,SRRM1,SRSF1,SRSF11,SRSF2,SRSF3,SRSF4,SRSF5,SRSF6,SRSF7,S…
all	GO:0044403	5	5	symbiosis, encompassing mutualism through parasitism	2.27098e-10	1.3518e-08	334	0.0283459	439	0.0230531	1.23	ABCE1,ACE2,ACOT8,ACY3,AMBP,ANKRD17,AP1G2,APOA2,AQP1,ATF7,ATF7IP,ATP6V0A1,ATP6V0A2,ATP6V0B,ATP6V0C,ATP6V0D1,ATP6V0E1,ATP6V0E2,ATP6V1A,ATP6V1B2,ATP6V1C1,ATP6V1C2,ATP6V1D,ATP6V1E1,ATP6V1E2,ATP6V1F,ATP6V1G1,ATP6V1H,BAD,BANF1,BAX,BCL2L1,BCL2L11,BECN1,BICD1,BIN1,BNIP3,BNIP3L,BRD4,BTRC,BUB1,C1QBP,C9orf156,CASP8,CAV1,CBX5,CCDC86,CCNT1,CCR2,CCR5,CD36,CD4,CD46,CD81,CD86,CD93,CDC25C,CDK13,CEBPA,CENPA,CFLAR,…
all	GO:0006354	8	10	DNA-dependent transcription, elongation	2.29704e-10	1.36051e-08	92	0.00780786	103	0.00540881	1.444	ADRM1,AXIN1,BRD4,CCNH,CCNT1,CDC73,CDK7,CDK9,CTR9,DAB2,EAPP,ELL,ELL2,ELP2,ELP3,ELP4,ERCC3,EZH2,GTF2A1,GTF2A2,GTF2B,GTF2E1,GTF2E2,GTF2F1,GTF2F2,GTF2H1,GTF2H3,GTF2H4,HMGN1,HTATSF1,IKBKAP,KIAA1967,LDB1,LEO1,LZTS1,MAP2K1,MNAT1,NCBP1,NCBP2,PAF1,POLR1A,POLR1B,POLR1C,POLR1D,POLR2A,POLR2B,POLR2C,POLR2D,POLR2E,POLR2F,POLR2G,POLR2I,POLR2J,POLR2K,POLR2L,POLR3A,POLR3B,POLR3C,POLR3D,POLR3E,POLR3F,POLR3G,POLR3G…
all	GO:0051439	6	12	regulation of ubiquitin-protein ligase activity involved in mitotic cell cycle	2.73587e-10	1.6124e-08	71	0.00602563	78	0.00409599	1.471	ANAPC10,ANAPC11,ANAPC4,ANAPC5,ANAPC7,BTRC,BUB1B,BUB3,CCNB1,CDC16,CDC20,CDC23,CDC26,CDC27,CDK1,CDK2,CUL1,FBXO5,FZR1,MAD2L1,MAD2L2,PLK1,PSMA1,PSMA2,PSMA3,PSMA4,PSMA5,PSMA6,PSMA7,PSMA8,PSMB1,PSMB10,PSMB2,PSMB3,PSMB4,PSMB5,PSMB6,PSMB7,PSMB8,PSMB9,PSMC1,PSMC2,PSMC3,PSMC4,PSMC5,PSMC6,PSMD1,PSMD10,PSMD11,PSMD12,PSMD13,PSMD14,PSMD2,PSMD3,PSMD4,PSMD5,PSMD6,PSMD7,PSMD8,PSMD9,PSME2,PSME3,PSME4,PTEN,RPS27A,S…
all	GO:0006366	8	11	transcription from RNA polymerase II promoter	2.85165e-10	1.67236e-08	985	0.083595	1397	0.0733603	1.14	AATF,ABL1,ABLIM1,ABLIM3,ABT1,ACTL6A,ACVR1,ACVR1B,ACVR2A,ACVR2B,ADRM1,AFF4,AGRN,AHI1,AHR,AHRR,AKIRIN2,AKT1,ALX1,ALX4,ANKRD1,APP,ARID1A,ARID3A,ARID5A,ARNT,ARNT2,ARNTL,ARNTL2,ARRB2,ASH1L,ASH2L,ASXL1,ATF2,ATF4,ATF5,ATF6,ATF7IP,ATXN1,ATXN7,AURKB,AXIN1,BACH1,BATF3,BCL3,BCL6,BCL9L,BCOR,BEX1,BHLHA15,BHLHE40,BHLHE41,BLOC1S2,BLZF1,BMP2,BMP4,BMP7,BMPR1A,BMPR1B,BMPR2,BNC1,BPTF,BRCA1,BRD2,BRD3,BRD4,BRD7,BRD8,…
all	GO:0050790	5	6	regulation of catalytic activity	3.10843e-10	1.81383e-08	980	0.0831707	1396	0.0733078	1.135	ABHD5,ABL1,ABL2,ACADVL,ACAP2,ACD,ACER2,ACR,ACSL1,ACVR1C,ACVR2A,ACVR2B,ADAM8,ADAM9,ADAR,ADARB1,ADCY3,ADCY6,ADCY9,ADCYAP1R1,ADD1,ADORA2B,ADRA2C,ADRBK1,ADRM1,AFAP1L2,AGAP1,AGAP5,AGFG1,AGFG2,AGRN,AGT,AGTR1,AGTR2,AHSA1,AIDA,AIFM1,AIFM3,AIP,AKIRIN2,AKT1,AKT1S1,AKT2,ALDH1A1,ALDOB,ALK,ALS2,ALS2CR12,AMOT,ANAPC10,ANAPC11,ANAPC4,ANAPC5,ANAPC7,ANG,ANGPT1,ANGPTL3,ANKLE2,APAF1,APBA3,APC,APH1A,APH1B,APLP2,APOA2…
all	GO:0010941	6	6	regulation of cell death	3.12335e-10	1.81383e-08	840	0.0712891	1193	0.0626477	1.138	AARS,AATF,ABL1,ACAA2,ACER2,ACSL5,ACTN1,ACTN2,ACTN3,ACTN4,ACVR1,ACVR1B,ACVR1C,ADAM8,ADAMTSL4,ADAR,ADCY10,ADCYAP1R1,ADNP,ADNP2,AGT,AGTR2,AHI1,AIFM1,AIFM2,AIFM3,AIPL1,AKR1C3,AKT1,AKT1S1,ALDH1A2,ALK,ALKBH1,ALOX15B,ALX4,AMBRA1,AMIGO2,ANGPT1,ANKRD1,ANKRD13C,ANXA1,ANXA4,ANXA5,APAF1,APC,API5,APIP,APOE,APOH,APP,APPL1,AQP1,ARHGDIA,ARHGEF2,ARHGEF7,ARNT2,ARRB2,ASNS,ATAD3A,ATF4,ATF5,ATG5,ATP2A1,ATP7A,ATPIF1,A…
all	GO:0000216	6	6	M/G1 transition of mitotic cell cycle	3.74237e-10	2.16277e-08	72	0.0061105	79	0.00414851	1.473	CDC45,CDC6,CDC7,CDK2,CDT1,DBF4,MCM10,MCM2,MCM3,MCM4,MCM5,MCM6,MCM7,MCM8,ORC1,ORC2,ORC3,ORC4,ORC5,POLA1,POLA2,POLE,POLE2,PRIM1,PRIM2,PSMA1,PSMA2,PSMA3,PSMA4,PSMA5,PSMA6,PSMA7,PSMA8,PSMB1,PSMB10,PSMB2,PSMB3,PSMB4,PSMB5,PSMB6,PSMB7,PSMB8,PSMB9,PSMC1,PSMC2,PSMC3,PSMC4,PSMC5,PSMC6,PSMD1,PSMD10,PSMD11,PSMD12,PSMD13,PSMD14,PSMD2,PSMD3,PSMD4,PSMD5,PSMD6,PSMD7,PSMD8,PSMD9,PSME2,PSME3,PSME4,RPA1,RPA2,RPA3,…
all	GO:0051437	7	13	positive regulation of ubiquitin-protein ligase activity involved in mitotic cell cycle	4.60204e-10	2.6281e-08	66	0.00560129	72	0.00378092	1.481	ANAPC10,ANAPC11,ANAPC4,ANAPC5,ANAPC7,BTRC,CCNB1,CDC16,CDC20,CDC23,CDC26,CDC27,CDK1,CUL1,FBXO5,FZR1,PLK1,PSMA1,PSMA2,PSMA3,PSMA4,PSMA5,PSMA6,PSMA7,PSMA8,PSMB1,PSMB10,PSMB2,PSMB3,PSMB4,PSMB5,PSMB6,PSMB7,PSMB8,PSMB9,PSMC1,PSMC2,PSMC3,PSMC4,PSMC5,PSMC6,PSMD1,PSMD10,PSMD11,PSMD12,PSMD13,PSMD14,PSMD2,PSMD3,PSMD4,PSMD5,PSMD6,PSMD7,PSMD8,PSMD9,PSME2,PSME3,PSME4,PTEN,RPS27A,SKP1,UBA52,UBB,UBE2C,UBE2D1,UBE…
all	GO:0044283	6	6	small molecule biosynthetic process	4.61381e-10	2.6281e-08	333	0.0282611	441	0.0231581	1.22	ABCG1,ACAA2,ACACA,ACACB,ACADL,ACADM,ACADVL,ACAT1,ACER2,ACER3,ACOT8,ACOX2,ACSF3,ACSL3,ACSM3,ADCYAP1R1,ADI1,ADM,AGT,AGTR2,AGXT,AGXT2,AKR1A1,AKR1C3,AKR1C4,AKR1D1,ALDH18A1,ALDH1A2,ALDH4A1,ALDH7A1,ALDH8A1,ALDH9A1,ALOX15B,ALOX5,ALOX5AP,ALOXE3,AMACR,ANXA1,APIP,APOA2,APOA4,APOB,APOC1,APOC2,APOC3,APOE,ASL,ASNS,ASNSD1,ASS1,ATIC,ATP7A,AVP,AVPR1A,AWAT2,BAAT,BBOX1,BCAT1,BCAT2,BDH1,BHMT2,BMP2,BRCA1,C14orf1,C5o…
all	GO:0042981	8	8	regulation of apoptotic process	5.22112e-10	2.94585e-08	811	0.068828	1152	0.0604947	1.138	AARS,AATF,ABL1,ACAA2,ACER2,ACSL5,ACTN1,ACTN2,ACTN3,ACTN4,ACVR1,ACVR1B,ACVR1C,ADAM8,ADAMTSL4,ADAR,ADCY10,ADNP,AGT,AGTR2,AHI1,AIFM1,AIFM2,AIFM3,AIPL1,AKR1C3,AKT1,AKT1S1,ALDH1A2,ALK,ALKBH1,ALOX15B,ALX4,AMBRA1,AMIGO2,ANGPT1,ANKRD1,ANKRD13C,ANXA1,ANXA4,ANXA5,APAF1,APC,API5,APIP,APOE,APOH,APP,APPL1,AQP1,ARHGDIA,ARHGEF2,ARHGEF7,ARNT2,ARRB2,ASNS,ATAD3A,ATF4,ATF5,ATG5,ATP2A1,ATP7A,ATPIF1,AURKB,AVEN,AVP,B4…
all	GO:0044092	5	5	negative regulation of molecular function	5.29588e-10	2.97394e-08	477	0.0404821	654	0.0343433	1.179	ABL1,ACTN2,ADAR,ADARB1,AGT,AIDA,AIP,AKT1,AKT1S1,AMOT,ANAPC10,ANAPC11,ANAPC4,ANAPC5,ANAPC7,ANGPTL3,APBA3,APC,APOA2,APOC1,APOC3,APOE,AQP1,ARFGEF1,ARRB2,ASPH,ATP7A,ATPIF1,AVP,AZIN1,BAG4,BAG5,BAX,BHLHE40,BICD1,BIRC5,BMP4,BMP7,BRMS1,BTRC,BUB1B,BUB3,CALM3,CAND1,CASC5,CASP3,CASQ2,CAST,CAT,CAV1,CCR2,CD2BP2,CD44,CDC16,CDC20,CDC23,CDC26,CDC27,CDKN1A,CDKN1B,CDKN1C,CDKN2A,CDKN2D,CEBPG,CEP192,CHCHD10,CHORDC1,…
all	GO:0043067	7	7	regulation of programmed cell death	5.49726e-10	3.07253e-08	819	0.0695069	1164	0.0611248	1.137	AARS,AATF,ABL1,ACAA2,ACER2,ACSL5,ACTN1,ACTN2,ACTN3,ACTN4,ACVR1,ACVR1B,ACVR1C,ADAM8,ADAMTSL4,ADAR,ADCY10,ADNP,AGT,AGTR2,AHI1,AIFM1,AIFM2,AIFM3,AIPL1,AKR1C3,AKT1,AKT1S1,ALDH1A2,ALK,ALKBH1,ALOX15B,ALX4,AMBRA1,AMIGO2,ANGPT1,ANKRD1,ANKRD13C,ANXA1,ANXA4,ANXA5,APAF1,APC,API5,APIP,APOE,APOH,APP,APPL1,AQP1,ARHGDIA,ARHGEF2,ARHGEF7,ARNT2,ARRB2,ASNS,ATAD3A,ATF4,ATF5,ATG5,ATP2A1,ATP7A,ATPIF1,AURKB,AVEN,AVP,B4…
all	GO:0031397	10	11	negative regulation of protein ubiquitination	5.57953e-10	3.1025e-08	84	0.00712891	95	0.00498871	1.429	ANAPC10,ANAPC11,ANAPC4,ANAPC5,ANAPC7,ARRB2,ATG5,BAG5,BUB1B,BUB3,CAV1,CCDC23,CDC16,CDC20,CDC23,CDC26,CDC27,CDK5,CDKN2A,FBXO5,FZR1,GCLC,GLMN,GTPBP4,MAD2L1,MAD2L2,NXN,OTUB1,PML,PSEN1,PSMA1,PSMA2,PSMA3,PSMA4,PSMA5,PSMA6,PSMA7,PSMB1,PSMB10,PSMB2,PSMB3,PSMB4,PSMB5,PSMB6,PSMB7,PSMB8,PSMB9,PSMC1,PSMC2,PSMC3,PSMC4,PSMC5,PSMC6,PSMD1,PSMD10,PSMD11,PSMD12,PSMD13,PSMD14,PSMD2,PSMD3,PSMD4,PSMD5,PSMD6,PSMD7,PSM…
all	GO:0044711	5	5	single-organism biosynthetic process	5.60301e-10	3.1025e-08	340	0.0288551	452	0.0237358	1.216	ABCG1,ACAA2,ACACA,ACACB,ACADL,ACADM,ACADVL,ACAT1,ACER2,ACER3,ACOT8,ACOX2,ACSF3,ACSL3,ACSM3,ADCYAP1R1,ADI1,ADM,AGT,AGTR2,AGXT,AGXT2,AKR1A1,AKR1C3,AKR1C4,AKR1D1,ALDH18A1,ALDH1A2,ALDH4A1,ALDH7A1,ALDH8A1,ALDH9A1,ALOX15B,ALOX5,ALOX5AP,ALOXE3,AMACR,ANXA1,APIP,APOA2,APOA4,APOB,APOC1,APOC2,APOC3,APOE,ASL,ASNS,ASNSD1,ASS1,ATIC,ATP7A,AVP,AVPR1A,AWAT2,BAAT,BBOX1,BCAT1,BCAT2,BDH1,BDH2,BHMT2,BMP2,BRCA1,C14orf…
all	GO:0051443	8	12	positive regulation of ubiquitin-protein ligase activity	6.07526e-10	3.34842e-08	73	0.00619537	81	0.00425353	1.457	ANAPC10,ANAPC11,ANAPC4,ANAPC5,ANAPC7,AXIN1,BTRC,CCNB1,CDC14B,CDC16,CDC20,CDC23,CDC26,CDC27,CDK1,CUL1,FBXO5,FZR1,PIN1,PLK1,PSMA1,PSMA2,PSMA3,PSMA4,PSMA5,PSMA6,PSMA7,PSMA8,PSMB1,PSMB10,PSMB2,PSMB3,PSMB4,PSMB5,PSMB6,PSMB7,PSMB8,PSMB9,PSMC1,PSMC2,PSMC3,PSMC4,PSMC5,PSMC6,PSMD1,PSMD10,PSMD11,PSMD12,PSMD13,PSMD14,PSMD2,PSMD3,PSMD4,PSMD5,PSMD6,PSMD7,PSMD8,PSMD9,PSME2,PSME3,PSME4,PTEN,RPS27A,SKP1,TOPORS,T…
all	GO:0031399	8	9	regulation of protein modification process	6.7788e-10	3.71897e-08	716	0.0607655	1001	0.0525652	1.156	ABL1,ACADVL,ACER2,ACSL1,ACVR1,ACVR1B,ACVR2A,ACVR2B,ADAM8,ADAM9,ADAR,ADARB1,ADCY3,ADCY6,ADCY9,ADD1,ADORA2B,ADRA2C,AFAP1L2,AGT,AHRR,AIDA,AIMP2,AKT1,AKT1S1,AKT2,AKTIP,ALK,ALS2,ANAPC10,ANAPC11,ANAPC4,ANAPC5,ANAPC7,ANG,ANGPT1,ANKLE2,APC,APITD1,APLP2,APOE,APP,ARFGEF1,ARID5A,ARL2BP,ARNT,ARRB2,ASNS,ATF3,ATF4,ATF6,ATG10,ATG5,ATP6V0D1,AVP,AVPI1,AXIN1,AXIN2,BAG4,BAG5,BAK1,BAX,BCCIP,BCL10,BCOR,BIRC7,BLM,BMP2…
all	GO:0051351	7	8	positive regulation of ligase activity	7.5402e-10	4.11771e-08	76	0.00644997	85	0.00446358	1.445	ANAPC10,ANAPC11,ANAPC4,ANAPC5,ANAPC7,AXIN1,BTRC,CCNB1,CDC14B,CDC16,CDC20,CDC23,CDC26,CDC27,CDK1,CUL1,FBXO5,FZR1,GCLM,NHEJ1,PIN1,PLK1,PSMA1,PSMA2,PSMA3,PSMA4,PSMA5,PSMA6,PSMA7,PSMA8,PSMB1,PSMB10,PSMB2,PSMB3,PSMB4,PSMB5,PSMB6,PSMB7,PSMB8,PSMB9,PSMC1,PSMC2,PSMC3,PSMC4,PSMC5,PSMC6,PSMD1,PSMD10,PSMD11,PSMD12,PSMD13,PSMD14,PSMD2,PSMD3,PSMD4,PSMD5,PSMD6,PSMD7,PSMD8,PSMD9,PSME2,PSME3,PSME4,PTEN,RPS27A,SK…
all	GO:0006986	6	7	response to unfolded protein	7.58458e-10	4.12303e-08	112	0.00950522	129	0.00677414	1.403	AARS,ACADVL,ADD1,AMFR,ASNS,ATF3,ATF4,ATF6,ATF6B,ATP6V0D1,BAK1,BAX,C19orf10,CCND1,CREB3,CREB3L1,CREB3L2,CREB3L3,CREB3L4,CTDSP2,CTH,CUL7,CXXC1,DCTN1,DDIT3,DDX11,DERL1,DERL3,DNAJA1,DNAJB1,DNAJB11,DNAJB2,DNAJB4,DNAJB5,DNAJB6,DNAJB9,DNAJC3,DNAJC4,EDEM1,EDEM2,EDEM3,EIF2AK2,EIF2AK3,EIF2AK4,EIF2S1,ERO1L,ERP44,EXTL3,FAF2,FBXO6,FKBP14,GFPT1,GOSR2,GSK3A,HDGF,HERPUD1,HERPUD2,HSP90AA1,HSP90AB1,HSP90B1,HSPA1B,…
all	GO:0007017	5	5	microtubule-based process	8.95415e-10	4.84542e-08	314	0.0266486	405	0.0212677	1.253	ACTR10,AK7,AP3B1,AP3D1,AP3M1,AP3M2,AP3S1,AP3S2,APC,APP,ARHGAP21,ARHGEF2,ARL3,ATXN3,ATXN7,AURKA,AURKB,AXIN1,BICD1,BICD2,BLOC1S1,BLOC1S2,BLOC1S3,BRCA1,BRCA2,BRSK1,BUB1B,BUB3,CAPN6,CASC5,CCDC88A,CCDC88C,CCNB1,CCNF,CDC42BPA,CDK1,CDK2,CDK5R1,CDK5RAP2,CDKN1B,CENPA,CENPE,CENPJ,CEP120,CEP135,CEP152,CEP192,CEP250,CEP57,CEP57L1,CEP63,CEP68,CEP72,CEP76,CETN2,CETN3,CHD3,CHEK1,CHEK2,CHORDC1,CKAP2,CKAP5,CKS2,C…
all	GO:0043086	6	7	negative regulation of catalytic activity	1.17551e-09	6.33235e-08	371	0.031486	501	0.0263089	1.197	ABL1,ADAR,ADARB1,AGT,AIDA,AIP,AKT1,AKT1S1,AMOT,ANAPC10,ANAPC11,ANAPC4,ANAPC5,ANAPC7,ANGPTL3,APBA3,APC,APOA2,APOC1,APOC3,APOE,AQP1,ARFGEF1,ARRB2,ATP7A,ATPIF1,AVP,AZIN1,BAG4,BAG5,BICD1,BIRC5,BMP4,BMP7,BUB1B,BUB3,CAND1,CASC5,CASP3,CAST,CAV1,CCR2,CD2BP2,CD44,CDC16,CDC20,CDC23,CDC26,CDC27,CDKN1A,CDKN1B,CDKN1C,CDKN2A,CDKN2D,CEP192,CHCHD10,CHORDC1,CLN3,CLN8,CNN3,CNR1,CNST,CRIPAK,CSK,CSNK2A1,CSRNP2,CSRNP…
all	GO:1901565	6	6	organonitrogen compound catabolic process	1.43056e-09	7.67153e-08	516	0.0437919	708	0.037179	1.178	AADAT,AASS,ABAT,ABCC1,ABCD1,ABCD3,ABCG8,ACAD8,ACADSB,ACAP2,ACAT1,ACIN1,ACLY,ACMSD,ADAL,ADAMTS13,ADSS,AFMID,AGAP1,AGAP5,AGFG1,AGFG2,AGRN,AGXT,AGXT2,AHSA1,AKT2,ALDH1A1,ALDH1L2,ALDH4A1,ALDH5A1,ALDH6A1,ALDH7A1,ALDOB,ALS2,ALS2CR12,AMBP,AMDHD1,AMOT,AMPD3,AMT,APOBEC3F,APOC1,ARAP1,ARAP2,ARF3,ARF4,ARF5,ARF6,ARFGAP2,ARFGAP3,ARFGEF1,ARFRP1,ARG1,ARHGAP26,ARHGAP27,ARHGAP29,ARHGAP4,ARHGAP5,ARHGAP9,ARHGEF16,ARH…
all	GO:0006260	7	9	DNA replication	1.62144e-09	8.61754e-08	209	0.0177374	262	0.0137583	1.289	ACD,APITD1,ATR,ATRIP,BAZ1A,BLM,BMP4,BRCA2,C10orf2,CACYBP,CCDC88A,CCNE1,CCNE2,CDAN1,CDC25A,CDC25C,CDC34,CDC45,CDC6,CDC7,CDK1,CDK2,CDK2AP1,CDK9,CDT1,CENPF,CHAF1A,CHAF1B,CHEK1,CHTF18,CHTF8,CIZ1,CLSPN,CST3,CTGF,DBF4,DKC1,DNA2,DNAJA3,DNAJC2,DSCC1,DTL,DUT,E2F7,E2F8,E4F1,EGF,EGFR,ENPP7,EPO,ESCO1,ESCO2,FANCM,FEN1,FHIT,GINS1,GINS2,GINS3,GINS4,GLI1,GLI2,GTPBP4,HMGA1,HRAS,HUS1,ID3,IGF1R,IGHMBP2,ING4,ING5,IN…
all	GO:2000602	8	8	regulation of interphase of mitotic cell cycle	1.62959e-09	8.62235e-08	128	0.0108631	153	0.00803445	1.352	AIF1,APBB2,BCL2L1,BCL6,BID,BRCA2,BRD4,BRD7,CASP2,CCNA2,CCNB3,CCND1,CCNG1,CDC45,CDC6,CDC73,CDK1,CDK2,CDKN1A,CDKN1B,CDKN2A,CDKN2B,CDT1,CENPF,CHMP1A,CLSPN,CRLF3,CUL4A,CUL4B,CYP1A1,DCUN1D3,DDX3X,DGKZ,DLG1,DNA2,E2F7,FBXO31,FHL1,FOXO4,GTSE1,HMGA2,HRAS,HUS1,HYAL1,ID2,ILKAP,ING5,INO80,KANK2,MDM2,MTA3,MYC,NACC2,NAE1,NBN,PAF1,PID1,PKD2,PKIA,PLK3,PML,PPP1R1C,PPP2R5C,PRMT2,PROX1,PSMA1,PSMA2,PSMA3,PSMA4,PSMA5…
all	GO:0019080	6	6	viral genome expression	1.68543e-09	8.83923e-08	114	0.00967496	144	0.00756183	1.279	CCNH,CCNT1,CDK7,CDK9,ELL,ERCC3,GTF2F1,GTF2F2,GTF2H1,GTF2H3,GTF2H4,HMGA2,HPN,IFITM3,INPP5K,JUN,LEF1,MDFIC,MNAT1,NCBP1,NCBP2,PFN1,POLR2A,POLR2B,POLR2C,POLR2D,POLR2E,POLR2F,POLR2G,POLR2I,POLR2J,POLR2K,POLR2L,POU2F3,REST,RPL10,RPL10A,RPL11,RPL12,RPL13,RPL13A,RPL14,RPL15,RPL17,RPL18,RPL19,RPL21,RPL22,RPL23,RPL24,RPL26,RPL26L1,RPL27A,RPL28,RPL29,RPL3,RPL30,RPL31,RPL32,RPL34,RPL35,RPL35A,RPL36,RPL36A,RP…
all	GO:0019083	5	10	viral transcription	1.68543e-09	8.83923e-08	114	0.00967496	144	0.00756183	1.279	CCNH,CCNT1,CDK7,CDK9,ELL,ERCC3,GTF2F1,GTF2F2,GTF2H1,GTF2H3,GTF2H4,HMGA2,HPN,IFITM3,INPP5K,JUN,LEF1,MDFIC,MNAT1,NCBP1,NCBP2,PFN1,POLR2A,POLR2B,POLR2C,POLR2D,POLR2E,POLR2F,POLR2G,POLR2I,POLR2J,POLR2K,POLR2L,POU2F3,REST,RPL10,RPL10A,RPL11,RPL12,RPL13,RPL13A,RPL14,RPL15,RPL17,RPL18,RPL19,RPL21,RPL22,RPL23,RPL24,RPL26,RPL26L1,RPL27A,RPL28,RPL29,RPL3,RPL30,RPL31,RPL32,RPL34,RPL35,RPL35A,RPL36,RPL36A,RP…
all	GO:0006612	6	9	protein targeting to membrane	1.90418e-09	9.94267e-08	117	0.00992956	147	0.00771937	1.286	AKT2,ANK1,ANK2,ANK3,ARL6,ARL6IP1,ATG3,ATG4C,CACNB1,CDK5,CDK5R1,DDOST,ICMT,INPP5K,MACF1,MGEA5,MYL12A,MYO1C,NFASC,NKD2,PACS2,PALM,PARD3,PEX16,PEX19,PEX3,PEX5,PRKCI,PTCH1,RAB8B,RPL10,RPL10A,RPL11,RPL12,RPL13,RPL13A,RPL14,RPL15,RPL17,RPL18,RPL19,RPL21,RPL22,RPL23,RPL24,RPL26,RPL26L1,RPL27A,RPL28,RPL29,RPL3,RPL30,RPL31,RPL32,RPL34,RPL35,RPL35A,RPL36,RPL36A,RPL37,RPL37A,RPL38,RPL39,RPL4,RPL41,RPL5,RPL7…
all	GO:0031570	10	10	DNA integrity checkpoint	2.14568e-09	1.11547e-07	116	0.00984469	137	0.00719424	1.368	ATR,ATRIP,BLM,BRCA1,BRCC3,BRIP1,BRSK1,CASP2,CCNA2,CCND1,CCNG1,CDC14B,CDC45,CDC6,CDK1,CDK2,CDKN1A,CDKN1B,CDT1,CEP63,CHEK1,CHEK2,CLOCK,CLSPN,DGKZ,DNA2,DTL,FAM175A,FBXO31,FBXO6,FEM1B,FOXN3,FOXO4,FZR1,GTSE1,H2AFX,HINFP,HMGA2,HUS1,INTS7,MAPK14,MAPKAPK2,MBD4,MDC1,MDM2,MSH2,NAE1,NBN,NEK6,PLK1,PML,PPP2R5C,PSMA1,PSMA2,PSMA3,PSMA4,PSMA5,PSMA6,PSMA7,PSMA8,PSMB1,PSMB10,PSMB2,PSMB3,PSMB4,PSMB5,PSMB6,PSMB7,PSM…
all	GO:0019058	6	6	viral infectious cycle	2.16193e-09	1.11903e-07	167	0.014173	218	0.0114478	1.238	ADAR,ADARB1,APOBEC3F,BTBD17,CCNH,CCNT1,CD28,CDK7,CDK9,CLEC4M,CPSF4,CTBP1,CTBP2,DDX5,DEK,DICER1,EIF2AK2,ELL,ERCC3,FURIN,GTF2F1,GTF2F2,GTF2H1,GTF2H3,GTF2H4,HMGA2,HPN,HTATSF1,IFIT1,IFITM1,IFITM3,IL8,INPP5K,JUN,KPNA1,KPNB1,LEF1,MAVS,MDFIC,MNAT1,MX1,NCBP1,NCBP2,NFIA,NMT2,NR5A2,OAS1,OAS3,PABPN1,PCSK5,PFN1,PLSCR1,POLR2A,POLR2B,POLR2C,POLR2D,POLR2E,POLR2F,POLR2G,POLR2I,POLR2J,POLR2K,POLR2L,POU2F3,PPIA,PP…
all	GO:0035556	6	7	intracellular signal transduction	2.42325e-09	1.24886e-07	1255	0.106509	1811	0.0951006	1.12	A2M,ABL1,ABR,ADAM8,ADAM9,ADCY10,ADCY3,ADCY6,ADCY9,ADCYAP1R1,ADM,ADORA2B,ADRA2C,AGAP1,AGPAT9,AGT,AGTR1,AGTR2,AIDA,AIF1,AIFM1,AIP,AKAP11,AKAP12,AKAP5,AKAP7,AKR1C2,AKR1C3,AKT1,AKT1S1,AKT2,ALK,ALMS1,ALS2,ALS2CL,AMBP,AMOT,AMOTL1,AMOTL2,ANGPT1,ANK2,ANKRD1,ANP32A,APAF1,APBA3,APBB2,APC,APIP,APOC3,APOE,ARAP1,ARAP2,ARF3,ARF4,ARF5,ARF6,ARFGEF1,ARFGEF2,ARFIP2,ARFRP1,ARHGAP1,ARHGAP11A,ARHGAP12,ARHGAP18,ARHGAP…
all	GO:0051436	7	13	negative regulation of ubiquitin-protein ligase activity involved in mitotic cell cycle	2.60951e-09	1.33906e-07	61	0.00517695	67	0.00351835	1.471	ANAPC10,ANAPC11,ANAPC4,ANAPC5,ANAPC7,BUB1B,BUB3,CDC16,CDC20,CDC23,CDC26,CDC27,FBXO5,FZR1,MAD2L1,MAD2L2,PSMA1,PSMA2,PSMA3,PSMA4,PSMA5,PSMA6,PSMA7,PSMB1,PSMB10,PSMB2,PSMB3,PSMB4,PSMB5,PSMB6,PSMB7,PSMB8,PSMB9,PSMC1,PSMC2,PSMC3,PSMC4,PSMC5,PSMC6,PSMD1,PSMD10,PSMD11,PSMD12,PSMD13,PSMD14,PSMD2,PSMD3,PSMD4,PSMD5,PSMD6,PSMD7,PSMD8,PSMD9,PSME2,PSME3,RPS27A,UBA52,UBB,UBE2C,UBE2D1,UBE2E1
all	GO:0051352	7	8	negative regulation of ligase activity	2.82207e-09	1.43516e-07	65	0.00551642	72	0.00378092	1.459	ANAPC10,ANAPC11,ANAPC4,ANAPC5,ANAPC7,BAG5,BUB1B,BUB3,CDC16,CDC20,CDC23,CDC26,CDC27,CDKN2A,FBXO5,FZR1,MAD2L1,MAD2L2,PSEN1,PSMA1,PSMA2,PSMA3,PSMA4,PSMA5,PSMA6,PSMA7,PSMB1,PSMB10,PSMB2,PSMB3,PSMB4,PSMB5,PSMB6,PSMB7,PSMB8,PSMB9,PSMC1,PSMC2,PSMC3,PSMC4,PSMC5,PSMC6,PSMD1,PSMD10,PSMD11,PSMD12,PSMD13,PSMD14,PSMD2,PSMD3,PSMD4,PSMD5,PSMD6,PSMD7,PSMD8,PSMD9,PSME2,PSME3,RPS27A,SMAD7,UBA52,UBB,UBE2C,UBE2D1,UB…
all	GO:0051444	8	12	negative regulation of ubiquitin-protein ligase activity	2.82207e-09	1.43516e-07	65	0.00551642	72	0.00378092	1.459	ANAPC10,ANAPC11,ANAPC4,ANAPC5,ANAPC7,BAG5,BUB1B,BUB3,CDC16,CDC20,CDC23,CDC26,CDC27,CDKN2A,FBXO5,FZR1,MAD2L1,MAD2L2,PSEN1,PSMA1,PSMA2,PSMA3,PSMA4,PSMA5,PSMA6,PSMA7,PSMB1,PSMB10,PSMB2,PSMB3,PSMB4,PSMB5,PSMB6,PSMB7,PSMB8,PSMB9,PSMC1,PSMC2,PSMC3,PSMC4,PSMC5,PSMC6,PSMD1,PSMD10,PSMD11,PSMD12,PSMD13,PSMD14,PSMD2,PSMD3,PSMD4,PSMD5,PSMD6,PSMD7,PSMD8,PSMD9,PSME2,PSME3,RPS27A,SMAD7,UBA52,UBB,UBE2C,UBE2D1,UB…
all	GO:0051128	6	6	regulation of cellular component organization	2.83294e-09	1.43516e-07	854	0.0724773	1207	0.0633829	1.143	AAK1,ABL1,ABL2,ABR,ABTB2,ACD,ACSL4,ACTN4,ACTR3,ACTR3C,ACVR1B,ADAM10,ADAM9,ADD1,ADD2,ADNP2,AGRN,AGT,AGTR1,AGTR2,AHI1,AHR,AHSG,AKT1,AKT2,ALDOA,ALMS1,AMIGO1,AMOT,ANAPC10,ANAPC11,ANAPC4,ANAPC5,ANAPC7,ANGPT1,ANKRD1,ANXA1,ANXA2,ANXA7,AP1AR,AP2S1,APBB2,APC,APOA2,APOC1,APOC2,APOC3,APOE,APPL1,ARAP1,ARF6,ARFGEF1,ARHGDIA,ARHGEF16,ARHGEF18,ARHGEF2,ARHGEF5,ARID5A,ARPC1A,ARPC2,ARPC4,ARPC5,ARPC5L,ARRB2,ATAD1,AT…
all	GO:0005975	5	5	carbohydrate metabolic process	2.8737e-09	1.44964e-07	546	0.0463379	749	0.039332	1.178	AAAS,ABCC5,ABCC8,ABHD10,ACADM,ACER2,ACLY,ADCYAP1R1,AGL,AGRN,AIMP1,AKR1A1,AKR1B1,AKR7A2,AKT1,AKT2,ALDH1B1,ALDH2,ALDH5A1,ALDOA,ALDOB,ALDOC,ALG1,ALG10B,ALG13,ALG14,ALG2,ALG3,ALG5,ALG6,ALG8,ALG9,AMDHD2,AMY2B,ANGPTL3,ARFGEF1,ARNT,ARPP19,ARSB,ART3,ART5,ATF3,ATF4,B3GALNT1,B3GALT4,B3GALT5,B3GALT6,B3GALTL,B3GAT1,B3GAT3,B3GNT1,B3GNT2,B3GNT3,B3GNT4,B3GNT5,B3GNT6,B3GNT7,B3GNT8,B4GALNT1,B4GALT1,B4GALT2,B4GALT…
all	GO:0016197	5	6	endosomal transport	2.94483e-09	1.47925e-07	113	0.00959009	130	0.00682666	1.405	AKTIP,ALMS1,ALS2,ANKRD27,AP2A1,ARFRP1,ARL1,ARL4C,BET1L,BLOC1S3,CDX2,CHMP2A,CHMP2B,CHMP4A,CHMP4B,CHMP4C,CHMP5,CHMP6,CHMP7,DAB2,DCLK1,DENND2A,DENND3,DOPEY2,DPY30,EEA1,EHD1,EHD4,EPS15,ERC1,FAM109A,FAM160A2,FLNA,GCC2,GOSR1,HMGXB4,HOOK1,HOOK2,HOOK3,HTT,KIAA0196,KIAA1033,KIF16B,LYST,M6PR,MAP2K1,MAP2K2,MAPK1,MAPK3,MGRN1,MON2,MTM1,MTMR2,PICALM,PIK3C3,PIKFYVE,RAB10,RAB11A,RAB11FIP3,RAB12,RAB14,RAB17,RAB35…
all	GO:0051438	7	11	regulation of ubiquitin-protein ligase activity	3.16891e-09	1.58512e-07	83	0.00704405	95	0.00498871	1.412	ANAPC10,ANAPC11,ANAPC4,ANAPC5,ANAPC7,AXIN1,BAG5,BTRC,BUB1B,BUB3,CCNB1,CDC14B,CDC16,CDC20,CDC23,CDC26,CDC27,CDK1,CDK2,CDKN2A,CUL1,FBXO5,FEM1B,FZR1,MAD2L1,MAD2L2,PIN1,PLK1,PSEN1,PSMA1,PSMA2,PSMA3,PSMA4,PSMA5,PSMA6,PSMA7,PSMA8,PSMB1,PSMB10,PSMB2,PSMB3,PSMB4,PSMB5,PSMB6,PSMB7,PSMB8,PSMB9,PSMC1,PSMC2,PSMC3,PSMC4,PSMC5,PSMC6,PSMD1,PSMD10,PSMD11,PSMD12,PSMD13,PSMD14,PSMD2,PSMD3,PSMD4,PSMD5,PSMD6,PSMD7,P…
all	GO:0000184	10	12	nuclear-transcribed mRNA catabolic process, nonsense-mediated decay	3.22543e-09	1.60664e-07	91	0.00772299	112	0.00588143	1.313	CASC3,DCP1A,DCP1B,DCP2,EIF3E,EIF4A3,EIF4G1,ETF1,EXOSC10,GSPT1,MAGOH,NCBP1,NCBP2,PABPC1,PAN2,PAN3,PARN,PPP2CA,PPP2R1A,PPP2R2A,RBM8A,RNPS1,RPL10,RPL10A,RPL11,RPL12,RPL13,RPL13A,RPL14,RPL15,RPL17,RPL18,RPL19,RPL21,RPL22,RPL23,RPL24,RPL26,RPL26L1,RPL27A,RPL28,RPL29,RPL3,RPL30,RPL31,RPL32,RPL34,RPL35,RPL35A,RPL36,RPL36A,RPL37,RPL37A,RPL38,RPL39,RPL4,RPL41,RPL5,RPL7,RPL8,RPL9,RPLP2,RPS10,RPS11,RPS13,RP…
all	GO:0007010	6	6	cytoskeleton organization	3.26415e-09	1.61915e-07	569	0.0482899	777	0.0408024	1.184	ABI1,ABI2,ABL1,ABL2,ABLIM1,ABLIM3,ABR,ACTA1,ACTN1,ACTN2,ACTN3,ACTN4,ACTR3,ACTR3C,ADD1,ADD2,AIF1,AK7,ALDOA,ALMS1,AMOT,ANG,ANK1,ANKRD1,ANLN,ANTXR1,AP1AR,APC,APOE,AQP1,AQP2,ARAP1,ARF6,ARFGEF1,ARFIP2,ARHGAP26,ARHGAP4,ARHGDIB,ARHGEF18,ARHGEF2,ARHGEF5,ARPC1A,ARPC2,ARPC4,ARPC5,ARPC5L,ATP2C1,ATXN3,ATXN7,AURKA,AURKB,AVIL,AXIN1,BAG4,BAIAP2,BAIAP2L1,BAX,BCAR1,BCL6,BCR,BICD1,BICD2,BIN3,BLOC1S2,BRCA1,BRCA2,BR…
all	GO:0051340	6	7	regulation of ligase activity	3.32837e-09	1.64416e-07	86	0.00729865	99	0.00519876	1.404	ANAPC10,ANAPC11,ANAPC4,ANAPC5,ANAPC7,AXIN1,BAG5,BTRC,BUB1B,BUB3,CCNB1,CDC14B,CDC16,CDC20,CDC23,CDC26,CDC27,CDK1,CDK2,CDKN2A,CUL1,FBXO5,FEM1B,FZR1,GCLM,MAD2L1,MAD2L2,NHEJ1,PIN1,PLK1,PSEN1,PSMA1,PSMA2,PSMA3,PSMA4,PSMA5,PSMA6,PSMA7,PSMA8,PSMB1,PSMB10,PSMB2,PSMB3,PSMB4,PSMB5,PSMB6,PSMB7,PSMB8,PSMB9,PSMC1,PSMC2,PSMC3,PSMC4,PSMC5,PSMC6,PSMD1,PSMD10,PSMD11,PSMD12,PSMD13,PSMD14,PSMD2,PSMD3,PSMD4,PSMD5,PS…
all	GO:0006352	8	10	DNA-dependent transcription, initiation	3.38878e-09	1.66708e-07	181	0.0153611	224	0.0117629	1.306	AHR,APITD1,ATF7IP,BCLAF1,BRF1,BRF2,CAND1,CCNH,CCNT1,CDK7,CDK8,CDK9,CDKN2B,CREBBP,CTGF,CTNNBIP1,E2F2,E2F3,E2F5,ERCC3,ESR1,ESRRA,ESRRG,GTF2A1,GTF2A2,GTF2B,GTF2E1,GTF2E2,GTF2F1,GTF2F2,GTF2H1,GTF2H3,GTF2H4,GTF3C4,HEY2,HMGB1,HNF1A,HNF4A,HNF4G,JUNB,KAT2B,MAML2,MAML3,MAPK3,MAZ,MED1,MED10,MED13,MED14,MED16,MED17,MED20,MED23,MED24,MED25,MED27,MED31,MED4,MED6,MED7,MED8,MEN1,MNAT1,MYC,NAT14,NCOR2,NEDD4L,NOT…
all	GO:0006461	7	7	protein complex assembly	3.44244e-09	1.68651e-07	547	0.0464228	757	0.0397521	1.168	AARS2,AASS,ACACA,ACACB,ACADL,ACADS,ACAT1,ACOT13,ACTN2,ACTR3,ACTR3C,ADD1,ADD2,ADRM1,AHCTF1,AHR,AIF1,AIFM1,AKR1C1,ALDH5A1,ALDOA,ALDOB,ALDOC,ALOX5AP,AMFR,ANG,ANGPT1,ANLN,AP2B1,AP2S1,APC,APCS,APOA1BP,AQP4,ARF6,ARFGEF1,ARG1,ARHGEF5,ARL6,ARPC1A,ARPC2,ARPC4,ARPC5,ARPC5L,ATF7IP,ATG16L1,ATL1,ATL3,ATPAF1,ATPAF2,ATPIF1,AURKB,AVIL,AXIN1,BAG4,BAIAP2L1,BAX,BBC3,BBS10,BCL10,BCL2L11,BCLAF1,BCS1L,BID,BIK,BLM,BMF,…
all	GO:0010604	7	7	positive regulation of macromolecule metabolic process	3.52447e-09	1.71962e-07	1265	0.107358	1833	0.0962558	1.115	AATF,ABCF1,ABL1,ABLIM1,ABLIM3,ACADVL,ACSL1,ACVR1,ACVR1B,ACVR2A,ACVR2B,ADAM8,ADAM9,ADCY3,ADCY6,ADCY9,ADD1,ADORA2B,ADRA2C,AFAP1L2,AGRN,AGT,AGTR1,AGTR2,AHI1,AHR,AHRR,AIMP2,AKIRIN2,AKT1,AKT2,AKTIP,ALDH1A2,ALK,ALS2,ALX1,ALX4,AMELX,ANAPC10,ANAPC11,ANAPC4,ANAPC5,ANAPC7,ANG,ANGPT1,ANK2,ANK3,ANKLE2,ANKRD1,ANKRD49,APC,APITD1,APOA2,APOE,APP,ARFGEF1,ARID1A,ARID1B,ARID3A,ARID5A,ARL2BP,ARNT,ARNT2,ARNTL,ARNTL2,…
all	GO:0016053	6	7	organic acid biosynthetic process	3.55703e-09	1.7214e-07	221	0.0187558	284	0.0149136	1.258	ACACA,ACACB,ACADL,ACADM,ACADVL,ACOT8,ACOX2,ACSF3,ACSL3,ACSM3,ADI1,AGT,AGXT,AGXT2,AKR1A1,AKR1C3,AKR1C4,AKR1D1,ALDH18A1,ALDH1A2,ALDH4A1,ALDH7A1,ALDH8A1,ALDH9A1,ALOX15B,ALOX5,ALOX5AP,ALOXE3,AMACR,ANXA1,APIP,APOA4,APOC1,APOC2,APOC3,ASL,ASNS,ASNSD1,ASS1,ATIC,AVP,AVPR1A,AWAT2,BAAT,BBOX1,BCAT1,BCAT2,BHMT2,BRCA1,C5orf4,C9orf3,CBR4,CBS,CCBL1,CD74,CDO1,CHDH,CHST12,CHST14,CKM,CNDP2,CPS1,CSPG5,CTH,CYP1A1,CYP…
[truncated: 375 more rows]

## Sheet: GO terms Cellular Compartment
Cluster	GO ID	MinDepth	MaxDepth	Term Name	P-value	FDR	Cluster Frequency	Cluster Proportion	Overall Frequency	Overall Proportion	FoldChange	Genes
[truncated: 310 more rows]

[truncated: 1 more sheets: GO terms molec. function]
