# Supplementary material for: Establishing normal metabolism and differentiation in hepatocellular carcinoma cells by culturing in adult human serum
Source: Sci Rep. 2018 Aug 3;8:11685. doi: 10.1038/s41598-018-29763-2 (PMC6076254; doi:10.1038/s41598-018-29763-2)
Supplement: Supplementary file 3 — Supplementary data 8 [file 41598_2018_29763_MOESM3_ESM.xls]

## Sheet: p<0.25
Supplemental Data 8. Differentially expressed KEGG pathways (p<0.25)
			Cluster	Total
Day 8			Pathway	Pathway	Fold
Cluster (Day)	KEGG ID	Pathway Name	Genes	Genes	Change	P-Value	FDR	Genes
D8	hsa00980	Metabolism of xenobiotics by cytochrome P450	7	71	3.65471	0.00284521	0.320581	UGT2B11, ADH6, AKR1C1, AKR1C2, UGT2B7, UGT2B15, AKR1C3
D8	hsa00140	Steroid hormone biosynthesis	6	57	3.90202	0.00408383	0.320581	UGT2B11, AKR1C1, AKR1C2, UGT2B7, UGT2B15, AKR1C3
D8	hsa00053	Ascorbate and aldarate metabolism	3	26	4.27721	0.0317944	1	UGT2B11, UGT2B7, UGT2B15
D8	hsa00040	Pentose and glucuronate interconversions	3	32	3.47524	0.053993	1	UGT2B11, UGT2B7, UGT2B15
D8	hsa00500	Starch and sucrose metabolism	4	54	2.74587	0.0569395	1	UGT2B11, UGT2B7, UGT2B15, HKDC1
D8	hsa00830	Retinol metabolism	4	64	2.31682	0.0934388	1	UGT2B11, ADH6, UGT2B7, UGT2B15
D8	hsa00010	Glycolysis / Gluconeogenesis	4	65	2.28118	0.0975833	1	ADH6, LDHB, ACSS2, HKDC1
D8	hsa05219	Bladder cancer	3	42	2.6478	0.10318	1	DAPK1, EGF, THBS1
D8	hsa01040	Biosynthesis of unsaturated fatty acids	2	21	3.5304	0.108783	1	BAAT, FADS2
D8	hsa00860	Porphyrin and chlorophyll metabolism	3	43	2.58622	0.108831	1	UGT2B11, UGT2B7, UGT2B15
D8	hsa00514	Other types of O-glycan biosynthesis	3	46	2.41756	0.126474	1	UGT2B11, UGT2B7, UGT2B15
D8	hsa00524	Butirosin and neomycin biosynthesis	1	5	7.41384	0.12784	1	HKDC1
D8	hsa00982	Drug metabolism - cytochrome P450	4	73	2.03119	0.133672	1	UGT2B11, ADH6, UGT2B7, UGT2B15
D8	hsa00983	Drug metabolism - other enzymes	3	52	2.13861	0.16449	1	UGT2B11, UGT2B7, UGT2B15
D8	hsa05322	Systemic lupus erythematosus	6	138	1.6117	0.168391	1	HIST1H2BD, HLA-DMA, HIST2H2AA4, C7, HIST2H2AA3, HIST1H2BC
D8	hsa00130	Ubiquinone and other terpenoid-quinone biosynthesis	1	7	5.2956	0.174304	1	COQ3
D8	hsa04974	Protein digestion and absorption	4	81	1.83058	0.174367	1	DPP4, ACE2, COL14A1, SLC7A7
D8	hsa00640	Propanoate metabolism	2	32	2.31682	0.213225	1	LDHB, ACSS2
D8	hsa00072	Synthesis and degradation of ketone bodies	1	9	4.1188	0.218307	1	HMGCS2
D8	hsa00430	Taurine and hypotaurine metabolism	1	10	3.70692	0.239427	1	BAAT
D8	hsa05020	Prion diseases	2	36	2.0594	0.253397	1	EGR1, C7
			Cluster	Total
Day 15			Pathway	Pathway	Fold
Cluster (Day)	KEGG ID	Pathway Name	Genes	Genes	Change	P-Value	FDR	Genes
D15	hsa00140	Steroid hormone biosynthesis	11	57	8.18301	6.16378e-08	9.67714e-06	UGT2B11, CYP3A7, CYP3A5, AKR1C1, AKR1C2, HSD3B1, SULT1E1, UGT2B7, UGT2B15, UGT2A3, AKR1C3
D15	hsa00980	Metabolism of xenobiotics by cytochrome P450	11	71	6.56946	6.4515e-07	5.06442e-05	UGT2B11, ADH6, CYP3A7, CYP2B6, CYP3A5, AKR1C1, AKR1C2, UGT2B7, UGT2B15, UGT2A3, AKR1C3
D15	hsa00982	Drug metabolism - cytochrome P450	9	73	5.22775	4.69273e-05	0.00245586	UGT2B11, ADH6, CYP3A7, CYP2B6, CYP3A5, FMO3, UGT2B7, UGT2B15, UGT2A3
D15	hsa00830	Retinol metabolism	8	64	5.30036	0.000113622	0.00445967	UGT2B11, ADH6, CYP3A7, CYP2B6, CYP3A5, UGT2B7, UGT2B15, UGT2A3
D15	hsa00983	Drug metabolism - other enzymes	6	52	4.89264	0.00128817	0.0404486	UGT2B11, CYP3A7, CYP3A5, UGT2B7, UGT2B15, UGT2A3
D15	hsa00053	Ascorbate and aldarate metabolism	4	26	6.52352	0.00295813	0.0774045	UGT2B11, UGT2B7, UGT2B15, UGT2A3
D15	hsa00040	Pentose and glucuronate interconversions	4	32	5.30036	0.00637948	0.143083	UGT2B11, UGT2B7, UGT2B15, UGT2A3
D15	hsa00500	Starch and sucrose metabolism	5	54	3.92619	0.00849646	0.166743	UGT2B11, UGT2B7, UGT2B15, UGT2A3, HKDC1
D15	hsa00860	Porphyrin and chlorophyll metabolism	4	43	3.94445	0.0179457	0.313053	UGT2B11, UGT2B7, UGT2B15, UGT2A3
D15	hsa00514	Other types of O-glycan biosynthesis	4	46	3.68721	0.0224839	0.352997	UGT2B11, UGT2B7, UGT2B15, UGT2A3
D15	hsa00524	Butirosin and neomycin biosynthesis	1	5	8.48058	0.112521	1	HKDC1
D15	hsa04974	Protein digestion and absorption	4	81	2.09397	0.12347	1	DPP4, ACE2, COL14A1, SLC7A7
D15	hsa00591	Linoleic acid metabolism	2	30	2.82686	0.156884	1	CYP3A7, CYP3A5
D15	hsa00590	Arachidonic acid metabolism	3	59	2.15608	0.161885	1	CYP2B6, GPX2, AKR1C3
D15	hsa00072	Synthesis and degradation of ketone bodies	1	9	4.71143	0.19341	1	HMGCS2
D15	hsa00430	Taurine and hypotaurine metabolism	1	10	4.24029	0.212462	1	BAAT
D15	hsa00920	Sulfur metabolism	1	13	3.26176	0.266975	1	SULT1E1
			Cluster	Total
Day 23			Pathway	Pathway	Fold
Cluster (Day)	KEGG ID	Pathway Name	Genes	Genes	Change	P-Value	FDR	Genes
D23	hsa00980	Metabolism of xenobiotics by cytochrome P450	13	71	5.18838	8.62803e-07	0.00013546	UGT2B11, ADH6, CYP1A1, CYP3A7, CYP2B6, CYP3A5, AKR1C1, AKR1C2, ALDH3B1, UGT2B4, UGT2B7, UGT2B15, UGT2A3
D23	hsa00140	Steroid hormone biosynthesis	11	57	5.46845	3.59553e-06	0.000282249	UGT2B11, CYP1A1, CYP3A7, CYP3A5, AKR1C1, AKR1C2, SULT1E1, UGT2B4, UGT2B7, UGT2B15, UGT2A3
D23	hsa00982	Drug metabolism - cytochrome P450	11	73	4.26989	4.22185e-05	0.00220944	UGT2B11, ADH6, CYP3A7, CYP2B6, CYP3A5, ALDH3B1, FMO3, UGT2B4, UGT2B7, UGT2B15, UGT2A3
D23	hsa00830	Retinol metabolism	10	64	4.42758	6.89815e-05	0.00270752	UGT2B11, ADH6, CYP1A1, CYP3A7, CYP2B6, CYP3A5, UGT2B4, UGT2B7, UGT2B15, UGT2A3
D23	hsa00053	Ascorbate and aldarate metabolism	5	26	5.44933	0.00187167	0.0558831	UGT2B11, UGT2B4, UGT2B7, UGT2B15, UGT2A3
D23	hsa00983	Drug metabolism - other enzymes	7	52	3.81453	0.00213566	0.0558831	UGT2B11, CYP3A7, CYP3A5, UGT2B4, UGT2B7, UGT2B15, UGT2A3
D23	hsa00040	Pentose and glucuronate interconversions	5	32	4.42758	0.00482593	0.108239	UGT2B11, UGT2B4, UGT2B7, UGT2B15, UGT2A3
D23	hsa00500	Starch and sucrose metabolism	6	54	3.1485	0.0113096	0.221951	UGT2B11, UGT2B4, UGT2B7, UGT2B15, UGT2A3, HKDC1
D23	hsa00860	Porphyrin and chlorophyll metabolism	5	43	3.29495	0.0168795	0.294454	UGT2B11, UGT2B4, UGT2B7, UGT2B15, UGT2A3
D23	hsa00514	Other types of O-glycan biosynthesis	5	46	3.08006	0.0220862	0.346754	UGT2B11, UGT2B4, UGT2B7, UGT2B15, UGT2A3
D23	hsa04142	Lysosome	8	121	1.87349	0.0633453	0.90411	CTSC, CTSH, CTSL1, CTSS, MANBA, ASAH1, NEU1, AP1S2
D23	hsa00340	Histidine metabolism	3	29	2.93137	0.0808432	1	ALDH3B1, HNMT, ACY3
D23	hsa00511	Other glycan degradation	2	17	3.33371	0.119225	1	MANBA, NEU1
D23	hsa04974	Protein digestion and absorption	5	81	1.74917	0.156923	1	DPP4, ACE2, SLC3A1, COL14A1, SLC7A7
D23	hsa00524	Butirosin and neomycin biosynthesis	1	5	5.66731	0.16448	1	HKDC1
D23	hsa01040	Biosynthesis of unsaturated fatty acids	2	21	2.69872	0.16831	1	BAAT, SCD5
D23	hsa04977	Vitamin digestion and absorption	2	24	2.36138	0.206983	1	APOA4, CUBN
D23	hsa04540	Gap junction	5	90	1.57425	0.211293	1	EGF, EGFR, ITPR3, PRKACB, TUBB1
D23	hsa04610	Complement and coagulation cascades	4	69	1.6427	0.225684	1	A2M, FGA, FGB, C6
D23	hsa00591	Linoleic acid metabolism	2	30	1.8891	0.2862	1	CYP3A7, CYP3A5

## Sheet: d8 P<1e-10 (3)
Cluster (Day)	KEGG ID	Pathway Name	Cluster Pathway Genes	Total Cluster Genes	Total Pathway Genes	Total Genes (All Pathways)	Cluster Proportion	Total Proportion (All Pathways)	Fold Change	P-Value	FDR	Genes
D8	hsa00980	Metabolism of xenobiotics by cytochrome P450	7	159	71	5894	0.0440252	0.0120461	3.65471	0.00284521	0.320581	UGT2B11, ADH6, AKR1C1, AKR1C2, UGT2B7, UGT2B15, AKR1C3
D8	hsa00140	Steroid hormone biosynthesis	6	159	57	5894	0.0377358	0.00967085	3.90202	0.00408383	0.320581	UGT2B11, AKR1C1, AKR1C2, UGT2B7, UGT2B15, AKR1C3
D8	hsa00053	Ascorbate and aldarate metabolism	3	159	26	5894	0.0188679	0.00441127	4.27721	0.0317944	1	UGT2B11, UGT2B7, UGT2B15
D8	hsa00040	Pentose and glucuronate interconversions	3	159	32	5894	0.0188679	0.00542925	3.47524	0.053993	1	UGT2B11, UGT2B7, UGT2B15
D8	hsa00500	Starch and sucrose metabolism	4	159	54	5894	0.0251572	0.00916186	2.74587	0.0569395	1	UGT2B11, UGT2B7, UGT2B15, HKDC1
D8	hsa00830	Retinol metabolism	4	159	64	5894	0.0251572	0.0108585	2.31682	0.0934388	1	UGT2B11, ADH6, UGT2B7, UGT2B15
D8	hsa00010	Glycolysis / Gluconeogenesis	4	159	65	5894	0.0251572	0.0110282	2.28118	0.0975833	1	ADH6, LDHB, ACSS2, HKDC1
D8	hsa05219	Bladder cancer	3	159	42	5894	0.0188679	0.00712589	2.6478	0.10318	1	DAPK1, EGF, THBS1
D8	hsa01040	Biosynthesis of unsaturated fatty acids	2	159	21	5894	0.0125786	0.00356295	3.5304	0.108783	1	BAAT, FADS2
D8	hsa00860	Porphyrin and chlorophyll metabolism	3	159	43	5894	0.0188679	0.00729555	2.58622	0.108831	1	UGT2B11, UGT2B7, UGT2B15
D8	hsa00514	Other types of O-glycan biosynthesis	3	159	46	5894	0.0188679	0.00780455	2.41756	0.126474	1	UGT2B11, UGT2B7, UGT2B15
D8	hsa00524	Butirosin and neomycin biosynthesis	1	159	5	5894	0.00628931	0.00084832	7.41384	0.12784	1	HKDC1
D8	hsa00982	Drug metabolism - cytochrome P450	4	159	73	5894	0.0251572	0.0123855	2.03119	0.133672	1	UGT2B11, ADH6, UGT2B7, UGT2B15
D8	hsa00983	Drug metabolism - other enzymes	3	159	52	5894	0.0188679	0.00882253	2.13861	0.16449	1	UGT2B11, UGT2B7, UGT2B15
D8	hsa05322	Systemic lupus erythematosus	6	159	138	5894	0.0377358	0.0234136	1.6117	0.168391	1	HIST1H2BD, HLA-DMA, HIST2H2AA4, C7, HIST2H2AA3, HIST1H2BC
D8	hsa00130	Ubiquinone and other terpenoid-quinone biosynthesis	1	159	7	5894	0.00628931	0.00118765	5.2956	0.174304	1	COQ3
D8	hsa04974	Protein digestion and absorption	4	159	81	5894	0.0251572	0.0137428	1.83058	0.174367	1	DPP4, ACE2, COL14A1, SLC7A7
D8	hsa00640	Propanoate metabolism	2	159	32	5894	0.0125786	0.00542925	2.31682	0.213225	1	LDHB, ACSS2
D8	hsa00072	Synthesis and degradation of ketone bodies	1	159	9	5894	0.00628931	0.00152698	4.1188	0.218307	1	HMGCS2
D8	hsa00430	Taurine and hypotaurine metabolism	1	159	10	5894	0.00628931	0.00169664	3.70692	0.239427	1	BAAT
D8	hsa05020	Prion diseases	2	159	36	5894	0.0125786	0.00610791	2.0594	0.253397	1	EGR1, C7
D8	hsa04115	p53 signaling pathway	3	159	69	5894	0.0188679	0.0117068	1.6117	0.285065	1	GADD45A, THBS1, EI24
D8	hsa00620	Pyruvate metabolism	2	159	40	5894	0.0125786	0.00678656	1.85346	0.293741	1	LDHB, ACSS2
D8	hsa04976	Bile secretion	3	159	71	5894	0.0188679	0.0120461	1.5663	0.2999	1	BAAT, NR0B2, ABCG2
D8	hsa02010	ABC transporters	2	159	44	5894	0.0125786	0.00746522	1.68496	0.33379	1	ABCB7, ABCG2
D8	hsa00900	Terpenoid backbone biosynthesis	1	159	15	5894	0.00628931	0.00254496	2.47128	0.336815	1	HMGCS2
D8	hsa00770	Pantothenate and CoA biosynthesis	1	159	16	5894	0.00628931	0.00271463	2.31682	0.354751	1	VNN2
D8	hsa00120	Primary bile acid biosynthesis	1	159	16	5894	0.00628931	0.00271463	2.31682	0.354751	1	BAAT
D8	hsa04146	Peroxisome	3	159	79	5894	0.0188679	0.0134035	1.40769	0.359433	1	CROT, BAAT, PXMP2
D8	hsa04614	Renin-angiotensin system	1	159	17	5894	0.00628931	0.00288429	2.18054	0.372205	1	ACE2
D8	hsa00480	Glutathione metabolism	2	159	50	5894	0.0125786	0.0084832	1.48277	0.392526	1	GPX2, ODC1
D8	hsa05144	Malaria	2	159	51	5894	0.0125786	0.00865287	1.45369	0.402101	1	IL18, THBS1
D8	hsa00592	alpha-Linolenic acid metabolism	1	159	20	5894	0.00628931	0.00339328	1.85346	0.421802	1	FADS2
D8	hsa04970	Salivary secretion	3	159	89	5894	0.0188679	0.0151001	1.24952	0.432711	1	LYZ, SLC12A2, CALM1
D8	hsa00590	Arachidonic acid metabolism	2	159	59	5894	0.0125786	0.0100102	1.25658	0.475913	1	GPX2, AKR1C3
D8	hsa04977	Vitamin digestion and absorption	1	159	24	5894	0.00628931	0.00407194	1.54455	0.481924	1	CUBN
D8	hsa00052	Galactose metabolism	1	159	27	5894	0.00628931	0.00458093	1.37293	0.5229	1	HKDC1
D8	hsa05214	Glioma	2	159	65	5894	0.0125786	0.0110282	1.14059	0.52755	1	EGF, CALM1
D8	hsa04744	Phototransduction	1	159	29	5894	0.00628931	0.00492026	1.27825	0.548411	1	CALM1
D8	hsa00650	Butanoate metabolism	1	159	30	5894	0.00628931	0.00508992	1.23564	0.560654	1	HMGCS2
D8	hsa05212	Pancreatic cancer	2	159	70	5894	0.0125786	0.0118765	1.05912	0.567898	1	EGF, BCL2L1
D8	hsa04720	Long-term potentiation	2	159	70	5894	0.0125786	0.0118765	1.05912	0.567898	1	PPP1R1A, CALM1
D8	hsa03320	PPAR signaling pathway	2	159	70	5894	0.0125786	0.0118765	1.05912	0.567898	1	HMGCS2, FADS2
D8	hsa05310	Asthma	1	159	31	5894	0.00628931	0.00525959	1.19578	0.572566	1	HLA-DMA
D8	hsa05412	Arrhythmogenic right ventricular cardiomyopathy (ARVC)	2	159	74	5894	0.0125786	0.0125551	1.00187	0.59836	1	GJA1, ITGB8
D8	hsa05143	African trypanosomiasis	1	159	35	5894	0.00628931	0.00593824	1.05912	0.617092	1	IL18
D8	hsa04070	Phosphatidylinositol signaling system	2	159	78	5894	0.0125786	0.0132338	0.950492	0.627195	1	CDS1, CALM1
D8	hsa00051	Fructose and mannose metabolism	1	159	36	5894	0.00628931	0.00610791	1.0297	0.627483	1	HKDC1
D8	hsa00270	Cysteine and methionine metabolism	1	159	36	5894	0.00628931	0.00610791	1.0297	0.627483	1	LDHB
D8	hsa04130	SNARE interactions in vesicular transport	1	159	36	5894	0.00628931	0.00610791	1.0297	0.627483	1	STX3
D8	hsa05330	Allograft rejection	1	159	39	5894	0.00628931	0.0066169	0.950492	0.657005	1	HLA-DMA
D8	hsa04512	ECM-receptor interaction	2	159	85	5894	0.0125786	0.0144214	0.872216	0.673772	1	ITGB8, THBS1
D8	hsa00350	Tyrosine metabolism	1	159	41	5894	0.00628931	0.00695623	0.904126	0.675382	1	ADH6
D8	hsa00380	Tryptophan metabolism	1	159	42	5894	0.00628931	0.00712589	0.8826	0.684201	1	TDO2
D8	hsa04012	ErbB signaling pathway	2	159	87	5894	0.0125786	0.0147608	0.852165	0.686188	1	EGF, AREG
D8	hsa00071	Fatty acid metabolism	1	159	43	5894	0.00628931	0.00729555	0.862074	0.692781	1	ADH6
D8	hsa05332	Graft-versus-host disease	1	159	43	5894	0.00628931	0.00729555	0.862074	0.692781	1	HLA-DMA
D8	hsa04973	Carbohydrate digestion and absorption	1	159	44	5894	0.00628931	0.00746522	0.842481	0.70113	1	HKDC1
D8	hsa00310	Lysine degradation	1	159	44	5894	0.00628931	0.00746522	0.842481	0.70113	1	BBOX1
D8	hsa00280	Valine, leucine and isoleucine degradation	1	159	44	5894	0.00628931	0.00746522	0.842481	0.70113	1	HMGCS2
D8	hsa04540	Gap junction	2	159	90	5894	0.0125786	0.0152698	0.82376	0.704088	1	EGF, GJA1
D8	hsa04940	Type I diabetes mellitus	1	159	45	5894	0.00628931	0.00763488	0.82376	0.709253	1	HLA-DMA
D8	hsa05323	Rheumatoid arthritis	2	159	92	5894	0.0125786	0.0156091	0.805852	0.715547	1	HLA-DMA, IL18
D8	hsa04330	Notch signaling pathway	1	159	47	5894	0.00628931	0.00797421	0.788706	0.724847	1	JAG1
D8	hsa00520	Amino sugar and nucleotide sugar metabolism	1	159	48	5894	0.00628931	0.00814388	0.772275	0.732329	1	HKDC1
D8	hsa04930	Type II diabetes mellitus	1	159	48	5894	0.00628931	0.00814388	0.772275	0.732329	1	HKDC1
D8	hsa04672	Intestinal immune network for IgA production	1	159	49	5894	0.00628931	0.00831354	0.756514	0.739609	1	HLA-DMA
D8	hsa05213	Endometrial cancer	1	159	52	5894	0.00628931	0.00882253	0.712869	0.76029	1	EGF
D8	hsa05014	Amyotrophic lateral sclerosis (ALS)	1	159	54	5894	0.00628931	0.00916186	0.686466	0.773162	1	BCL2L1
D8	hsa00330	Arginine and proline metabolism	1	159	54	5894	0.00628931	0.00916186	0.686466	0.773162	1	ODC1
D8	hsa05223	Non-small cell lung cancer	1	159	54	5894	0.00628931	0.00916186	0.686466	0.773162	1	EGF
D8	hsa05320	Autoimmune thyroid disease	1	159	54	5894	0.00628931	0.00916186	0.686466	0.773162	1	HLA-DMA
D8	hsa05110	Vibrio cholerae infection	1	159	54	5894	0.00628931	0.00916186	0.686466	0.773162	1	SLC12A2
D8	hsa04623	Cytosolic DNA-sensing pathway	1	159	56	5894	0.00628931	0.00950119	0.66195	0.785346	1	IL18
D8	hsa05150	Staphylococcus aureus infection	1	159	56	5894	0.00628931	0.00950119	0.66195	0.785346	1	HLA-DMA
D8	hsa04621	NOD-like receptor signaling pathway	1	159	59	5894	0.00628931	0.0100102	0.628291	0.802414	1	IL18
D8	hsa04610	Complement and coagulation cascades	1	159	69	5894	0.00628931	0.0117068	0.537235	0.850143	1	C7
D8	hsa05218	Melanoma	1	159	71	5894	0.00628931	0.0120461	0.522101	0.858213	1	EGF
D8	hsa03018	RNA degradation	1	159	71	5894	0.00628931	0.0120461	0.522101	0.858213	1	DCP1B
D8	hsa05416	Viral myocarditis	1	159	72	5894	0.00628931	0.0122158	0.51485	0.862085	1	HLA-DMA
D8	hsa05220	Chronic myeloid leukemia	1	159	73	5894	0.00628931	0.0123855	0.507797	0.865851	1	BCL2L1
D8	hsa05140	Leishmaniasis	1	159	73	5894	0.00628931	0.0123855	0.507797	0.865851	1	HLA-DMA
D8	hsa04971	Gastric acid secretion	1	159	74	5894	0.00628931	0.0125551	0.500935	0.869516	1	CALM1
D8	hsa05145	Toxoplasmosis	2	159	133	5894	0.0125786	0.0225653	0.557431	0.879471	1	HLA-DMA, BCL2L1
D8	hsa04612	Antigen processing and presentation	1	159	78	5894	0.00628931	0.0132338	0.475246	0.883204	1	HLA-DMA
D8	hsa04514	Cell adhesion molecules (CAMs)	2	159	136	5894	0.0125786	0.0230743	0.545135	0.887155	1	HLA-DMA, ITGB8
D8	hsa00564	Glycerophospholipid metabolism	1	159	80	5894	0.00628931	0.0135731	0.463365	0.889504	1	CDS1
D8	hsa04910	Insulin signaling pathway	2	159	138	5894	0.0125786	0.0234136	0.537235	0.892025	1	CALM1, HKDC1
D8	hsa05410	Hypertrophic cardiomyopathy (HCM)	1	159	83	5894	0.00628931	0.0140821	0.446617	0.898325	1	ITGB8
D8	hsa05222	Small cell lung cancer	1	159	85	5894	0.00628931	0.0144214	0.436108	0.903813	1	BCL2L1
D8	hsa04350	TGF-beta signaling pathway	1	159	85	5894	0.00628931	0.0144214	0.436108	0.903813	1	THBS1
D8	hsa04510	Focal adhesion	3	159	200	5894	0.0188679	0.0339328	0.556038	0.911735	1	EGF, ITGB8, THBS1
D8	hsa04210	Apoptosis	1	159	89	5894	0.00628931	0.0151001	0.416508	0.913922	1	BCL2L1
D8	hsa05215	Prostate cancer	1	159	89	5894	0.00628931	0.0151001	0.416508	0.913922	1	EGF
D8	hsa05414	Dilated cardiomyopathy	1	159	90	5894	0.00628931	0.0152698	0.41188	0.91628	1	ITGB8
D8	hsa03010	Ribosome	1	159	92	5894	0.00628931	0.0156091	0.402926	0.920804	1	RPL27A
D8	hsa04666	Fc gamma R-mediated phagocytosis	1	159	95	5894	0.00628931	0.0161181	0.390202	0.92714	1	SCIN
D8	hsa04145	Phagosome	2	159	156	5894	0.0125786	0.0264676	0.475246	0.927873	1	HLA-DMA, THBS1
D8	hsa04810	Regulation of actin cytoskeleton	3	159	214	5894	0.0188679	0.0363081	0.519661	0.933235	1	EGF, ITGB8, SCIN
D8	hsa04010	MAPK signaling pathway	4	159	268	5894	0.0251572	0.04547	0.553271	0.936378	1	GADD45A, DUSP4, DUSP5, EGF
D8	hsa04912	GnRH signaling pathway	1	159	101	5894	0.00628931	0.0171361	0.367022	0.938338	1	CALM1
D8	hsa04916	Melanogenesis	1	159	101	5894	0.00628931	0.0171361	0.367022	0.938338	1	CALM1
D8	hsa04972	Pancreatic secretion	1	159	101	5894	0.00628931	0.0171361	0.367022	0.938338	1	SLC12A2
D8	hsa04114	Oocyte meiosis	1	159	114	5894	0.00628931	0.0193417	0.325168	0.957074	1	CALM1
D8	hsa04270	Vascular smooth muscle contraction	1	159	116	5894	0.00628931	0.019681	0.319562	0.959403	1	CALM1
D8	hsa04722	Neurotrophin signaling pathway	1	159	127	5894	0.00628931	0.0215473	0.291883	0.970141	1	CALM1
D8	hsa04110	Cell cycle	1	159	128	5894	0.00628931	0.021717	0.289603	0.970964	1	GADD45A
D8	hsa04144	Endocytosis	2	159	203	5894	0.0125786	0.0344418	0.365214	0.975968	1	EGF, DNAJC6
D8	hsa05160	Hepatitis C	1	159	135	5894	0.00628931	0.0229046	0.274587	0.976129	1	EGF
D8	hsa04060	Cytokine-cytokine receptor interaction	3	159	265	5894	0.0188679	0.044961	0.419651	0.977124	1	EGF, IL18, CCL15
D8	hsa04630	Jak-STAT signaling pathway	1	159	155	5894	0.00628931	0.0262979	0.239156	0.986377	1	BCL2L1
D8	hsa00230	Purine metabolism	1	159	162	5894	0.00628931	0.0274856	0.228822	0.98881	1	GDA
D8	hsa05010	Alzheimer's disease	1	159	168	5894	0.00628931	0.0285036	0.22065	0.990549	1	CALM1
D8	hsa04141	Protein processing in endoplasmic reticulum	1	159	168	5894	0.00628931	0.0285036	0.22065	0.990549	1	MBTPS2
D8	hsa04020	Calcium signaling pathway	1	159	177	5894	0.00628931	0.0300305	0.20943	0.992666	1	CALM1
D8	hsa05200	Pathways in cancer	3	159	327	5894	0.0188679	0.0554801	0.340084	0.994322	1	DAPK1, EGF, BCL2L1
D8	hsa04062	Chemokine signaling pathway	1	159	189	5894	0.00628931	0.0320665	0.196133	0.994774	1	CCL15
D8	hsa04080	Neuroactive ligand-receptor interaction	1	159	272	5894	0.00628931	0.0461486	0.136284	0.999508	1	CHRNA1
D8	hsa01100	Metabolic pathways	14	159	1131	5894	0.0880503	0.19189	0.458858	0.999922	1	CDS1, UGT2B11, ADH6, HMGCS2, LDHB, ODC1, COQ3, ACSS2, BAAT, TDO2, UGT2B7, UGT2B15, HKDC1, GDA
D8	hsa04740	Olfactory transduction	1	159	388	5894	0.00628931	0.0658297	0.0955391	0.999983	1	CALM1

## Sheet: d15 P<1e-10 (4)
Cluster (Day)	KEGG ID	Pathway Name	Cluster Pathway Genes	Total Cluster Genes	Total Pathway Genes	Total Genes (All Pathways)	Cluster Proportion	Total Proportion (All Pathways)	Fold Change	P-Value	FDR	Genes
D15	hsa00140	Steroid hormone biosynthesis	11	139	57	5894	0.0791367	0.00967085	8.18301	6.16378e-08	9.67714e-06	UGT2B11, CYP3A7, CYP3A5, AKR1C1, AKR1C2, HSD3B1, SULT1E1, UGT2B7, UGT2B15, UGT2A3, AKR1C3
D15	hsa00980	Metabolism of xenobiotics by cytochrome P450	11	139	71	5894	0.0791367	0.0120461	6.56946	6.4515e-07	5.06442e-05	UGT2B11, ADH6, CYP3A7, CYP2B6, CYP3A5, AKR1C1, AKR1C2, UGT2B7, UGT2B15, UGT2A3, AKR1C3
D15	hsa00982	Drug metabolism - cytochrome P450	9	139	73	5894	0.0647482	0.0123855	5.22775	4.69273e-05	0.00245586	UGT2B11, ADH6, CYP3A7, CYP2B6, CYP3A5, FMO3, UGT2B7, UGT2B15, UGT2A3
D15	hsa00830	Retinol metabolism	8	139	64	5894	0.057554	0.0108585	5.30036	0.000113622	0.00445967	UGT2B11, ADH6, CYP3A7, CYP2B6, CYP3A5, UGT2B7, UGT2B15, UGT2A3
D15	hsa00983	Drug metabolism - other enzymes	6	139	52	5894	0.0431655	0.00882253	4.89264	0.00128817	0.0404486	UGT2B11, CYP3A7, CYP3A5, UGT2B7, UGT2B15, UGT2A3
D15	hsa00053	Ascorbate and aldarate metabolism	4	139	26	5894	0.028777	0.00441127	6.52352	0.00295813	0.0774045	UGT2B11, UGT2B7, UGT2B15, UGT2A3
D15	hsa00040	Pentose and glucuronate interconversions	4	139	32	5894	0.028777	0.00542925	5.30036	0.00637948	0.143083	UGT2B11, UGT2B7, UGT2B15, UGT2A3
D15	hsa00500	Starch and sucrose metabolism	5	139	54	5894	0.0359712	0.00916186	3.92619	0.00849646	0.166743	UGT2B11, UGT2B7, UGT2B15, UGT2A3, HKDC1
D15	hsa00860	Porphyrin and chlorophyll metabolism	4	139	43	5894	0.028777	0.00729555	3.94445	0.0179457	0.313053	UGT2B11, UGT2B7, UGT2B15, UGT2A3
D15	hsa00514	Other types of O-glycan biosynthesis	4	139	46	5894	0.028777	0.00780455	3.68721	0.0224839	0.352997	UGT2B11, UGT2B7, UGT2B15, UGT2A3
D15	hsa00524	Butirosin and neomycin biosynthesis	1	139	5	5894	0.00719424	0.00084832	8.48058	0.112521	1	HKDC1
D15	hsa04974	Protein digestion and absorption	4	139	81	5894	0.028777	0.0137428	2.09397	0.12347	1	DPP4, ACE2, COL14A1, SLC7A7
D15	hsa00591	Linoleic acid metabolism	2	139	30	5894	0.0143885	0.00508992	2.82686	0.156884	1	CYP3A7, CYP3A5
D15	hsa00590	Arachidonic acid metabolism	3	139	59	5894	0.0215827	0.0100102	2.15608	0.161885	1	CYP2B6, GPX2, AKR1C3
D15	hsa00072	Synthesis and degradation of ketone bodies	1	139	9	5894	0.00719424	0.00152698	4.71143	0.19341	1	HMGCS2
D15	hsa00430	Taurine and hypotaurine metabolism	1	139	10	5894	0.00719424	0.00169664	4.24029	0.212462	1	BAAT
D15	hsa00920	Sulfur metabolism	1	139	13	5894	0.00719424	0.00220563	3.26176	0.266975	1	SULT1E1
D15	hsa00900	Terpenoid backbone biosynthesis	1	139	15	5894	0.00719424	0.00254496	2.82686	0.30122	1	HMGCS2
D15	hsa00770	Pantothenate and CoA biosynthesis	1	139	16	5894	0.00719424	0.00271463	2.65018	0.317741	1	VNN2
D15	hsa00120	Primary bile acid biosynthesis	1	139	16	5894	0.00719424	0.00271463	2.65018	0.317741	1	BAAT
D15	hsa04142	Lysosome	4	139	121	5894	0.028777	0.0205294	1.40175	0.319192	1	AP1M2, CTSE, CTSH, ASAH1
D15	hsa04512	ECM-receptor interaction	3	139	85	5894	0.0215827	0.0144214	1.49657	0.324523	1	ITGB8, RELN, THBS1
D15	hsa04614	Renin-angiotensin system	1	139	17	5894	0.00719424	0.00288429	2.49429	0.333875	1	ACE2
D15	hsa05150	Staphylococcus aureus infection	2	139	56	5894	0.0143885	0.00950119	1.51439	0.38233	1	HLA-DMB, C1S
D15	hsa01040	Biosynthesis of unsaturated fatty acids	1	139	21	5894	0.00719424	0.00356295	2.01918	0.394709	1	BAAT
D15	hsa04514	Cell adhesion molecules (CAMs)	4	139	136	5894	0.028777	0.0230743	1.24714	0.400132	1	VCAN, HLA-DMB, ITGB8, NRCAM
D15	hsa05322	Systemic lupus erythematosus	4	139	138	5894	0.028777	0.0234136	1.22907	0.410866	1	HIST1H2AE, HLA-DMB, C1S, HIST1H2BC
D15	hsa00910	Nitrogen metabolism	1	139	23	5894	0.00719424	0.00390227	1.8436	0.423024	1	CA4
D15	hsa04964	Proximal tubule bicarbonate reclamation	1	139	23	5894	0.00719424	0.00390227	1.8436	0.423024	1	CA4
D15	hsa04977	Vitamin digestion and absorption	1	139	24	5894	0.00719424	0.00407194	1.76679	0.436684	1	CUBN
D15	hsa00760	Nicotinate and nicotinamide metabolism	1	139	24	5894	0.00719424	0.00407194	1.76679	0.436684	1	NT5E
D15	hsa00010	Glycolysis / Gluconeogenesis	2	139	65	5894	0.0143885	0.0110282	1.3047	0.456181	1	ADH6, HKDC1
D15	hsa00052	Galactose metabolism	1	139	27	5894	0.00719424	0.00458093	1.57048	0.475768	1	HKDC1
D15	hsa04610	Complement and coagulation cascades	2	139	69	5894	0.0143885	0.0117068	1.22907	0.48737	1	C1S, CD59
D15	hsa04976	Bile secretion	2	139	71	5894	0.0143885	0.0120461	1.19445	0.502547	1	BAAT, ABCG2
D15	hsa00650	Butanoate metabolism	1	139	30	5894	0.00719424	0.00508992	1.41343	0.512158	1	HMGCS2
D15	hsa05310	Asthma	1	139	31	5894	0.00719424	0.00525959	1.36783	0.523722	1	HLA-DMB
D15	hsa04070	Phosphatidylinositol signaling system	2	139	78	5894	0.0143885	0.0132338	1.08725	0.55335	1	CDS1, PIP5K1B
D15	hsa05143	African trypanosomiasis	1	139	35	5894	0.00719424	0.00593824	1.21151	0.567318	1	F2RL1
D15	hsa00051	Fructose and mannose metabolism	1	139	36	5894	0.00719424	0.00610791	1.17786	0.577583	1	HKDC1
D15	hsa04130	SNARE interactions in vesicular transport	1	139	36	5894	0.00719424	0.00610791	1.17786	0.577583	1	STX3
D15	hsa05410	Hypertrophic cardiomyopathy (HCM)	2	139	83	5894	0.0143885	0.0140821	1.02176	0.587356	1	ITGB8, TPM2
D15	hsa05330	Allograft rejection	1	139	39	5894	0.00719424	0.0066169	1.08725	0.60695	1	HLA-DMB
D15	hsa00600	Sphingolipid metabolism	1	139	40	5894	0.00719424	0.00678656	1.06007	0.616281	1	ASAH1
D15	hsa00350	Tyrosine metabolism	1	139	41	5894	0.00719424	0.00695623	1.03422	0.625392	1	ADH6
D15	hsa04210	Apoptosis	2	139	89	5894	0.0143885	0.0151001	0.952874	0.625608	1	IL1RAP, CAPN2
D15	hsa05414	Dilated cardiomyopathy	2	139	90	5894	0.0143885	0.0152698	0.942286	0.631712	1	ITGB8, TPM2
D15	hsa05219	Bladder cancer	1	139	42	5894	0.00719424	0.00712589	1.00959	0.634288	1	THBS1
D15	hsa00071	Fatty acid metabolism	1	139	43	5894	0.00719424	0.00729555	0.986113	0.642975	1	ADH6
D15	hsa05332	Graft-versus-host disease	1	139	43	5894	0.00719424	0.00729555	0.986113	0.642975	1	HLA-DMB
D15	hsa05323	Rheumatoid arthritis	2	139	92	5894	0.0143885	0.0156091	0.921802	0.643689	1	HLA-DMB, CXCL6
D15	hsa04973	Carbohydrate digestion and absorption	1	139	44	5894	0.00719424	0.00746522	0.963702	0.651457	1	HKDC1
D15	hsa00310	Lysine degradation	1	139	44	5894	0.00719424	0.00746522	0.963702	0.651457	1	BBOX1
D15	hsa02010	ABC transporters	1	139	44	5894	0.00719424	0.00746522	0.963702	0.651457	1	ABCG2
D15	hsa00280	Valine, leucine and isoleucine degradation	1	139	44	5894	0.00719424	0.00746522	0.963702	0.651457	1	HMGCS2
D15	hsa04940	Type I diabetes mellitus	1	139	45	5894	0.00719424	0.00763488	0.942286	0.659738	1	HLA-DMB
D15	hsa04666	Fc gamma R-mediated phagocytosis	2	139	95	5894	0.0143885	0.0161181	0.892692	0.66108	1	PIP5K1B, SCIN
D15	hsa00520	Amino sugar and nucleotide sugar metabolism	1	139	48	5894	0.00719424	0.00814388	0.883393	0.683429	1	HKDC1
D15	hsa04930	Type II diabetes mellitus	1	139	48	5894	0.00719424	0.00814388	0.883393	0.683429	1	HKDC1
D15	hsa04672	Intestinal immune network for IgA production	1	139	49	5894	0.00719424	0.00831354	0.865365	0.690956	1	HLA-DMB
D15	hsa00480	Glutathione metabolism	1	139	50	5894	0.00719424	0.0084832	0.848058	0.698306	1	GPX2
D15	hsa04510	Focal adhesion	4	139	200	5894	0.028777	0.0339328	0.848058	0.700748	1	ITGB8, RELN, THBS1, CAPN2
D15	hsa05144	Malaria	1	139	51	5894	0.00719424	0.00865287	0.831429	0.705481	1	THBS1
D15	hsa05320	Autoimmune thyroid disease	1	139	54	5894	0.00719424	0.00916186	0.785238	0.726008	1	HLA-DMB
D15	hsa00562	Inositol phosphate metabolism	1	139	57	5894	0.00719424	0.00967085	0.74391	0.745113	1	PIP5K1B
D15	hsa04115	p53 signaling pathway	1	139	69	5894	0.00719424	0.0117068	0.614534	0.809182	1	THBS1
D15	hsa04720	Long-term potentiation	1	139	70	5894	0.00719424	0.0118765	0.605755	0.813735	1	PPP1R1A
D15	hsa03320	PPAR signaling pathway	1	139	70	5894	0.00719424	0.0118765	0.605755	0.813735	1	HMGCS2
D15	hsa05416	Viral myocarditis	1	139	72	5894	0.00719424	0.0122158	0.588929	0.822521	1	HLA-DMB
D15	hsa05140	Leishmaniasis	1	139	73	5894	0.00719424	0.0123855	0.580861	0.826758	1	HLA-DMB
D15	hsa05412	Arrhythmogenic right ventricular cardiomyopathy (ARVC)	1	139	74	5894	0.00719424	0.0125551	0.573012	0.830895	1	ITGB8
D15	hsa04260	Cardiac muscle contraction	1	139	77	5894	0.00719424	0.0130641	0.550687	0.842726	1	TPM2
D15	hsa04612	Antigen processing and presentation	1	139	78	5894	0.00719424	0.0132338	0.543627	0.846484	1	HLA-DMB
D15	hsa04146	Peroxisome	1	139	79	5894	0.00719424	0.0134035	0.536745	0.850153	1	BAAT
D15	hsa00564	Glycerophospholipid metabolism	1	139	80	5894	0.00719424	0.0135731	0.530036	0.853735	1	CDS1
D15	hsa04350	TGF-beta signaling pathway	1	139	85	5894	0.00719424	0.0144214	0.498857	0.870409	1	THBS1
D15	hsa04012	ErbB signaling pathway	1	139	87	5894	0.00719424	0.0147608	0.487389	0.876537	1	AREG
D15	hsa04060	Cytokine-cytokine receptor interaction	4	139	265	5894	0.028777	0.044961	0.640043	0.878497	1	TNFRSF21, IL1RAP, CCL15, CXCL6
D15	hsa04640	Hematopoietic cell lineage	1	139	88	5894	0.00719424	0.0149304	0.481851	0.879492	1	CD59
D15	hsa04970	Salivary secretion	1	139	89	5894	0.00719424	0.0151001	0.476437	0.882377	1	LYZ
D15	hsa04810	Regulation of actin cytoskeleton	3	139	214	5894	0.0215827	0.0363081	0.594433	0.88671	1	ITGB8, PIP5K1B, SCIN
D15	hsa04145	Phagosome	2	139	156	5894	0.0143885	0.0264676	0.543627	0.888081	1	HLA-DMB, THBS1
D15	hsa00230	Purine metabolism	2	139	162	5894	0.0143885	0.0274856	0.523492	0.900362	1	NT5E, GDA
D15	hsa00240	Pyrimidine metabolism	1	139	99	5894	0.00719424	0.0167967	0.428312	0.90771	1	NT5E
D15	hsa04972	Pancreatic secretion	1	139	101	5894	0.00719424	0.0171361	0.41983	0.912085	1	SLC26A3
D15	hsa04270	Vascular smooth muscle contraction	1	139	116	5894	0.00719424	0.019681	0.365542	0.938955	1	PPP1R14A
D15	hsa04062	Chemokine signaling pathway	2	139	189	5894	0.0143885	0.0320665	0.448708	0.941647	1	CCL15, CXCL6
D15	hsa04360	Axon guidance	1	139	130	5894	0.00719424	0.0220563	0.326176	0.956606	1	SEMA3C
D15	hsa05145	Toxoplasmosis	1	139	133	5894	0.00719424	0.0225653	0.318819	0.959671	1	HLA-DMB
D15	hsa05160	Hepatitis C	1	139	135	5894	0.00719424	0.0229046	0.314095	0.961594	1	OAS3
D15	hsa04910	Insulin signaling pathway	1	139	138	5894	0.00719424	0.0234136	0.307267	0.964309	1	HKDC1
D15	hsa04310	Wnt signaling pathway	1	139	151	5894	0.00719424	0.0256193	0.280814	0.974034	1	WIF1
D15	hsa01100	Metabolic pathways	18	139	1131	5894	0.129496	0.19189	0.674847	0.981147	1	CDS1, UGT2B11, ADH6, CYP3A7, CYP2B6, CYP3A5, HMGCS2, HSD3B1, ASAH1, NT5E, PON3, BAAT, UGT2B7, UGT2B15, UGT2A3, HKDC1, PIP5K1B, GDA
D15	hsa05010	Alzheimer's disease	1	139	168	5894	0.00719424	0.0285036	0.252398	0.98289	1	CAPN2
D15	hsa04141	Protein processing in endoplasmic reticulum	1	139	168	5894	0.00719424	0.0285036	0.252398	0.98289	1	CAPN2
D15	hsa04010	MAPK signaling pathway	2	139	268	5894	0.0143885	0.04547	0.316439	0.988832	1	DUSP4, DUSP5
D15	hsa04080	Neuroactive ligand-receptor interaction	2	139	272	5894	0.0143885	0.0461486	0.311786	0.989758	1	CHRNA1, F2RL1
D15	hsa04144	Endocytosis	1	139	203	5894	0.00719424	0.0344418	0.208881	0.992779	1	PIP5K1B

## Sheet: d23 P<1e-10 (2)
Cluster (Day)	KEGG ID	Pathway Name	Cluster Pathway Genes	Total Cluster Genes	Total Pathway Genes	Total Genes (All Pathways)	Cluster Proportion	Total Proportion (All Pathways)	Fold Change	P-Value	FDR	Genes
D23	hsa00980	Metabolism of xenobiotics by cytochrome P450	13	208	71	5894	0.0625	0.0120461	5.18838	8.62803e-07	0.00013546	UGT2B11, ADH6, CYP1A1, CYP3A7, CYP2B6, CYP3A5, AKR1C1, AKR1C2, ALDH3B1, UGT2B4, UGT2B7, UGT2B15, UGT2A3
D23	hsa00140	Steroid hormone biosynthesis	11	208	57	5894	0.0528846	0.00967085	5.46845	3.59553e-06	0.000282249	UGT2B11, CYP1A1, CYP3A7, CYP3A5, AKR1C1, AKR1C2, SULT1E1, UGT2B4, UGT2B7, UGT2B15, UGT2A3
D23	hsa00982	Drug metabolism - cytochrome P450	11	208	73	5894	0.0528846	0.0123855	4.26989	4.22185e-05	0.00220944	UGT2B11, ADH6, CYP3A7, CYP2B6, CYP3A5, ALDH3B1, FMO3, UGT2B4, UGT2B7, UGT2B15, UGT2A3
D23	hsa00830	Retinol metabolism	10	208	64	5894	0.0480769	0.0108585	4.42758	6.89815e-05	0.00270752	UGT2B11, ADH6, CYP1A1, CYP3A7, CYP2B6, CYP3A5, UGT2B4, UGT2B7, UGT2B15, UGT2A3
D23	hsa00053	Ascorbate and aldarate metabolism	5	208	26	5894	0.0240385	0.00441127	5.44933	0.00187167	0.0558831	UGT2B11, UGT2B4, UGT2B7, UGT2B15, UGT2A3
D23	hsa00983	Drug metabolism - other enzymes	7	208	52	5894	0.0336538	0.00882253	3.81453	0.00213566	0.0558831	UGT2B11, CYP3A7, CYP3A5, UGT2B4, UGT2B7, UGT2B15, UGT2A3
D23	hsa00040	Pentose and glucuronate interconversions	5	208	32	5894	0.0240385	0.00542925	4.42758	0.00482593	0.108239	UGT2B11, UGT2B4, UGT2B7, UGT2B15, UGT2A3
D23	hsa00500	Starch and sucrose metabolism	6	208	54	5894	0.0288462	0.00916186	3.1485	0.0113096	0.221951	UGT2B11, UGT2B4, UGT2B7, UGT2B15, UGT2A3, HKDC1
D23	hsa00860	Porphyrin and chlorophyll metabolism	5	208	43	5894	0.0240385	0.00729555	3.29495	0.0168795	0.294454	UGT2B11, UGT2B4, UGT2B7, UGT2B15, UGT2A3
D23	hsa00514	Other types of O-glycan biosynthesis	5	208	46	5894	0.0240385	0.00780455	3.08006	0.0220862	0.346754	UGT2B11, UGT2B4, UGT2B7, UGT2B15, UGT2A3
D23	hsa04142	Lysosome	8	208	121	5894	0.0384615	0.0205294	1.87349	0.0633453	0.90411	CTSC, CTSH, CTSL1, CTSS, MANBA, ASAH1, NEU1, AP1S2
D23	hsa00340	Histidine metabolism	3	208	29	5894	0.0144231	0.00492026	2.93137	0.0808432	1	ALDH3B1, HNMT, ACY3
D23	hsa00511	Other glycan degradation	2	208	17	5894	0.00961538	0.00288429	3.33371	0.119225	1	MANBA, NEU1
D23	hsa04974	Protein digestion and absorption	5	208	81	5894	0.0240385	0.0137428	1.74917	0.156923	1	DPP4, ACE2, SLC3A1, COL14A1, SLC7A7
D23	hsa00524	Butirosin and neomycin biosynthesis	1	208	5	5894	0.00480769	0.00084832	5.66731	0.16448	1	HKDC1
D23	hsa01040	Biosynthesis of unsaturated fatty acids	2	208	21	5894	0.00961538	0.00356295	2.69872	0.16831	1	BAAT, SCD5
D23	hsa04977	Vitamin digestion and absorption	2	208	24	5894	0.00961538	0.00407194	2.36138	0.206983	1	APOA4, CUBN
D23	hsa04540	Gap junction	5	208	90	5894	0.0240385	0.0152698	1.57425	0.211293	1	EGF, EGFR, ITPR3, PRKACB, TUBB1
D23	hsa04610	Complement and coagulation cascades	4	208	69	5894	0.0192308	0.0117068	1.6427	0.225684	1	A2M, FGA, FGB, C6
D23	hsa00591	Linoleic acid metabolism	2	208	30	5894	0.00961538	0.00508992	1.8891	0.2862	1	CYP3A7, CYP3A5
D23	hsa00430	Taurine and hypotaurine metabolism	1	208	10	5894	0.00480769	0.00169664	2.83365	0.302015	1	BAAT
D23	hsa05020	Prion diseases	2	208	36	5894	0.00961538	0.00610791	1.57425	0.364649	1	PRKACB, C6
D23	hsa00051	Fructose and mannose metabolism	2	208	36	5894	0.00961538	0.00610791	1.57425	0.364649	1	PFKFB2, HKDC1
D23	hsa00920	Sulfur metabolism	1	208	13	5894	0.00480769	0.00220563	2.17973	0.373463	1	SULT1E1
D23	hsa00010	Glycolysis / Gluconeogenesis	3	208	65	5894	0.0144231	0.0110282	1.30784	0.404106	1	ADH6, ALDH3B1, HKDC1
D23	hsa00600	Sphingolipid metabolism	2	208	40	5894	0.00961538	0.00678656	1.41683	0.415153	1	ASAH1, NEU1
D23	hsa00350	Tyrosine metabolism	2	208	41	5894	0.00961538	0.00695623	1.38227	0.427472	1	ADH6, ALDH3B1
D23	hsa00770	Pantothenate and CoA biosynthesis	1	208	16	5894	0.00480769	0.00271463	1.77103	0.437628	1	VNN2
D23	hsa00120	Primary bile acid biosynthesis	1	208	16	5894	0.00480769	0.00271463	1.77103	0.437628	1	BAAT
D23	hsa05219	Bladder cancer	2	208	42	5894	0.00961538	0.00712589	1.34936	0.439655	1	EGF, EGFR
D23	hsa04720	Long-term potentiation	3	208	70	5894	0.0144231	0.0118765	1.21442	0.451406	1	ITPR3, PPP1R1A, PRKACB
D23	hsa04614	Renin-angiotensin system	1	208	17	5894	0.00480769	0.00288429	1.66686	0.457528	1	ACE2
D23	hsa00360	Phenylalanine metabolism	1	208	17	5894	0.00480769	0.00288429	1.66686	0.457528	1	ALDH3B1
D23	hsa04976	Bile secretion	3	208	71	5894	0.0144231	0.0120461	1.19732	0.460689	1	PRKACB, BAAT, UGT2B4
D23	hsa04940	Type I diabetes mellitus	2	208	45	5894	0.00961538	0.00763488	1.2594	0.47533	1	HLA-DMB, ICA1
D23	hsa00630	Glyoxylate and dicarboxylate metabolism	1	208	18	5894	0.00480769	0.00305395	1.57425	0.476728	1	HAO2
D23	hsa00100	Steroid biosynthesis	1	208	19	5894	0.00480769	0.00322362	1.4914	0.495251	1	CYP2R1
D23	hsa04070	Phosphatidylinositol signaling system	3	208	78	5894	0.0144231	0.0132338	1.08987	0.523623	1	CDS1, ITPR3, PIP5K1B
D23	hsa04612	Antigen processing and presentation	3	208	78	5894	0.0144231	0.0132338	1.08987	0.523623	1	CTSL1, CTSS, HLA-DMB
D23	hsa00480	Glutathione metabolism	2	208	50	5894	0.00961538	0.0084832	1.13346	0.531629	1	GPX2, RRM2
D23	hsa00532	Glycosaminoglycan biosynthesis - chondroitin sulfate	1	208	22	5894	0.00480769	0.00373261	1.28802	0.546994	1	CHST3
D23	hsa05213	Endometrial cancer	2	208	52	5894	0.00961538	0.00882253	1.08987	0.552974	1	EGF, EGFR
D23	hsa04742	Taste transduction	2	208	52	5894	0.00961538	0.00882253	1.08987	0.552974	1	ITPR3, PRKACB
D23	hsa00910	Nitrogen metabolism	1	208	23	5894	0.00480769	0.00390227	1.23202	0.563041	1	CA4
D23	hsa04964	Proximal tubule bicarbonate reclamation	1	208	23	5894	0.00480769	0.00390227	1.23202	0.563041	1	CA4
D23	hsa05223	Non-small cell lung cancer	2	208	54	5894	0.00961538	0.00916186	1.0495	0.573628	1	EGF, EGFR
D23	hsa00760	Nicotinate and nicotinamide metabolism	1	208	24	5894	0.00480769	0.00407194	1.18069	0.578522	1	NT5E
D23	hsa04320	Dorso-ventral axis formation	1	208	25	5894	0.00480769	0.0042416	1.13346	0.593456	1	EGFR
D23	hsa04210	Apoptosis	3	208	89	5894	0.0144231	0.0151001	0.955164	0.61381	1	IL1RAP, PRKACB, CAPN2
D23	hsa00052	Galactose metabolism	1	208	27	5894	0.00480769	0.00458093	1.0495	0.621764	1	HKDC1
D23	hsa00590	Arachidonic acid metabolism	2	208	59	5894	0.00961538	0.0100102	0.960561	0.6222	1	CYP2B6, GPX2
D23	hsa05310	Asthma	1	208	31	5894	0.00480769	0.00525959	0.914082	0.672629	1	HLA-DMB
D23	hsa05214	Glioma	2	208	65	5894	0.00961538	0.0110282	0.871893	0.674737	1	EGF, EGFR
D23	hsa00250	Alanine, aspartate and glutamate metabolism	1	208	32	5894	0.00480769	0.00542925	0.885517	0.684243	1	ACY3
D23	hsa00240	Pyrimidine metabolism	3	208	99	5894	0.0144231	0.0167967	0.858683	0.685288	1	NME7, NT5E, RRM2
D23	hsa04912	GnRH signaling pathway	3	208	101	5894	0.0144231	0.0171361	0.841679	0.698342	1	EGFR, ITPR3, PRKACB
D23	hsa03410	Base excision repair	1	208	34	5894	0.00480769	0.00576858	0.833428	0.706255	1	OGG1
D23	hsa04115	p53 signaling pathway	2	208	69	5894	0.00961538	0.0117068	0.821349	0.706373	1	IGFBP3, RRM2
D23	hsa05212	Pancreatic cancer	2	208	70	5894	0.00961538	0.0118765	0.809615	0.713872	1	EGF, EGFR
D23	hsa05143	African trypanosomiasis	1	208	35	5894	0.00480769	0.00593824	0.809615	0.716681	1	F2RL1
D23	hsa05218	Melanoma	2	208	71	5894	0.00961538	0.0120461	0.798212	0.72121	1	EGF, EGFR
D23	hsa04130	SNARE interactions in vesicular transport	1	208	36	5894	0.00480769	0.00610791	0.787126	0.726739	1	STX3
D23	hsa04971	Gastric acid secretion	2	208	74	5894	0.00961538	0.0125551	0.765852	0.742283	1	ITPR3, PRKACB
D23	hsa05330	Allograft rejection	1	208	39	5894	0.00480769	0.0066169	0.726578	0.754831	1	HLA-DMB
D23	hsa04114	Oocyte meiosis	3	208	114	5894	0.0144231	0.0193417	0.745698	0.773336	1	ITPR3, PRKACB, SMC1A
D23	hsa04146	Peroxisome	2	208	79	5894	0.00961538	0.0134035	0.717381	0.774387	1	HAO2, BAAT
D23	hsa00380	Tryptophan metabolism	1	208	42	5894	0.00480769	0.00712589	0.674679	0.780047	1	CYP1A1
D23	hsa04270	Vascular smooth muscle contraction	3	208	116	5894	0.0144231	0.019681	0.732842	0.783413	1	ITPR3, PRKACB, PPP1R14A
D23	hsa00071	Fatty acid metabolism	1	208	43	5894	0.00480769	0.00729555	0.658989	0.787865	1	ADH6
D23	hsa05332	Graft-versus-host disease	1	208	43	5894	0.00480769	0.00729555	0.658989	0.787865	1	HLA-DMB
D23	hsa04973	Carbohydrate digestion and absorption	1	208	44	5894	0.00480769	0.00746522	0.644012	0.795406	1	HKDC1
D23	hsa00310	Lysine degradation	1	208	44	5894	0.00480769	0.00746522	0.644012	0.795406	1	BBOX1
D23	hsa04962	Vasopressin-regulated water reabsorption	1	208	44	5894	0.00480769	0.00746522	0.644012	0.795406	1	PRKACB
D23	hsa04145	Phagosome	4	208	156	5894	0.0192308	0.0264676	0.726578	0.807718	1	CTSL1, CTSS, HLA-DMB, TUBB1
D23	hsa04512	ECM-receptor interaction	2	208	85	5894	0.00961538	0.0144214	0.666742	0.808274	1	ITGB8, RELN
D23	hsa04975	Fat digestion and absorption	1	208	46	5894	0.00480769	0.00780455	0.616012	0.809697	1	APOA4
D23	hsa04012	ErbB signaling pathway	2	208	87	5894	0.00961538	0.0147608	0.651415	0.818525	1	EGF, EGFR
D23	hsa00520	Amino sugar and nucleotide sugar metabolism	1	208	48	5894	0.00480769	0.00814388	0.590345	0.822995	1	HKDC1
D23	hsa04930	Type II diabetes mellitus	1	208	48	5894	0.00480769	0.00814388	0.590345	0.822995	1	HKDC1
D23	hsa04970	Salivary secretion	2	208	89	5894	0.00961538	0.0151001	0.636776	0.828285	1	ITPR3, PRKACB
D23	hsa05215	Prostate cancer	2	208	89	5894	0.00961538	0.0151001	0.636776	0.828285	1	EGF, EGFR
D23	hsa04672	Intestinal immune network for IgA production	1	208	49	5894	0.00480769	0.00831354	0.578297	0.829293	1	HLA-DMB
D23	hsa00230	Purine metabolism	4	208	162	5894	0.0192308	0.0274856	0.699668	0.830499	1	NME7, NT5E, RRM2, GDA
D23	hsa05414	Dilated cardiomyopathy	2	208	90	5894	0.00961538	0.0152698	0.629701	0.832986	1	ITGB8, PRKACB
D23	hsa04510	Focal adhesion	5	208	200	5894	0.0240385	0.0339328	0.708413	0.841723	1	EGF, EGFR, ITGB8, RELN, CAPN2
D23	hsa05323	Rheumatoid arthritis	2	208	92	5894	0.00961538	0.0156091	0.616012	0.842044	1	CTSL1, HLA-DMB
D23	hsa04666	Fc gamma R-mediated phagocytosis	2	208	95	5894	0.00961538	0.0161181	0.596559	0.8548	1	PIP5K1B, SCIN
D23	hsa05320	Autoimmune thyroid disease	1	208	54	5894	0.00480769	0.00916186	0.524751	0.85759	1	HLA-DMB
D23	hsa05110	Vibrio cholerae infection	1	208	54	5894	0.00480769	0.00916186	0.524751	0.85759	1	PRKACB
D23	hsa04514	Cell adhesion molecules (CAMs)	3	208	136	5894	0.0144231	0.0230743	0.625071	0.865178	1	VCAN, HLA-DMB, ITGB8
D23	hsa05150	Staphylococcus aureus infection	1	208	56	5894	0.00480769	0.00950119	0.50601	0.867554	1	HLA-DMB
D23	hsa04340	Hedgehog signaling pathway	1	208	56	5894	0.00480769	0.00950119	0.50601	0.867554	1	PRKACB
D23	hsa05322	Systemic lupus erythematosus	3	208	138	5894	0.0144231	0.0234136	0.616012	0.871647	1	HIST1H2AE, HLA-DMB, C6
D23	hsa00562	Inositol phosphate metabolism	1	208	57	5894	0.00480769	0.00967085	0.497132	0.872273	1	PIP5K1B
D23	hsa05130	Pathogenic Escherichia coli infection	1	208	58	5894	0.00480769	0.00984052	0.488561	0.876824	1	TUBB1
D23	hsa04972	Pancreatic secretion	2	208	101	5894	0.00961538	0.0171361	0.56112	0.877544	1	SLC26A3, ITPR3
D23	hsa04810	Regulation of actin cytoskeleton	5	208	214	5894	0.0240385	0.0363081	0.662069	0.880761	1	EGF, EGFR, ITGB8, PIP5K1B, SCIN
D23	hsa05120	Epithelial cell signaling in Helicobacter pylori infection	1	208	68	5894	0.00480769	0.0115372	0.416714	0.914338	1	EGFR
D23	hsa03320	PPAR signaling pathway	1	208	70	5894	0.00480769	0.0118765	0.404808	0.920346	1	SCD5
D23	hsa04730	Long-term depression	1	208	70	5894	0.00480769	0.0118765	0.404808	0.920346	1	ITPR3
D23	hsa05416	Viral myocarditis	1	208	72	5894	0.00480769	0.0122158	0.393563	0.925934	1	HLA-DMB
D23	hsa05140	Leishmaniasis	1	208	73	5894	0.00480769	0.0123855	0.388172	0.92858	1	HLA-DMB
D23	hsa04520	Adherens junction	1	208	73	5894	0.00480769	0.0123855	0.388172	0.92858	1	EGFR
D23	hsa05412	Arrhythmogenic right ventricular cardiomyopathy (ARVC)	1	208	74	5894	0.00480769	0.0125551	0.382926	0.931132	1	ITGB8
D23	hsa04144	Endocytosis	4	208	203	5894	0.0192308	0.0344418	0.558355	0.93321	1	EGF, EGFR, PIP5K1B, RAB11FIP4
D23	hsa05010	Alzheimer's disease	3	208	168	5894	0.0144231	0.0285036	0.50601	0.940574	1	ITPR3, NDUFS2, CAPN2
D23	hsa00564	Glycerophospholipid metabolism	1	208	80	5894	0.00480769	0.0135731	0.354207	0.944647	1	CDS1
D23	hsa05012	Parkinson's disease	2	208	130	5894	0.00961538	0.0220563	0.435947	0.947884	1	NDUFS2, UBE2L6
D23	hsa05410	Hypertrophic cardiomyopathy (HCM)	1	208	83	5894	0.00480769	0.0140821	0.341404	0.950379	1	ITGB8
D23	hsa03015	mRNA surveillance pathway	1	208	83	5894	0.00480769	0.0140821	0.341404	0.950379	1	PAPOLA
D23	hsa04020	Calcium signaling pathway	3	208	177	5894	0.0144231	0.0300305	0.48028	0.953323	1	EGFR, ITPR3, PRKACB
D23	hsa04350	TGF-beta signaling pathway	1	208	85	5894	0.00480769	0.0144214	0.333371	0.953868	1	LEFTY1
D23	hsa05160	Hepatitis C	2	208	135	5894	0.00961538	0.0229046	0.419801	0.955219	1	EGF, EGFR
D23	hsa04914	Progesterone-mediated oocyte maturation	1	208	87	5894	0.00480769	0.0147608	0.325707	0.957113	1	PRKACB
D23	hsa04910	Insulin signaling pathway	2	208	138	5894	0.00961538	0.0234136	0.410674	0.959136	1	PRKACB, HKDC1
D23	hsa04060	Cytokine-cytokine receptor interaction	5	208	265	5894	0.0240385	0.044961	0.534652	0.961617	1	EGF, EGFR, TNFRSF21, IL1RAP, CCL15
D23	hsa04010	MAPK signaling pathway	5	208	268	5894	0.0240385	0.04547	0.528667	0.964249	1	DUSP4, DUSP5, EGF, EGFR, PRKACB
D23	hsa04310	Wnt signaling pathway	2	208	151	5894	0.00961538	0.0256193	0.375318	0.972635	1	WIF1, PRKACB
D23	hsa04916	Melanogenesis	1	208	101	5894	0.00480769	0.0171361	0.28056	0.974278	1	PRKACB
D23	hsa05146	Amoebiasis	1	208	106	5894	0.00480769	0.0179844	0.267326	0.978578	1	PRKACB
D23	hsa04110	Cell cycle	1	208	128	5894	0.00480769	0.021717	0.221379	0.990438	1	SMC1A
D23	hsa04360	Axon guidance	1	208	130	5894	0.00480769	0.0220563	0.217973	0.991116	1	SEMA3C
D23	hsa00190	Oxidative phosphorylation	1	208	132	5894	0.00480769	0.0223957	0.214671	0.991745	1	NDUFS2
D23	hsa04062	Chemokine signaling pathway	2	208	189	5894	0.00961538	0.0320665	0.299858	0.991812	1	PRKACB, CCL15
D23	hsa05145	Toxoplasmosis	1	208	133	5894	0.00480769	0.0225653	0.213057	0.992043	1	HLA-DMB
D23	hsa04120	Ubiquitin mediated proteolysis	1	208	139	5894	0.00480769	0.0235833	0.20386	0.993619	1	UBE2L6
D23	hsa04080	Neuroactive ligand-receptor interaction	3	208	272	5894	0.0144231	0.0461486	0.312535	0.997049	1	CHRNA1, F2RL1, THRA
D23	hsa04141	Protein processing in endoplasmic reticulum	1	208	168	5894	0.00480769	0.0285036	0.16867	0.997812	1	CAPN2
D23	hsa05016	Huntington's disease	1	208	183	5894	0.00480769	0.0310485	0.154844	0.998745	1	NDUFS2
D23	hsa01100	Metabolic pathways	23	208	1131	5894	0.110577	0.19189	0.576251	0.999541	1	CDS1, UGT2B11, CYP2R1, ADH6, CYP1A1, CYP3A7, CYP2B6, CYP3A5, ALDH3B1, NME7, ASAH1, NDUFS2, NT5E, HAO2, BAAT, RRM2, UGT2B4, UGT2B7, UGT2B15, UGT2A3, HKDC1, PIP5K1B, GDA
D23	hsa05200	Pathways in cancer	2	208	327	5894	0.00961538	0.0554801	0.173312	0.999923	1	EGF, EGFR
D23	hsa04740	Olfactory transduction	1	208	388	5894	0.00480769	0.0658297	0.0730323	0.999999	1	PRKACB
